# Supplementary material for: Nucleoplasmic checkpoint of the 40S ribosomal decoding center maturation
Source: Cell Rep. 2026 Jun 11;45(6):117545. doi: 10.1016/j.celrep.2026.117545 (PMC13291541; doi:10.1016/j.celrep.2026.117545)
Supplement: Table S1. Source data of the label-free quantitative LC-MS/MS, related to Figure 1 [file mmc2.xlsx]

## Sheet: proteinGroups
Protein IDs	Majority protein IDs	Peptide counts (all)	Peptide counts (razor+unique)	Peptide counts (unique)	Fasta headers	Number of proteins	Peptides	Razor + unique peptides	Unique peptides	Peptides Enp1Rrp12dC	Peptides Enp1Rrp12wt	Razor + unique peptides Enp1Rrp12dC	Razor + unique peptides Enp1Rrp12wt	Unique peptides Enp1Rrp12dC	Unique peptides Enp1Rrp12wt	Sequence coverage [%]	Unique + razor sequence coverage [%]	Unique sequence coverage [%]	Mol. weight [kDa]	Sequence length	Sequence lengths	Q-value	Score	Identification type Enp1Rrp12dC	Identification type Enp1Rrp12wt	Sequence coverage Enp1Rrp12dC [%]	Sequence coverage Enp1Rrp12wt [%]	Intensity	Intensity Enp1Rrp12dC	Intensity Enp1Rrp12wt	iBAQ peptides	iBAQ	iBAQ Enp1Rrp12dC	iBAQ Enp1Rrp12wt	LFQ intensity Enp1Rrp12dC	LFQ intensity Enp1Rrp12wt	MS/MS count Enp1Rrp12dC	MS/MS count Enp1Rrp12wt	MS/MS count	Species	Peptide sequences	Only identified by site	Reverse	Potential contaminant	id	Peptide IDs	Peptide is razor	Mod. peptide IDs	Evidence IDs
G0S4G4|G0S4G4_CHATD;A0A2Z6G185|A0A2Z6G185_9PEZI	G0S4G4|G0S4G4_CHATD;A0A2Z6G185|A0A2Z6G185_9PEZI	6;6	6;6	6;6	G0S4G4|G0S4G4_CHATD Putative heat shock protein OS=Chaetomium thermophilum (strain DSM 1495 / CBS 144.50 / IMI 039719) OX=759272 GN=CTHT_0022720 PE=1 SV=1;A0A2Z6G185|A0A2Z6G185_9PEZI Heat shock protein 104 OS=Thermochaetoides thermophila OX=209285 GN=hsp10	2	6	6	6	5	4	5	4	5	4	8.1	8.1	8.1	102.78	926	926;926	0	20.091	By MS/MS	By MS/MS	6.7	6.3	85990000	69304000	16686000	38	1589400	1320800	268560	8685300	6162200	3	3	6		IVNADVPDNLAACK;LAILILR;LGAQGYSPVYGAR;NNPVLIGEPGVGK;NYFLPEFLNR;RLPDSAVDLIDEAAAAVR				0	4062;4705;4927;6258;6388;7005	True;True;True;True;True;True	4490;5215;5453;7007;7154;7842	14001;14002;16613;17402;17403;22437;22920;24899;24900
G0S7A2|G0S7A2_CHATD;A0A2Z6G190|A0A2Z6G190_9PEZI	G0S7A2|G0S7A2_CHATD;A0A2Z6G190|A0A2Z6G190_9PEZI	12;12	12;12	12;12	G0S7A2|G0S7A2_CHATD T-complex protein 1 subunit alpha OS=Chaetomium thermophilum (strain DSM 1495 / CBS 144.50 / IMI 039719) OX=759272 GN=CTHT_0036130 PE=3 SV=1;A0A2Z6G190|A0A2Z6G190_9PEZI T-complex protein 1 subunit alpha OS=Thermochaetoides thermophila O	2	12	12	12	12	10	12	10	12	10	26.5	26.5	26.5	61.447	566	566;566	0	55.35	By MS/MS	By MS/MS	26.5	18.9	637770000	519700000	118070000	33	12594000	9739000	2854600	35743000	22439000	9	8	17		AGANVILTTK;AGVVEPSISK;AHSSASIILR;DASELVAQLR;DQNVLATQAIANVVK;ESLLNIAK;GYALNCTVASQAMK;IADDECILIK;ILVDLAQQQDKEVGDGTTSVVLIAAELLK;ISGADIRDQNVLATQAIANVVK;LGVQITIDDPEQLEAIR;SVHDSLCAVK				1	315;387;403;1163;1480;2098;3237;3470;3833;3957;5009;7779	True;True;True;True;True;True;True;True;True;True;True;True	343;421;439;1271;1630;2321;3580;3834;4235;4374;5537;8691	959;960;1162;1163;1215;1216;1217;1218;3675;3676;4872;4873;6870;6871;10854;11772;11773;13135;13585;13586;17608;17609;27329;27330
G0S2Z9|G0S2Z9_CHATD;A0A2Z6G195|A0A2Z6G195_9PEZI	G0S2Z9|G0S2Z9_CHATD;A0A2Z6G195|A0A2Z6G195_9PEZI	7;7	7;7	7;7	G0S2Z9|G0S2Z9_CHATD T-complex protein 1 subunit zeta OS=Chaetomium thermophilum (strain DSM 1495 / CBS 144.50 / IMI 039719) OX=759272 GN=CTHT_0019120 PE=3 SV=1;A0A2Z6G195|A0A2Z6G195_9PEZI Cct subunit 6 OS=Thermochaetoides thermophila OX=209285 GN=cct6 PE=2	2	7	7	7	7	5	7	5	7	5	19	19	19	59.438	546	546;546	0	17.717	By MS/MS	By MS/MS	19	10.8	237560000	199170000	38398000	30	6245800	5234100	1011700	27469000	13023000	5	3	8		DIDRELLLNVAR;FGVEAFADALLVIPK;GIDPLSLDVLAK;IITDGFEIAK;LSSSLAQHLTPSIVDAVLAIYQPPAKPDLHMIEIMK;MLVDGAGQIK;SAAQLLNPK				2	1285;2381;2829;3725;5572;5909;7169	True;True;True;True;True;True;True	1411;2634;3123;4119;6156;6588;8027	4102;4103;7878;7879;9535;9536;12796;12797;19637;21115;21116;25445
A0A2Z6G196|A0A2Z6G196_9PEZI	A0A2Z6G196|A0A2Z6G196_9PEZI	10	10	1	A0A2Z6G196|A0A2Z6G196_9PEZI T-complex protein 1 subunit eta OS=Thermochaetoides thermophila OX=209285 GN=cct7 PE=2 SV=1	1	10	10	1	10	8	10	8	1	1	25.5	25.5	5.4	60.497	554	554	0	41.298	By MS/MS	By MS/MS	25.5	19.9	410370000	316840000	93532000	35	5226500	3767300	1459200	34589000	28652000	8	7	15		ALEIIPR;FVWEPALVK;ILVDIAR;IPGGSLTDSIFVK;LLDIVHPAAR;LPIGDLATQYFADRDIFCAGR;SLHDAIMIVK;SQDAEVGDGTTSVVVLAGEILK;TFSYAGFEQQPK;VIQATGATIQSTCSDIRPEHLGTCGLFEER				3	550;2597;3832;3889;5186;5375;7487;7613;7967;8732	True;True;True;True;True;True;True;True;True;True	598;2874;4234;4297;5724;5940;8377;8512;8894;9737	1722;1723;8761;8762;13133;13134;13301;13302;18154;18155;18845;26470;26812;26813;27993;27994;30664;30665
G0S6B5|G0S6B5_CHATD;A0A2Z6G197|A0A2Z6G197_9PEZI	G0S6B5|G0S6B5_CHATD;A0A2Z6G197|A0A2Z6G197_9PEZI	9;9	9;9	9;9	G0S6B5|G0S6B5_CHATD T-complex protein 1 subunit theta-like protein OS=Chaetomium thermophilum (strain DSM 1495 / CBS 144.50 / IMI 039719) OX=759272 GN=CTHT_0026160 PE=3 SV=1;A0A2Z6G197|A0A2Z6G197_9PEZI Cct subunit 8 OS=Thermochaetoides thermophila OX=20928	2	9	9	9	7	7	7	7	7	7	20.7	20.7	20.7	59.235	547	547;547	0	31.033	By MS/MS	By MS/MS	15.9	16.1	245030000	163360000	81671000	34	7206900	4804800	2402100	21408000	23141000	6	5	11		AISSTVQTSLGPYGR;GATQNHLDDLER;GTVLLHNAK;LVPGAGATEIELVDR;NPVNFNVDNVR;QGYNSYDSEDGAVLR;TLAESAGLDATEVVSR;TSDIVNGYER;YGEAFEVVPR				4	461;2653;3160;5708;6282;6613;8091;8280;9361	True;True;True;True;True;True;True;True;True	503;2932;3497;6308;7036;7400;9024;9235;10421	1438;1439;8963;8964;10617;10618;20167;20168;22567;22568;23570;28419;29133;32658
A0A2Z6G1A0|A0A2Z6G1A0_9PEZI;G0SBR0|G0SBR0_CHATD	A0A2Z6G1A0|A0A2Z6G1A0_9PEZI;G0SBR0|G0SBR0_CHATD	3;2	3;2	3;2	A0A2Z6G1A0|A0A2Z6G1A0_9PEZI T-complex protein 1 subunit delta OS=Thermochaetoides thermophila OX=209285 GN=cct4 PE=2 SV=1;G0SBR0|G0SBR0_CHATD T-complex protein 1 subunit delta OS=Chaetomium thermophilum (strain DSM 1495 / CBS 144.50 / IMI 039719) OX=759272	2	3	3	3	2	2	2	2	2	2	10.3	10.3	10.3	57.035	533	533;557	0	7.4842	By MS/MS	By MS/MS	8.6	4.1	83282000	68600000	14682000	31	1526300	1052700	473600	0	0	2	2	4		DAVNDLSLHFLQR;DKEKPLAVR;STGCKPIADIESFTEDKLGSADLVEEVHSAGSR				5	1169;1333;7728	True;True;True	1277;1463;8633	3685;3686;4289;27164
CON__ENSEMBL:ENSBTAP00000038253	CON__ENSEMBL:ENSBTAP00000038253	12	1	0		1	12	1	0	10	12	0	1	0	0	14.2	1.7	0	63.165	606	606	0.0036408	2.6107	By matching	By MS/MS	12.5	14.2	5333100	0	5333100	32	166660	0	166660	0	0	0	1	1		AEAEALYQTK;AQYEEIAQR;DYQELMNTK;FLEQQNQVLQTK;KYEDEINKR;LALDVEIATYR;LLRDYQELMNTK;SLNNQFASFIDK;SLNNQFASFIDKVR;TLLEGEESR;YEDEINK;YEDEINKR			+	6	190;821;1597;2436;4649;4708;5267;7521;7522;8120;9329;9330	True;False;False;False;False;False;False;False;False;False;False;False	208;899;1762;1763;2691;5151;5218;5815;5816;8414;8415;9056;10387;10388	562;2631;2632;5193;5194;5195;5196;5197;5198;5199;8119;8120;8121;8122;16356;16357;16621;16622;18439;18440;18441;18442;18443;18444;26552;26553;26554;26555;26556;28517;28518;32573;32574;32575
CON__ENSEMBL:ENSP00000377550;CON__P13646-1;CON__Q14525;CON__Q9UE12;CON__Q15323;CON__Q497I4;CON__O76011;CON__Q6NTB9;CON__O76009;CON__Q9C075;CON__Q6IFU5;CON__Q8IUT8	CON__ENSEMBL:ENSP00000377550;CON__P13646-1	8;7;2;2;2;2;1;1;1;1;1;1	4;4;1;1;1;1;1;1;1;1;1;1	2;2;0;0;0;0;0;0;0;0;0;0	;	12	8	4	2	6	7	2	3	1	1	19.3	9.3	5.5	45.771	420	420;458;404;416;416;455;394;404;404;422;431;436	0	7.126	By MS/MS	By MS/MS	14.8	16.2	28779000	7437000	21342000	26	1106900	286040	820860	0	0	1	3	4		AGLENTVAETECR;ALEEANADLEVK;ILTATIENNR;LAADDFR;LASYLEK;QSVEADINGLRR;TRLEQEIATYR;VILEIDNAR			+	7	356;545;3825;4658;4751;6753;8269;8725	True;False;True;False;True;False;False;True	386;593;4227;5160;5261;7565;9224;9728	1078;1709;1710;1711;13119;16393;16394;16775;16776;24054;24055;24056;24057;29105;29106;29107;29108;30639
CON__P00761	CON__P00761	1	1	1		1	1	1	1	1	1	1	1	1	1	3.5	3.5	3.5	24.409	231	231	0.003681	2.697	By MS/MS	By MS/MS	3.5	3.5	53730000000	23747000000	29983000000	11	4884600000	2158800000	2725800000	0	0	6	11	17		VATVSLPR			+	8	8503	TRUE	9484	29864;29865;29866;29867;29868;29869;29870
CON__P02533;CON__Q6IFX2;CON__A2A4G1;CON__Q61782;CON__P19001;CON__Q9D312	CON__P02533	34;13;8;5;5;2	29;12;3;5;2;2	13;4;0;2;0;0		6	34	29	13	29	33	24	28	10	13	69.7	64.4	34.5	51.621	472	472;452;456;93;403;431	0	209.69	By MS/MS	By MS/MS	60.4	67.4	9343500000	4.2247e+09	5118800000	29	188500000	88848000	99647000	220330000	587780000	29	41	70		ADLEMQIESLKEELAYLK;ADLEMQIESLKEELAYLKK;ALEEANADLEVK;APSTYGGGLSVSSSR;ASLENSLEETK;ASLENSLEETKGR;CEMEQQNQEYK;DAEEWFFTK;EVATNSELVQSGK;GQVGGDVNVEMDAAPGVDLSR;GSCGIGGGIGGGSSR;ILNEMRDQYEK;ILTATVDNANVLLQIDNAR;IRDWYQR;ISSVLAGGSCR;LAADDFR;LASYLDK;LASYLDKVR;LLEGEDAHLSSSQFSSGSQSSR;MSVEADINGLRR;NHEEEMNALR;QRPAEIKDYSPYFK;RLLEGEDAHLSSSQFSSGSQSSR;RVLDELTLAR;TEELNREVATNSELVQSGK;TKYETELNLR;TRLEQEIATYR;TRLEQEIATYRR;…			+	9	162;163;545;761;858;859;1086;1136;2156;3058;3085;3808;3827;3923;3989;4658;4747;4750;5202;5962;6126;6738;7001;7143;7932;8089;8269;8270;8793;9059;9060;9152;9314;9343	True;True;True;True;True;True;True;True;True;True;True;True;True;True;True;False;False;False;True;True;True;True;True;True;True;True;True;True;True;False;False;True;True;True	172;173;174;175;593;838;938;939;1188;1242;2389;3384;3414;4208;4209;4229;4335;4408;5160;5257;5260;5744;6675;6676;6859;6860;7550;7838;7997;8854;9022;9224;9225;9803;10097;10098;10099;10197;10371;10402	453;454;455;456;457;458;459;460;461;462;463;464;465;466;467;1709;1710;1711;2469;2470;2719;2720;2721;2722;3402;3563;3564;7067;7068;10269;10270;10373;10374;13076;13077;13078;13079;13080;13081;13082;13083;13121;13122;13439;13440;13441;13442;13719;13720;16393;16394;16762;16763;16764;16771;16772;16773;16774;18229;18230;21462;21463;21464;21465;21466;21467;21950;21951;21952;21953;21954;21955;24019;24892…
CON__P02538;CON__P48668;CON__Q8VED5;CON__P05787;CON__H-INV:HIT000292931	CON__P02538;CON__P48668	39;36;10;8;4	27;24;3;2;2	3;1;0;0;0	;	5	39	27	3	36	39	25	27	2	3	59.6	48.9	6.6	60.044	564	564;564;531;483;443	0	207.36	By MS/MS	By MS/MS	57.8	59.6	6.6306e+09	3.0143e+09	3.6164e+09	30	158600000	75547000	83050000	145480000	373760000	25	34	59		ADTLTDEINFLR;AEAESWYQTK;AIGGGLSSVGGGSSTIK;ALYDAELSQMQTHISDTSVVLSMDNNR;AQYEEIAQR;DVDAAYMNK;DVDAAYMNKVELQAK;EYQELMNVK;FASFIDK;FASFIDKVR;FLEQQNK;GMQDLVEDFK;GRLDSELR;GSGGLGGACGGAGFGSR;ISIGGGSCAISGGYGSR;KLLEGEECR;LALDVEIATYR;LALDVEIATYRK;LEGLEDALQK;LLEGEECR;NKLEGLEDALQK;NKYEDEINK;NKYEDEINKR;NLDLDSIIAEVK;NTKQEIAEINR;QCANLQAAIADAEQR;QLDSIVGER;QNLEPLFEQYINNLR;QNLEPLFEQYINNLRR;SGFSSVSVSR;SLYGLGGSK;SLYGLGG…			+	10	182;192;430;671;821;1539;1541;2222;2266;2267;2434;2982;3070;3093;3963;4415;4708;4709;4848;5204;6167;6177;6178;6191;6330;6554;6663;6707;6708;7322;7561;7562;7637;7852;8977;9277;9329;9330;9333	True;True;True;True;False;True;True;True;False;False;True;True;True;True;True;False;False;False;True;False;True;False;False;False;True;True;True;True;True;True;True;True;True;True;True;True;False;False;True	199;210;467;726;727;728;899;1697;1698;1700;1701;2462;2507;2508;2689;3299;3396;3422;4382;4875;5218;5219;5369;5746;6903;6913;6914;6929;7091;7334;7461;7518;7519;8197;8454;8455;8537;8767;10002;10333;10387;10388;10391	545;546;547;565;566;1307;1308;2100;2101;2102;2103;2104;2105;2631;2632;5038;5039;5040;5042;5043;5044;5045;7244;7245;7432;7433;7434;7435;7436;7437;7438;8114;8115;10006;10297;10298;10394;10395;13644;13645;15393;15394;15395;15396;16621;16622;16623;16624;17076;18233;18234;22087;22088;22089;22090;22123;22124;22125;22126;22127;22128;22181;22182;22183;22184;22185;22186;22187;22729;22730;23402;23403;23754…
CON__P02666	CON__P02666	1	1	1		1	1	1	1	0	1	0	1	0	1	9.1	9.1	9.1	23.583	209	209	0.004779	2.4241	None	By MS/MS	0	9.1	1918100	0	1918100	6	319680	0	319680	0	0	0	1	1		DMPIQAFLLYQEPVLGPVR			+	11	1435	TRUE	1581	4747
CON__P02754	CON__P02754	2	2	2		1	2	2	2	0	2	0	2	0	2	17.3	17.3	17.3	18.281	162	162	0	6.0903	None	By MS/MS	0	17.3	8376600	0	8376600	11	761510	0	761510	0	0	0	3	3		LSFNPTQLEEQCHI;TPEVDDEALEKFDK			+	12	5524;8198	True;True	6106;9144	19449;28894;28895
CON__P02768-1	CON__P02768-1	30	30	27		1	30	30	27	10	30	10	30	8	27	60.3	60.3	56.7	69.366	609	609	0	102.48	By MS/MS	By MS/MS	22.3	60.3	907320000	261560000	645770000	36	10703000	2523300	8179300	15327000	78609000	6	33	39		AAFTECCQAADK;ADDKETCFAEEGKK;ALVLIAFAQYLQQCPFEDHVK;DDNPNLPR;DVFLGMFLYEYAR;ETYGEMADCCAK;FQNALLVR;KQTALVELVK;KVPQVSTPTLVEVSR;LCTVATLR;LDELRDEGK;LKECCEKPLLEK;LVAASQAALGL;LVNEVTEFAK;LVRPEVDVMCTAFHDNEETFLKK;LVTDLTK;MPCAEDYLSVVLNQLCVLHEK;QNCELFEQLGEYK;RHPDYSVVLLLR;RHPYFYAPELLFFAK;RMPCAEDYLSVVLNQLCVLHEK;RPCFSALEVDETYVPK;SHCIAEVENDEMPADLPSLAADFVESK;SLHTLFGDK;SLHTLFGDKLCTVATLR;TCVADESAENCDK;TYETTLEK;VFDEFK…			+	13	49;140;662;1197;1555;2150;2504;4531;4621;4768;4780;5119;5647;5702;5720;5729;5923;6705;6940;6941;7023;7038;7367;7490;7491;7895;8414;8617;8705;8945	True;True;True;True;True;True;True;True;True;True;True;True;True;True;True;True;True;True;True;True;True;True;True;True;True;True;True;True;True;True	53;147;715;1306;1718;2382;2383;2765;5017;5122;5280;5293;5653;6243;6301;6320;6329;6612;7516;7773;7774;7863;7879;8244;8380;8381;8814;9382;9613;9708;9969	137;138;382;2079;3764;5097;7055;7056;8389;15903;16233;16234;16829;16864;17953;17954;17955;19904;20138;20139;20232;20245;20246;21254;23922;24701;24702;24703;24952;24988;24989;26038;26474;26475;27697;27698;29632;30333;30334;30596;30597;31372
CON__P02769	CON__P02769	6	3	3		1	6	3	3	3	6	1	3	1	3	8.7	5.1	5.1	69.293	607	607	0	5.125	By matching	By MS/MS	4.9	8.7	39811000	7355900	32455000	40	995280	183900	811390	0	0	0	3	3		AEFVEVTK;HLVDEPQNLIK;KVPQVSTPTLVEVSR;LVTDLTK;VPQVSTPTLVEVSR;YICDNQDTISSK			+	14	214;3387;4621;5729;8945;9384	True;True;False;False;False;True	235;3741;5122;6329;9969;10446	641;642;11463;16233;16234;20245;20246;31372;32729
CON__P04259	CON__P04259	37	1	1		1	37	1	1	35	37	1	1	1	1	56	3	3	59.998	564	564	0	11.022	By MS/MS	By MS/MS	56	56	96447000	57101000	39346000	30	3214900	1903400	1311500	0	0	1	1	2		ADTLTDEINFLR;AEAESWYQTK;ALYDAELSQMQTHISDTSVVLSMDNNR;AQYEEIAQR;ATGGGLSSVGGGSSTIK;DVDAAYMNK;DVDAAYMNKVELQAK;EYQELMNVK;FASFIDK;FASFIDKVR;FLEQQNK;GRLDSELR;GSGGLGGACGGAGFGSR;ISIGGGSCAISGGYGSR;KLLEGEECR;LALDVEIATYR;LALDVEIATYRK;LEGLEDALQK;LLEGEECR;NKLEGLEDALQK;NKYEDEINK;NKYEDEINKR;NLDLDSIIAEVK;NTKQEIAEINR;QCANLQAAIADAEQR;QLDSIVGER;QNLEPLFEQYINNLR;QNLEPLFEQYINNLRR;SLYGLGGSK;SLYGLGGSKR;SRAEAESWYQTK;TAAEN…			+	15	182;192;671;821;916;1539;1541;2222;2266;2267;2434;3070;3093;3963;4415;4708;4709;4848;5204;6167;6177;6178;6191;6330;6554;6663;6707;6708;7561;7562;7637;7852;8977;9277;9329;9330;9333	False;False;False;False;True;False;False;False;False;False;False;False;False;False;False;False;False;False;False;False;False;False;False;False;False;False;False;False;False;False;False;False;False;False;False;False;False	199;210;726;727;728;899;1005;1697;1698;1700;1701;2462;2507;2508;2689;3396;3422;4382;4875;5218;5219;5369;5746;6903;6913;6914;6929;7091;7334;7461;7518;7519;8454;8455;8537;8767;10002;10333;10387;10388;10391	545;546;547;565;566;2100;2101;2102;2103;2104;2105;2631;2632;2925;2926;5038;5039;5040;5042;5043;5044;5045;7244;7245;7432;7433;7434;7435;7436;7437;7438;8114;8115;10297;10298;10394;10395;13644;13645;15393;15394;15395;15396;16621;16622;16623;16624;17076;18233;18234;22087;22088;22089;22090;22123;22124;22125;22126;22127;22128;22181;22182;22183;22184;22185;22186;22187;22729;22730;23402;23403;23754;23755…
CON__P04264;CON__H-INV:HIT000016045	CON__P04264	49;4	49;4	35;0		2	49	49	35	43	49	43	49	31	35	64.8	64.8	54.7	66.017	644	644;99	0	323.31	By MS/MS	By MS/MS	63.7	64.8	61583000000	26685000000	34898000000	31	1265000000	571310000	693660000	1242800000	3.6094e+09	62	115	177		AEAESLYQSK;DVDGAYMTK;DYQELMNTK;FLEQQNQVLQTK;FLEQQNQVLQTKWELLQQVDTSTR;FSSCGGGGGSFGAGGGFGSR;GENALKDAK;GGGGGGYGSGGSSYGSGGGSYGSGGGGGGGR;GSGGGSSGGSIGGRGSSSGGVK;GSYGSGGSSYGSGGGSYGSGGGGGGHGSYGSGSSSGGYR;IEISELNR;KQISNLQQSISDAEQR;LALDLEIATYR;LDSELKNMQDMVEDYR;LLRDYQELMNTK;LNDLEDALQQAK;LNDLEDALQQAKEDLAR;LRSEIDNVKK;MSGECAPNVSVSVSTSHTTISGGGSR;NKLNDLEDALQQAK;NKLNDLEDALQQAKEDLAR;NKYEDEINK;NKYEDEINKR;NMQDMVEDYR;…			+	16	191;1545;1597;2436;2437;2537;2702;2760;3092;3125;3594;4523;4707;4807;5267;5318;5319;5498;5955;6168;6169;6177;6178;6241;6313;6635;6636;7093;7118;7251;7323;7326;7406;7421;7422;7464;7521;7522;7555;7556;8016;8017;8120;8158;8159;9219;9329;9330;9331	True;True;True;True;True;True;True;True;True;True;True;True;True;True;True;True;True;True;True;True;True;True;True;True;True;True;True;True;True;True;True;True;True;True;True;True;True;True;True;True;True;True;True;True;True;True;True;True;True	209;1705;1706;1762;1763;2691;2692;2803;2982;3046;3421;3457;3975;5008;5217;5325;5326;5327;5815;5816;5879;5880;6078;6663;6664;6904;6905;6913;6914;6985;6986;7071;7426;7427;7944;7969;8116;8198;8201;8286;8301;8302;8349;8414;8415;8448;8449;8945;8946;9056;9102;9103;10269;10387;10388;10389	563;564;5054;5055;5056;5057;5058;5059;5193;5194;5195;5196;5197;5198;5199;8119;8120;8121;8122;8123;8124;8501;8502;8503;8504;8505;9085;9277;9278;9279;9280;10392;10393;10491;10492;12242;12243;15875;15876;15877;16616;16617;16618;16619;16620;16946;16947;16948;16949;16950;16951;18439;18440;18441;18442;18443;18444;18658;18659;18660;18661;18662;18663;18664;19300;19301;19302;19303;21428;21429;21430;21431;…
CON__P08779;CON__Q9Z2K1;CON__Q3ZAW8	CON__P08779	33;11;11	18;4;4	18;4;4		3	33	18	18	30	33	16	18	16	18	70	47.8	47.8	51.267	473	473;469;474	0	224.95	By MS/MS	By MS/MS	63	70	3.6394e+09	1.6508e+09	1.9886e+09	29	46616000	20030000	26586000	114530000	289500000	20	31	51		ALEEANADLEVK;APSTYGGGLSVSSR;ASLENSLEETK;ASLENSLEETKGR;CEMEQQSQEYQILLDVK;DAETWFLSK;EVASNSELVQSSR;EVFTSSSSSSSR;GQTGGDVNVEMDAAPGVDLSR;GSCGIGGGIGGGSSR;IIAATIENAQPILQIDNAR;ILNEMRDQYEQMAEK;IRDWYQR;ISSVLAGGSCR;KNHEEEMLALR;LAADDFR;LASYLDK;LASYLDKVR;LLEGEDAHLSSQQASGQSYSSR;NHEEEMLALR;QRPSEIKDYSPYFK;QTVEADVNGLR;RVLDELTLAR;SEVTELRR;TDLEMQIEGLKEELAYLR;TDLEMQIEGLKEELAYLRK;TEELNKEVASNSELVQSSR;TRLEQEIATYR;TRLEQE…			+	17	545;760;858;859;1087;1139;2154;2173;3054;3085;3685;3809;3923;3989;4467;4658;4747;4750;5201;6125;6739;6779;7143;7277;7912;7913;7931;8269;8270;8793;8855;9059;9060	False;True;False;False;True;True;True;True;True;False;True;True;False;False;True;False;False;False;True;True;True;True;False;True;True;True;True;False;False;False;True;False;False	593;837;938;939;1189;1245;2387;2408;3379;3380;3414;4076;4210;4335;4408;4941;4942;5160;5257;5260;5743;6858;7551;7598;7997;8146;8832;8833;8834;8835;8853;9224;9225;9803;9869;9870;10097;10098;10099	1709;1710;1711;2467;2468;2719;2720;2721;2722;3403;3571;3572;7063;7064;7116;7117;10256;10257;10258;10259;10260;10261;10262;10373;10374;12657;12658;12659;12660;13084;13439;13440;13441;13442;13719;13720;15679;15680;15681;16393;16394;16762;16763;16764;16771;16772;16773;16774;18226;18227;18228;21946;21947;21948;21949;24020;24021;24022;24179;24180;25335;25336;25801;25802;27767;27768;27769;27770;27771;2…
CON__P13645;CON__P02535-1;CON__Q7Z3Y7;CON__Q148H6;CON__Q7Z3Z0;CON__Q99456;CON__Q7Z3Y8;CON__P05784;CON__O76014;CON__Q2M2I5;CON__REFSEQ:XP_986630;CON__A2A5Y0;CON__Q7Z3Y9;CON__O76015;CON__A2AB72;CON__Q14532;CON__Q92764;CON__O76013	CON__P13645	35;9;3;3;2;2;2;2;1;1;1;1;1;1;1;1;1;1	34;9;3;3;2;1;2;1;1;1;1;1;1;1;1;1;1;1	29;6;1;1;1;0;1;0;0;0;0;0;0;0;0;0;0;0		18	35	34	29	33	34	32	33	27	28	58.7	58.7	52.6	59.51	593	593;570;486;464;450;494;459;423;471;525;476;416;468;456;453;448;425;467	0	323.31	By MS/MS	By MS/MS	58.7	57.8	22341000000	9624600000	12717000000	26	461900000	197860000	264040000	409790000	1144500000	44	66	110		ADLEMQIESLTEELAYLKK;AETECQNTEYQQLLDIK;ALEESNYELEGK;DAEAWFNEK;ELTTEIDNNIEQISSYK;GSLGGGFSSGGFSGGSFSR;GSSGGGCFGGSSGGYGGLGGFGGGSFR;IKEWYEK;IRLENEIQTYR;ISSSKGSLGGGFSSGGFSGGSFSR;LAADDFR;LASYLDK;LASYLDKVR;LENEIQTYR;LKYENEVALR;NHEEEMKDLR;NQILNLTTDNANILLQIDNAR;NVQALEIELQSQLALK;NVSTGDVNVEMNAAPGVDLTQLLNNMR;QSLEASLAETEGR;QSVEADINGLRR;RNVQALEIELQSQLALK;RVLDELTLTK;SEITELR;SEITELRR;SGGGGGGGGCGGGGGVSSLR;SKELTTEI…			+	18	164;260;547;1130;1984;3106;3115;3744;3933;3988;4658;4747;4750;4857;5154;6124;6293;6363;6371;6746;6753;7032;7144;7256;7257;7324;7429;7507;7634;7635;8031;8794;9059;9060;9337	True;True;True;True;True;True;True;True;True;True;True;False;True;True;True;True;True;True;True;True;True;True;True;True;True;True;True;True;True;True;True;True;True;True;True	176;177;284;595;1235;2188;3436;3446;4138;4346;4407;5160;5257;5260;5380;5691;6856;6857;7048;7125;7135;7136;7137;7558;7565;7873;7998;8121;8122;8199;8310;8398;8534;8535;8960;9804;10097;10098;10099;10395	468;469;470;471;472;473;474;778;779;780;781;1714;1715;3539;3540;6503;6504;6505;10429;10430;10463;10464;10465;10466;12858;12859;13481;13482;13483;13484;13718;16393;16394;16762;16763;16764;16771;16772;16773;16774;17100;17101;18056;18057;21940;21941;21942;21943;21944;21945;22603;22604;22605;22606;22806;22807;22808;22809;22810;22811;22812;22813;22814;22815;22816;22817;22818;22819;22870;22871;22872;22…
CON__P13647;CON__P07744;CON__Q3KNV1;CON__P08729;CON__Q9DCV7;CON__Q9H552;CON__REFSEQ:XP_932229;CON__Q61726;CON__O43790;CON__Q6NT21;CON__P78385;CON__Q14533;CON__P78386	CON__P13647	32;7;4;4;3;3;1;1;1;1;1;1;1	14;0;1;1;0;0;0;0;0;0;0;0;0	4;0;0;0;0;0;0;0;0;0;0;0;0		13	32	14	4	24	32	7	14	3	4	43.4	26.3	9.2	62.378	590	590;525;469;469;457;499;345;479;486;493;493;505;507	0	51.134	By MS/MS	By MS/MS	33.1	43.4	884550000	356070000	528480000	31	23513000	10424000	13089000	46147000	120810000	4	16	20		DVDAAYMNK;DVDAAYMNKVELEAK;EYQELMNTK;FASFIDK;FASFIDKVR;FLEQQNK;GELALKDAR;GLGVGFGSGGGSSSSVK;GRLDSELR;KLLEGEECR;LALDVEIATYR;LALDVEIATYRK;LLEGEECR;LRAEIDNVKK;NKLAELEEALQK;NKYEDEINK;NKYEDEINKR;NLDLDSIIAEVK;QLDSIVGER;QNLEPLFEQYINNLR;QNLEPLFEQYINNLRR;SFSTASAITPSVSR;SLYNLGGSKR;SRTEAESWYQTK;TEAESWYQTK;TTAENEFVMLKK;VRTEEREQIK;VSLAGACGVGGYGSR;WTLLQEQGTK;YEDEINK;YEDEINKR;YEELQQTAGR			+	19	1539;1540;2221;2266;2267;2434;2700;2935;3070;4415;4708;4709;5204;5461;6166;6177;6178;6191;6663;6707;6708;7308;7563;7652;7923;8317;8992;9021;9277;9329;9330;9332	False;True;True;False;False;False;True;True;False;False;False;False;False;True;True;False;False;False;False;False;False;True;True;True;True;True;True;True;False;False;False;True	1697;1698;1699;2460;2461;2507;2508;2689;2980;3240;3396;4875;5218;5219;5746;6039;6902;6913;6914;6929;7461;7518;7519;8182;8456;8553;8845;9276;10020;10054;10333;10387;10388;10390	5038;5039;5040;5041;7241;7242;7243;7432;7433;7434;7435;7436;7437;7438;8114;8115;9083;9857;9858;10297;10298;15393;15394;15395;15396;16621;16622;16623;16624;18233;18234;19159;19160;19161;19162;22086;22123;22124;22125;22126;22127;22128;22181;22182;22183;22184;22185;22186;22187;23754;23755;23925;23926;23927;23928;23929;23930;25903;25904;26671;26940;26941;27821;29276;31530;31531;31629;31630;32460;3246…
CON__P35527	CON__P35527	46	46	45		1	46	46	45	37	44	37	44	36	43	72.6	72.6	72.6	62.129	623	623	0	323.31	By MS/MS	By MS/MS	63.4	70.1	29459000000	12125000000	17333000000	26	369690000	152780000	216910000	729240000	2163200000	55	91	146		DIENQYETQITQIEHEVSSSGQEVQSSAK;DIENQYETQITQIEHEVSSSGQEVQSSAKEVTQLR;EEMSQLTGQNSGDVNVEINVAPGKDLTK;EIETYHNLLEGGQEDFESSGAGK;EVTQLRHGVQELEIELQSQLSK;EVTQLRHGVQELEIELQSQLSKK;FEMEQNLR;FSSSSGYGGGSSR;GGGGSFGYSYGGGSGGGFSASSLGGGFGGGSR;GGSGGSHGGGSGFGGESGGSYGGGEEASGSGGGYGGGSGK;GGSGGSYGGGGSGGGYGGGSGSR;GSRGGSGGSYGGGGSGGGYGGGSGSR;HGVQELEIELQSQLSK;HGVQELEIELQSQLSKK;IGLGGRGGSGGSYGR;IKFEMEQNLR;IQDWYDK;IQDWYDKK;KDIENQ…			+	20	1287;1288;1730;1822;2191;2192;2332;2538;2762;2780;2781;3113;3334;3335;3651;3745;3908;3909;4183;4281;4747;4748;4749;4854;5964;6127;6128;6398;6399;6400;6572;6578;6589;6606;6788;6789;7229;7230;7325;7740;8117;8125;8958;8959;8960;9312	True;True;True;True;True;True;True;True;True;True;True;True;True;True;True;True;True;True;True;True;True;True;True;True;True;True;True;True;True;True;True;True;True;True;True;True;True;True;True;True;True;True;True;True;True;True	1413;1414;1913;2016;2430;2431;2581;2582;2804;3049;3070;3071;3444;3682;3683;4040;4139;4140;4318;4319;4616;4728;5257;5258;5259;5377;6678;6861;6862;6863;6864;7165;7166;7167;7352;7358;7372;7393;7608;7609;7610;8089;8090;8091;8092;8093;8200;8646;8647;9053;9061;9062;9983;9984;9985;10369	4107;4108;4109;4110;4111;5680;5972;5973;5974;5975;5976;7168;7169;7170;7171;7738;7739;7740;8506;8507;8508;9288;9289;9290;9291;9363;9364;9365;9366;9367;9368;9369;10460;10461;11207;11208;11209;11210;11211;11212;11213;12538;12860;12861;12862;12863;12864;12865;12866;12867;12868;12869;13372;13373;13374;13375;14447;14448;14449;14818;16762;16763;16764;16765;16766;16767;16768;16769;16770;17095;21469;21956…
CON__P35908v2;CON__P35908;CON__Q6NXH9;CON__Q7Z794	CON__P35908v2;CON__P35908	48;47;5;5	44;43;4;2	31;30;0;0	;	4	48	44	31	44	47	41	43	29	30	81.5	78.4	63.7	65.432	639	639;645;539;578	0	323.31	By MS/MS	By MS/MS	76.5	80.3	13064000000	6.047e+09	7.0174e+09	40	225130000	107690000	117450000	425390000	1187600000	39	65	104		AQYEEIAQR;DVDNAYMIK;DYQELMNVK;FASFIDK;FASFIDKVR;FGGFGGPGGVGGLGGPGGFGPGGYPGGIHEVSVNQSLLQPLNVK;FLEQQNQVLQTK;GFSSGSAVVSGGSR;GGGFGGGSSFGGGSGFSGGGFGGGGFGGGR;GGSGGGGSISGGGYGSGGGSGGR;GGSISGGGYGSGGGK;GGSSSGGGYGSGGGGSSSVK;GSSSGGGYSSGSSSYGSGGR;HGDSLKEIK;HGGGGGGFGGGGFGSR;IEISELNR;KLLEGEECR;KYEDEINKR;LALDVEIATYR;LALDVEIATYRK;LLEGEECR;LLRDYQELMNVK;LNDLEEALQQAK;LNDLEEALQQAKEDLAR;LQGEIAHVK;LQGEIAHVKK;NKLNDLEEAL…			+	21	821;1546;1598;2266;2267;2365;2436;2743;2759;2779;2783;2786;3118;3312;3315;3594;4415;4649;4708;4709;5204;5268;5320;5321;5422;5423;6170;6171;6191;6364;6365;7101;7405;7425;7426;7554;7746;7850;7851;8304;8547;8885;9218;9329;9330;9334;9373;9433	True;True;True;True;True;True;False;True;True;True;True;True;True;True;True;False;True;True;True;True;True;True;True;True;True;True;True;True;True;True;True;True;True;True;True;True;True;True;True;True;True;True;True;False;False;True;True;True	899;1707;1764;2507;2508;2618;2691;3027;3045;3069;3073;3076;3449;3657;3660;3975;4875;5151;5218;5219;5746;5817;5818;5881;5882;5995;5996;6906;6907;6929;7126;7127;7952;8285;8306;8307;8447;8653;8765;8766;9262;9263;9531;9902;9903;10268;10387;10388;10392;10434;10499	2631;2632;5060;5061;5200;5201;7432;7433;7434;7435;7436;7437;7438;7841;7842;7843;7844;8119;8120;8121;8122;9207;9208;9273;9274;9275;9276;9360;9361;9362;9372;9373;9381;10473;10474;11093;11094;11102;11103;12242;12243;15393;15394;15395;15396;16356;16357;16621;16622;16623;16624;18233;18234;18445;18446;18665;18666;18667;18668;19013;19014;19015;19016;19017;19018;22101;22102;22103;22104;22105;22106;22181;…
CON__Q04695	CON__Q04695	26	13	7		1	26	13	7	21	25	10	13	4	7	65.5	43.3	26.9	48.105	432	432	0	83.151	By MS/MS	By MS/MS	46.1	63	1.0671e+09	452400000	614750000	29	21488000	9745300	11743000	38706000	105110000	7	17	24		ADLEMQIENLKEELAYLK;ADLEMQIENLKEELAYLKK;ALEEANTELEVK;ASLEGNLAETENR;CEMEQQNQEYK;DAEDWFFSK;DYSQYYR;EVATNSELVQSGK;GQVGGEINVEMDAAPGVDLSR;ILNEMRDQYEK;ILTATVDNANILLQIDNAR;IRDWYQR;LAADDFR;LASYLDK;LASYLDKVR;LGSAGGLGSTLGGSSYSSCYSFGSGGGYGSSFGGVDGLLAGGEK;LLEGEDAHLTQYKK;LSGGLGAGSCR;NHEEEMNALR;RVLDELTLAR;TEELNREVATNSELVQSGK;TIEELQNK;TKFETEQALR;TRLEQEIATYR;TRLEQEIATYRR;VLDELTLAR			+	22	160;161;546;857;1086;1131;1602;2156;3059;3808;3826;3923;4658;4747;4750;4994;5203;5527;6126;7143;7932;8035;8079;8269;8270;8793	True;True;True;True;False;True;True;False;True;False;True;False;False;False;False;True;True;True;False;False;False;True;True;False;False;False	168;169;170;171;594;937;1188;1236;1768;2389;3385;4208;4209;4228;4335;5160;5257;5260;5522;5745;6109;6859;6860;7997;8854;8964;9011;9224;9225;9803	446;447;448;449;450;451;452;1712;1713;2717;2718;3402;3541;3542;5212;5213;7067;7068;10271;10272;13076;13077;13078;13079;13080;13081;13082;13083;13120;13439;13440;13441;13442;16393;16394;16762;16763;16764;16771;16772;16773;16774;17580;18231;18232;19460;19461;21950;21951;21952;21953;21954;21955;25335;25336;27857;28204;28205;28376;28377;28378;28379;29105;29106;29107;29108;29109;29110;30875;30876
CON__Q32MB2;CON__Q7RTS7;CON__Q3SY84	CON__Q32MB2;CON__Q7RTS7;CON__Q3SY84	6;6;4	1;1;1	0;0;0	;;	3	6	1	0	5	6	1	1	0	0	7.4	2.2	0	58.923	540	540;529;523	0	5.9894	By MS/MS	By MS/MS	5.6	7.4	41256000	0	41256000	29	1422600	0	1422600	0	0	1	2	3		AEAEALYQTK;FASFIDK;FASFIDKVR;FLEQQNQVLETK;KLLEGEECR;LLEGEECR			+	23	190;2266;2267;2435;4415;5204	False;False;False;True;False;False	208;2507;2508;2690;4875;5746	562;7432;7433;7434;7435;7436;7437;7438;8116;8117;8118;15393;15394;15395;15396;18233;18234
CON__Q5D862	CON__Q5D862	2	2	2		1	2	2	2	1	2	1	2	1	2	1	1	1	248.07	2391	2391	0	9.5489	By MS/MS	By MS/MS	0.5	1	35122000	12248000	22874000	74	474620	165510	309110	0	0	1	2	3		FSNSSSSNEFSK;SVVTVIDVFYK			+	24	2531;7819	True;True	2796;8732	8486;8487;27439
CON__Q8N1N4-2;CON__Q7RTT2	CON__Q8N1N4-2;CON__Q7RTT2	5;5	2;2	2;2	;	2	5	2	2	3	5	1	2	1	2	9.6	4.8	4.8	56.964	521	521;521	0	6.9453	By MS/MS	By MS/MS	5.2	9.6	20735000	11984000	8750400	29	714990	413250	301740	0	0	1	2	3		AEAEALYQTK;FLEQQNK;LLEGEECR;SLNSFGGCLEGSR;YLDFSSIITEVR			+	25	190;2434;5204;7524;9432	False;False;False;True;True	208;2689;5746;8417;10498	562;8114;8115;18233;18234;26559;32867;32868
CON__Q86YZ3	CON__Q86YZ3	7	7	7		1	7	7	7	5	6	5	6	5	6	11.1	11.1	11.1	282.39	2850	2850	0	53.005	By MS/MS	By MS/MS	8.6	8.3	132500000	43470000	89034000	85	285480	55378	230100	5283800	18089000	4	10	14		GPYESGSGHSSGLGHQESR;GPYESGSGHSSGLGHR;GSGSGQSPSSGQHGTGFGR;HGSGSGHSSSYGQHGSGSGWSSSSGR;HGSGSGQSSSYGPYGSGSGWSSSR;HGSGSGQSSSYSPYGSGSGWSSSR;QSLGHGQHGSGSGQSPSPSR			+	26	3040;3041;3096;3327;3328;3329;6748	True;True;True;True;True;True;True	3362;3363;3425;3675;3676;3677;7560	10210;10211;10212;10213;10214;10215;10400;10401;11182;11183;11184;11185;11186;11187;24042
D2YW44|D2YW44_9PEZI;G0SFE0|G0SFE0_CHATD	D2YW44|D2YW44_9PEZI;G0SFE0|G0SFE0_CHATD	2;2	2;2	2;2	D2YW44|D2YW44_9PEZI Tail-anchored protein targeting factor Get3 OS=Thermochaetoides thermophila OX=209285 PE=1 SV=1;G0SFE0|G0SFE0_CHATD Arsenite translocating ATPase-like protein OS=Chaetomium thermophilum (strain DSM 1495 / CBS 144.50 / IMI 039719) OX=759	2	2	2	2	2	1	2	1	2	1	10.2	10.2	10.2	37.092	334	334;339	0	7.2038	By MS/MS	By matching	10.2	6	95495000	83937000	11558000	14	6821100	5995500	825560	0	0	2	0	2		SVLLLSTDPAHNLSDAFSQK;VTISEVNAQFKDER				27	7793;9053	True;True	8705;10091	27377;27378;31737
G0RXS5|G0RXS5_CHATD;A0A2Z6G188|A0A2Z6G188_9PEZI	G0RXS5|G0RXS5_CHATD;A0A2Z6G188|A0A2Z6G188_9PEZI	6;5	6;5	6;5	G0RXS5|G0RXS5_CHATD CCT-beta OS=Chaetomium thermophilum (strain DSM 1495 / CBS 144.50 / IMI 039719) OX=759272 GN=CTHT_0000220 PE=3 SV=1;A0A2Z6G188|A0A2Z6G188_9PEZI CCT-beta OS=Thermochaetoides thermophila OX=209285 GN=cct2 PE=2 SV=1	2	6	6	6	1	6	1	6	1	6	16.2	16.2	16.2	57.041	530	530;530	0	23.555	By matching	By MS/MS	2.3	16.2	70700000	29699000	41001000	29	2111800	1024100	1087700	0	0	0	7	7		FSGVAAGEACTIVLR;GATDQLLDEAER;LAVEAVLR;LSAFVGAIAVGDLVK;SLHDALAVLSQTVK;VQDDEVGDGTTSVAVLAAELLR				28	2527;2649;4756;5506;7488;8961	True;True;True;True;True;True	2792;2928;5266;6086;8378;9986	8477;8953;8954;16784;19324;26471;31410
G0RXS6|G0RXS6_CHATD	G0RXS6|G0RXS6_CHATD	15	15	15	G0RXS6|G0RXS6_CHATD Eukaryotic translation initiation factor 3 subunit B OS=Chaetomium thermophilum (strain DSM 1495 / CBS 144.50 / IMI 039719) OX=759272 GN=PRT1 PE=1 SV=1	1	15	15	15	10	13	10	13	10	13	21.7	21.7	21.7	86.248	746	746	0	41.359	By MS/MS	By MS/MS	13.3	20.4	454210000	242300000	211920000	41	6779300	4023500	2755800	23203000	40840000	7	15	22		AALGLPADPAAELLK;AALGLPADPAAELLKR;DQPENIVDR;FAFVEYSSPAEASAAVR;FPWPVFK;GDTVGVFWNNEKDQPENIVDR;GNQVGSFK;IFEQEDAER;ISSADVAVVEAR;KSQATTLEIFR;LNQGTSISIYELPK;PRPPTLLTK;SQATTLEIFR;YEVQLEQGYDTFVVIDGLPAVSEEQKPK;YVATWASAWK				29	73;74;1481;2251;2494;2679;3002;3620;3985;4565;5336;6488;7612;9345;9569	True;True;True;True;True;True;True;True;True;True;True;True;True;True;True	78;79;1631;2491;2755;2959;3323;4004;4404;5055;5897;7261;8511;10404;10658	218;219;220;221;4874;4875;7355;7356;8370;8371;9029;9030;10091;12414;12415;13711;13712;16012;18695;18696;23191;26811;32615;33393
G0RXW1|G0RXW1_CHATD	G0RXW1|G0RXW1_CHATD	36	36	36	G0RXW1|G0RXW1_CHATD 60S ribosomal protein L3-like protein OS=Chaetomium thermophilum (strain DSM 1495 / CBS 144.50 / IMI 039719) OX=759272 GN=CTHT_0004490 PE=1 SV=1	1	36	36	36	34	34	34	34	34	34	63.8	63.8	63.8	44.361	392	392	0	323.31	By MS/MS	By MS/MS	61.5	63.5	21434000000	14128000000	7.3056e+09	20	434820000	298360000	136460000	544600000	624670000	60	61	121		AGMTTIVR;AHLMEIQINGGSVADK;AHLMEIQINGGSVADKVEFGR;ALEKVELK;DDPKKPVHLTAAMGYK;DLDRPGAK;GDDEANASTETDLTK;GDDEANASTETDLTKK;GHGFVGVTAR;GSVPGVKK;HGSLAFLPR;IGKGDDEANASTETDLTK;IGKGDDEANASTETDLTKK;ITPMGGFVR;KAHLMEIQINGGSVADKVEFGR;KALEKVELK;KITPMGGFVR;KPVHLTAAMGYK;KQFMGTLK;KSLFTHTSR;KVACIGAWHPSHVQWTVAR;KYAENNGASITR;QFMGTLK;QFMGTLKK;SLFEKPVTIDTIFEK;SLFEKPVTIDTIFEKDEMIDVIAVTK;SLFTHTSR;SLTTVWAEHLSDEVK;SLTTVWAEHL…				30	363;397;398;551;1198;1371;2665;2666;2805;3121;3330;3648;3649;4015;4137;4145;4342;4510;4520;4561;4588;4645;6585;6586;7474;7475;7477;7551;7552;8447;8780;8781;9232;9233;9297;9363	True;True;True;True;True;True;True;True;True;True;True;True;True;True;True;True;True;True;True;True;True;True;True;True;True;True;True;True;True;True;True;True;True;True;True;True	393;394;431;432;433;599;1307;1308;1506;2944;2945;3097;3452;3678;4037;4038;4438;4439;4569;4570;4578;4795;4990;4991;5005;5049;5081;5147;7367;7368;7369;8359;8360;8361;8363;8444;8445;9422;9789;9790;10282;10283;10353;10423;10424	1091;1092;1093;1191;1192;1193;1194;1195;1196;1197;1198;1199;1200;1724;1725;3765;3766;3767;3768;4451;8993;8994;8995;8996;9433;9434;10479;10480;11188;11189;12526;12527;12528;12529;12530;12531;12532;12533;12534;12535;13817;13818;13819;13820;13821;14273;14274;14275;14276;14305;14306;15090;15830;15831;15832;15833;15834;15835;15836;15837;15870;15994;15995;15996;15997;16095;16096;16097;16098;16099;16345…
G0RXW3|G0RXW3_CHATD	G0RXW3|G0RXW3_CHATD	1	1	1	G0RXW3|G0RXW3_CHATD Uncharacterized protein OS=Chaetomium thermophilum (strain DSM 1495 / CBS 144.50 / IMI 039719) OX=759272 GN=CTHT_0004510 PE=4 SV=1	1	1	1	1	1	0	1	0	1	0	4.1	4.1	4.1	40.666	370	370	0.0024969	2.8624	By MS/MS	None	4.1	0	27404000	27404000	0	9	3044900	3044900	0	0	0	1	0	1		VAFPDLDTSQPSSLR				31	8462	TRUE	9438	29766
G0RXW7|G0RXW7_CHATD	G0RXW7|G0RXW7_CHATD	1	1	1	G0RXW7|G0RXW7_CHATD Short-chain dehydrogenase/reductase-like protein OS=Chaetomium thermophilum (strain DSM 1495 / CBS 144.50 / IMI 039719) OX=759272 GN=CTHT_0004550 PE=3 SV=1	1	1	1	1	1	0	1	0	1	0	3.9	3.9	3.9	39.563	363	363	0.0024938	2.8527	By MS/MS	None	3.9	0	0	0	0	21	0	0	0	0	0	1	0	1		SLFTNLISHFYTLK				32	7478	TRUE	8364	26429
G0RXX3|G0RXX3_CHATD	G0RXX3|G0RXX3_CHATD	3	3	3	G0RXX3|G0RXX3_CHATD Uncharacterized protein OS=Chaetomium thermophilum (strain DSM 1495 / CBS 144.50 / IMI 039719) OX=759272 GN=CTHT_0004610 PE=3 SV=1	1	3	3	3	2	2	2	2	2	2	12.1	12.1	12.1	48.097	438	438	0	6.3881	By MS/MS	By MS/MS	9.6	9.4	16799000	11010000	5789300	20	49047	550490	49047	0	0	1	2	3		AEYQEYGPGIVR;DITYFVQSLLR;SLTGTVIDSGDGVTHVIPVAEGYVIGSSIK				33	273;1323;7545	True;True;True	297;1453;8438	814;4250;26623;26624
G0RXZ2|G0RXZ2_CHATD	G0RXZ2|G0RXZ2_CHATD	2	2	2	G0RXZ2|G0RXZ2_CHATD Putative GTP-binding protein OS=Chaetomium thermophilum (strain DSM 1495 / CBS 144.50 / IMI 039719) OX=759272 GN=CTHT_0004810 PE=3 SV=1	1	2	2	2	2	1	2	1	2	1	8.5	8.5	8.5	24.689	224	224	0	3.8013	By MS/MS	By MS/MS	8.5	4.5	34873000	32690000	2183400	14	2490900	2335000	155960	0	0	2	1	3		ANDEYDFLFK;SSSFENVSR				34	696;7701	True;True	766;8604	2268;2269;27098
G0RXZ3|G0RXZ3_CHATD	G0RXZ3|G0RXZ3_CHATD	3	3	3	G0RXZ3|G0RXZ3_CHATD Brix domain-containing protein OS=Chaetomium thermophilum (strain DSM 1495 / CBS 144.50 / IMI 039719) OX=759272 GN=CTHT_0004820 PE=1 SV=1	1	3	3	3	2	2	2	2	2	2	15.8	15.8	15.8	36.412	316	316	0	6.3766	By MS/MS	By MS/MS	11.4	9.8	181990000	147180000	34813000	14	9473600	8247000	1226500	25460000	22068000	3	3	6		GSRPILSFDAAFEQEPYLK;HLLNDLASMLPHGR;SKPFIDHVLSFSVADGK				35	3114;3381;7439	True;True;True	3445;3735;8321	10462;11441;26296;26297;26298;26299
G0RXZ8|G0RXZ8_CHATD	G0RXZ8|G0RXZ8_CHATD	21	21	21	G0RXZ8|G0RXZ8_CHATD Glyceraldehyde-3-phosphate dehydrogenase OS=Chaetomium thermophilum (strain DSM 1495 / CBS 144.50 / IMI 039719) OX=759272 GN=CTHT_0004880 PE=3 SV=1	1	21	21	21	16	20	16	20	16	20	78.7	78.7	78.7	36.469	338	338	0	154.09	By MS/MS	By MS/MS	66.3	65.7	5218000000	2.9726e+09	2245400000	18	161830000	93806000	68029000	192580000	317740000	19	26	45		AGISLNK;DPSNIPWSETGAEYIVESTGVFTTTEK;EAAEGPLK;EATYDEIK;EATYDEIKQAIK;FYQERDPSNIPWSETGAEYIVESTGVFTTTEK;GAAQNIIPSSTGAAK;GILAYTEDDVVSADLLGNPNSSIFDAK;GTIEVDGTDLIVNGK;IKFYQERDPSNIPWSETGAEYIVESTGVFTTTEK;LTGMAFR;NAQEHPEVEVVAVNDPFIETK;RVLDLIAHVAK;VIISAPSADAPMYVMGVNEDTYDGSAAVISNASCTTNCLAPLAK;VIPSLNGK;VLDLIAHVAK;VPTANVSVVDLTCR;VPTANVSVVDLTCRLEK;VVHDKFGIVEGLMTTVHSYTATQK;YAEYMLR;YDSTHGQFK				36	341;1472;1613;1682;1683;2603;2614;2849;3132;3746;5600;6013;7145;8723;8731;8799;8949;8950;9109;9298;9324	True;True;True;True;True;True;True;True;True;True;True;True;True;True;True;True;True;True;True;True;True	370;1621;1781;1859;1860;2880;2892;3144;3465;4141;6189;6190;6740;7999;9726;9736;9809;9973;9974;10152;10354;10382	1036;1037;4847;4848;5265;5535;5536;5537;5538;8779;8815;8816;9582;9583;9584;9585;10505;10506;12870;19742;19743;19744;19745;21641;21642;21643;21644;25338;25339;30635;30662;30663;30886;30887;30888;30889;30890;30891;31383;31384;31385;31940;32502;32503;32504;32563;32564;32565
G0RY10|G0RY10_CHATD	G0RY10|G0RY10_CHATD	13	13	13	G0RY10|G0RY10_CHATD coproporphyrinogen oxidase OS=Chaetomium thermophilum (strain DSM 1495 / CBS 144.50 / IMI 039719) OX=759272 GN=CTHT_0005000 PE=3 SV=1	1	13	13	13	13	12	13	12	13	12	45.4	45.4	45.4	38.671	337	337	0	81.73	By MS/MS	By MS/MS	45.4	37.7	962540000	638700000	323840000	18	29936000	21594000	8342300	40681000	52888000	12	10	22		AGVGVSVVYGTLPK;AGVGVSVVYGTLPKPAIIK;ALEEVDGKPFR;ALEEVDGKPFRVDEWSR;ATSSLAQADSK;DVCDKHDPAYYPR;EAEMEEVLR;EGGGGISCVLQDGNVFEK;GIGGIFFDDLDEQTAPR;KEGGGGISCVLQDGNVFEK;LFAFVQDALK;NIAEEGNIPDSLDFFAAGLSMIVHPK;SFVPTYVPIVNR				37	384;385;548;549;935;1538;1636;1778;2840;4214;4878;6135;7311	True;True;True;True;True;True;True;True;True;True;True;True;True	418;419;596;597;1024;1696;1806;1807;1966;3134;4651;5403;6871;8186	1157;1158;1159;1160;1716;1717;1718;1719;1720;1721;2976;2977;5036;5037;5336;5337;5338;5839;5840;9560;9561;9562;9563;14576;14577;17187;17188;21988;25910;25911
G0RY12|G0RY12_CHATD	G0RY12|G0RY12_CHATD	7	7	7	G0RY12|G0RY12_CHATD 26S proteasome regulatory subunit-like protein OS=Chaetomium thermophilum (strain DSM 1495 / CBS 144.50 / IMI 039719) OX=759272 GN=CTHT_0005020 PE=3 SV=1	1	7	7	7	6	7	6	7	6	7	33.1	33.1	33.1	39.273	353	353	0	32.559	By MS/MS	By MS/MS	30.3	33.1	425600000	342370000	83227000	21	2435300	2121700	313620	46116000	32721000	5	5	10		AITAFHDLIENK;ETGVPTDAYFAVEEIKDDGTTTAK;ITNQLQSLQGLHTR;LIGWYHSGPK;VLDGQLPVNHTILGHLQDVFNLLPNLSTPK;VVGVLLGQNDGK;YTPNPLLVIIDVQPK				38	462;2128;4012;5065;8795;9107;9562	True;True;True;True;True;True;True	504;2354;4435;5595;9805;10150;10649	1440;1441;6965;6966;13810;13811;17783;30879;30880;31933;31934;33351;33352;33353
G0RY15|G0RY15_CHATD	G0RY15|G0RY15_CHATD	1	1	1	G0RY15|G0RY15_CHATD Adenylate kinase OS=Chaetomium thermophilum (strain DSM 1495 / CBS 144.50 / IMI 039719) OX=759272 GN=ADK1 PE=3 SV=1	1	1	1	1	1	1	1	1	1	1	4.7	4.7	4.7	30.094	274	274	0	8.5545	By MS/MS	By MS/MS	4.7	4.7	0	0	0	21	0	0	0	0	0	1	1	2		AVDAAQEPNQVWK				39	958	TRUE	1049	3028;3029
G0RY17|G0RY17_CHATD	G0RY17|G0RY17_CHATD	17	17	17	G0RY17|G0RY17_CHATD 40S ribosomal protein s23-like protein OS=Chaetomium thermophilum (strain DSM 1495 / CBS 144.50 / IMI 039719) OX=759272 GN=CTHT_0005070 PE=1 SV=1	1	17	17	17	15	16	15	16	15	16	57.9	57.9	57.9	15.9	145	145	0	120.66	By MS/MS	By MS/MS	57.2	57.9	60034000000	47603000000	12431000000	7	5081300000	3.8679e+09	1213400000	5246100000	3.5306e+09	37	29	66		AKGDIPGVR;ALGTAYK;ALGTAYKSSPFGGSSHAK;FKVVKVSGVGLLALWK;GDIPGVR;KVTAFVPNDGCLNFVDENDEVLLAGFGR;KVTAFVPNDGCLNFVDENDEVLLAGFGRK;RALGTAYK;SSPFGGSSHAK;VSGVGLLALWK;VSGVGLLALWKEK;VSGVGLLALWKEKK;VTAFVPNDGCLNFVDENDEVLLAGFGR;VTAFVPNDGCLNFVDENDEVLLAGFGRK;VVKVSGVGLLALWK;WADLQYK;WADLQYKK				40	496;570;571;2422;2674;4626;4627;6825;7693;9014;9015;9016;9038;9039;9117;9206;9207	True;True;True;True;True;True;True;True;True;True;True;True;True;True;True;True;True	540;619;620;2677;2953;5127;5128;7649;8595;10047;10048;10049;10076;10077;10160;10253;10254	1574;1575;1782;1783;1784;8046;8047;8048;8049;9013;9014;16245;16246;16247;16248;16249;16250;16251;16252;16253;24339;24340;27072;27073;27074;27075;31609;31610;31611;31612;31613;31614;31615;31616;31617;31618;31619;31620;31621;31622;31695;31696;31697;31698;31699;31700;31701;31702;31703;31704;31705;31706;31707;31708;31709;31955;31956;32238;32239;32240;32241;32242;32243
G0RY28|G0RY28_CHATD	G0RY28|G0RY28_CHATD	2	2	2	G0RY28|G0RY28_CHATD WW domain-containing protein OS=Chaetomium thermophilum (strain DSM 1495 / CBS 144.50 / IMI 039719) OX=759272 GN=CTHT_0005180 PE=4 SV=1	1	2	2	2	2	2	2	2	2	2	4.6	4.6	4.6	65.114	615	615	0	31.189	By MS/MS	By MS/MS	4.6	4.6	285850000	183000000	102850000	17	14119000	9297000	4821900	31366000	54577000	1	1	2		GLGSLIGGALNTFGNK;LAGQLASNLFGK				41	2933;4696	True;True	3238;5203	9851;9852;9853;9854;16568;16569
G0RY43|G0RY43_CHATD	G0RY43|G0RY43_CHATD	20	20	20	G0RY43|G0RY43_CHATD 40S ribosomal protein S6 OS=Chaetomium thermophilum (strain DSM 1495 / CBS 144.50 / IMI 039719) OX=759272 GN=CTHT_0005340 PE=1 SV=1	1	20	20	20	20	19	20	19	20	19	60.7	60.7	60.7	27.425	239	239	0	178.49	By MS/MS	By MS/MS	60.7	58.6	139650000000	109450000000	30195000000	9	8.4776e+09	6.6637e+09	1.8139e+09	8.2377e+09	6.1207e+09	70	56	126		EEAAEYAQILAK;FFSLSKDDDVR;FFSLSKDDDVRK;GCIVGPDLSVLALSIVK;ITGGNDKQGFPMK;LIEVEDER;LIEVEDERK;LLLSEGHSCYR;LLLSEGHSCYRPR;LNISHPANGSQK;LRHFYDKR;MGAEVAGDPLGPEWK;MGAEVAGDPLGPEWKGYILR;MKLNISHPANGSQK;QGEQDIPGLTDVVHPK;QGVIAPNR;RFFSLSK;RFFSLSKDDDVR;RMGAEVAGDPLGPEWK;VKEEAAEYAQILAK				42	1716;2354;2355;2661;4007;5056;5057;5243;5244;5328;5487;5854;5855;5883;6596;6608;6892;6893;7022;8754	True;True;True;True;True;True;True;True;True;True;True;True;True;True;True;True;True;True;True;True	1898;2606;2607;2940;4427;4428;5586;5587;5791;5792;5889;6067;6488;6489;6490;6540;6541;7381;7395;7724;7725;7862;9761	5649;5650;7803;7804;7805;7806;7807;7808;7809;7810;7811;7812;8980;8981;8982;8983;8984;8985;8986;8987;13771;13772;13773;13774;13775;13776;13777;17761;17762;17763;17764;17765;17766;17767;17768;17769;17770;18359;18360;18361;18362;18363;18364;18365;18366;18367;18368;18369;18370;18371;18372;18679;18680;18681;18682;19265;19266;19267;19268;20775;20776;20777;20778;20779;20780;20781;20782;20783;20784;20785…
G0RY45|G0RY45_CHATD	G0RY45|G0RY45_CHATD	15	15	15	G0RY45|G0RY45_CHATD 40S ribosomal protein S8 OS=Chaetomium thermophilum (strain DSM 1495 / CBS 144.50 / IMI 039719) OX=759272 GN=CTHT_0005360 PE=1 SV=1	1	15	15	15	15	15	15	15	15	15	62.9	62.9	62.9	23.051	202	202	0	188.17	By MS/MS	By MS/MS	62.9	62.9	120270000000	90785000000	29480000000	8	8.016e+09	6.0399e+09	1.9762e+09	8.1755e+09	6.4773e+09	54	45	99		ADGYILEGEELAFYQR;FAAHGKVDPALEK;IIGVVYHPSNNELVR;LDSGNFAWGSEGCTR;LDSGNFAWGSEGCTRK;LYAIISSR;LYAIISSRPGQSGR;QGQVVEEVK;QWYEAHYGQPLGR;RAFELGR;SAVVQIDAAPFR;SAVVQIDAAPFRQWYEAHYGQPLGR;TNTLTKSAVVQIDAAPFR;VDPALEK;VDPALEKQFEAGR				43	154;2239;3700;4808;4809;5775;5776;6605;6799;6818;7205;7206;8190;8555;8556	True;True;True;True;True;True;True;True;True;True;True;True;True;True;True	161;2479;4091;5328;5329;6376;6377;7392;7621;7641;8065;8066;9136;9540;9541	413;414;415;416;417;418;419;420;421;422;423;424;425;426;427;428;429;7319;7320;7321;7322;7323;7324;12693;12694;12695;12696;12697;12698;12699;12700;12701;12702;16952;16953;16954;16955;16956;16957;16958;16959;16960;16961;16962;20428;20429;20430;20431;20432;20433;20434;20435;20436;23553;23554;24257;24258;24259;24260;24313;24314;25547;25548;25549;25550;25551;25552;25553;25554;25555;25556;25557;28875;2…
G0RY46|G0RY46_CHATD	G0RY46|G0RY46_CHATD	2	2	2	G0RY46|G0RY46_CHATD Succinate--CoA ligase [ADP-forming] subunit beta, mitochondrial OS=Chaetomium thermophilum (strain DSM 1495 / CBS 144.50 / IMI 039719) OX=759272 GN=CTHT_0005390 PE=3 SV=1	1	2	2	2	1	2	1	2	1	2	2.9	2.9	2.9	96.018	890	890	0	12.032	By MS/MS	By MS/MS	1.7	2.9	27722000	14524000	13199000	54	513380	268960	244420	0	0	1	2	3		DTTQEDPEEVR;GAVAHNAAEAEQVAK				44	1532;2655	True;True	1689;2934	5022;8969;8970
G0RY68|G0RY68_CHATD	G0RY68|G0RY68_CHATD	9	9	9	G0RY68|G0RY68_CHATD Putative RNA annealing protein OS=Chaetomium thermophilum (strain DSM 1495 / CBS 144.50 / IMI 039719) OX=759272 GN=CTHT_0005620 PE=4 SV=1	1	9	9	9	9	7	9	7	9	7	37.5	37.5	37.5	29.16	277	277	0	48.268	By MS/MS	By MS/MS	37.5	32.9	1441000000	1233100000	207940000	11	81153000	68557000	12596000	103240000	59992000	13	6	19		AFASLNGLLIDNKPVKVEVVVANADLIPQPK;ATTNTAPAGGVQK;DVSEAQIK;GIAHVTFHHADGASK;IVVSNLPK;KVELSYGPGGVSR;LDQTLDEILSSQR;SGKLDQTLDEILSSQR;VEVVVANADLIPQPK				45	278;939;1573;2823;4082;4605;4805;7334;8612	True;True;True;True;True;True;True;True;True	302;1028;1736;3117;4510;5100;5323;8209;9607	827;828;829;2985;2986;5136;5137;9511;9512;9513;14044;14045;16174;16942;16943;16944;25953;25954;25955;25956;30318
G0RY70|G0RY70_CHATD	G0RY70|G0RY70_CHATD	5	5	5	G0RY70|G0RY70_CHATD Putative cytoplasm protein OS=Chaetomium thermophilum (strain DSM 1495 / CBS 144.50 / IMI 039719) OX=759272 GN=CTHT_0005640 PE=4 SV=1	1	5	5	5	2	5	2	5	2	5	14.9	14.9	14.9	42.193	369	369	0	10.359	By MS/MS	By MS/MS	5.4	14.9	59310000	12352000	46958000	19	3121600	650110	2471500	0	0	1	4	5		HALPPGYVVK;LTGTLTPVTPETFAK;SITLEEFIESER;VPFGVDPK;YFIQAIEDGK				46	3263;5602;7411;8930;9351	True;True;True;True;True	3606;6192;8291;9953;10411	10911;19748;26184;26185;31327;31328;32635
G0RY75|G0RY75_CHATD	G0RY75|G0RY75_CHATD	9	9	9	G0RY75|G0RY75_CHATD Ribosomal protein s5-like protein OS=Chaetomium thermophilum (strain DSM 1495 / CBS 144.50 / IMI 039719) OX=759272 GN=CTHT_0005690 PE=3 SV=1	1	9	9	9	7	9	7	9	7	9	22.9	22.9	22.9	55.302	490	490	0	44.018	By MS/MS	By MS/MS	19.2	22.9	292600000	125650000	166950000	29	6743900	2400500	4343400	21905000	32185000	6	8	14		AAYQCLLK;DLVDWAEQFQQGDVTGK;FMNLDEFTR;KPIDPADEGLDDSGVYQDLK;NPDDNDGPTDADILQYIFER;STEASVANLK;TIYGEVQAK;TLYDFVPEEWK;YLQAEVER				47	124;1420;2472;4493;6262;7722;8076;8149;9450	True;True;True;True;True;True;True;True;True	131;1561;2731;2732;4970;7011;8627;9008;9087;10518	353;354;4653;4654;8311;8312;8313;15771;15772;22446;22447;27152;28369;28370;28708;28709;32929
G0RY82|G0RY82_CHATD	G0RY82|G0RY82_CHATD	3	3	3	G0RY82|G0RY82_CHATD Sm protein F OS=Chaetomium thermophilum (strain DSM 1495 / CBS 144.50 / IMI 039719) OX=759272 GN=CTHT_0005760 PE=3 SV=1	1	3	3	3	2	3	2	3	2	3	38.3	38.3	38.3	10.717	94	94	0	21.533	By MS/MS	By MS/MS	26.6	38.3	222230000	103430000	118800000	7	10119000	6924500	3194200	29429000	43435000	3	3	6		MNTGFVPVNPRPFLQDLVNQDVIVR;PFLQDLVNQDVIVR;STGHLGQVLIR				48	5920;6427;7729	True;True;True	6609;7196;8634	21250;23023;23024;27165;27166
G0RY84|G0RY84_CHATD	G0RY84|G0RY84_CHATD	38	38	38	G0RY84|G0RY84_CHATD RNA helicase OS=Chaetomium thermophilum (strain DSM 1495 / CBS 144.50 / IMI 039719) OX=759272 GN=CTHT_0005780 PE=1 SV=1	1	38	38	38	2	38	2	38	2	38	58.6	58.6	58.6	87.033	764	764	0	233.44	By matching	By MS/MS	3.1	58.6	4474700000	28628000	4446000000	34	46750000	439760	46310000	1215400	433600000	0	54	54		APQPFRPGGRPGR;AQFAHPDGDHLTLLNAYHAYK;DYVEAAIR;ELIEQTYPEILR;ESDAGPMSVYPLYGTLPPHQQQR;FQSYFFNAPLLAVPGR;HLSSADNVR;IIVMSATLDAQK;IMETHGIELVSTPFHDK;IMETHGIELVSTPFHDKNYYTNIR;ISLEVDEMIR;LGEEVGYSIR;LIACTQPR;LYTEEAFKK;NPYLAHLEEKPEADFESLLDKLER;NYYTNIR;NYYTNIRR;QAEAVEDSDINPWTGQR;QEFLDLYHNNQILVFVGETGSGK;QRQEFLDLYHNNQILVFVGETGSGK;RISLEVDEMIR;RVAAMSVAQR;SNLSNTVLELK;THPVEIFYTPEAER;THPVEIFYTPEAERDYVEAAIR;TLATDILMAL…				49	757;782;1606;1945;2080;2506;3386;3733;3840;3841;3969;4950;5037;5811;6283;6401;6402;6525;6570;6741;6957;7126;7574;8019;8020;8095;8275;8342;8375;8386;8387;8390;8440;8449;8599;9210;9470;9531	True;True;True;True;True;True;True;True;True;True;True;True;True;True;True;True;True;True;True;True;True;True;True;True;True;True;True;True;True;True;True;True;True;True;True;True;True;True	834;859;1773;2145;2299;2300;2767;3740;4127;4244;4245;4388;5476;5567;6418;7037;7168;7169;7299;7350;7553;7792;7978;8471;8948;8949;9029;9230;9303;9340;9351;9352;9355;9411;9424;9591;10257;10546;10614	2460;2461;2531;2532;5234;6346;6347;6348;6817;6818;8394;8395;11462;12822;13170;13171;13669;17456;17703;20574;20575;22569;22570;22571;22572;22960;22961;23272;23439;24024;24752;25291;26713;28138;28139;28140;28430;29124;29125;29404;29405;29508;29547;29548;29553;29697;29736;30289;32247;33009;33245;33246;33247
G0RY88|G0RY88_CHATD	G0RY88|G0RY88_CHATD	3	3	3	G0RY88|G0RY88_CHATD Putative mitochondrial phosphate carrier protein OS=Chaetomium thermophilum (strain DSM 1495 / CBS 144.50 / IMI 039719) OX=759272 GN=CTHT_0005820 PE=3 SV=1	1	3	3	3	2	3	2	3	2	3	10.9	10.9	10.9	31.379	293	293	0	7.4457	By MS/MS	By MS/MS	9.9	10.9	92802000	53686000	39115000	14	5530300	3834700	1695600	16817000	16582000	1	3	4		INKTPGLPGESTTSR;LVSQPTFASGLLSGFGK;TPGLPGESTTSR				50	3863;5726;8204	True;True;True	4270;6326;9152	13228;20240;20241;28911;28912
G0RY90|G0RY90_CHATD	G0RY90|G0RY90_CHATD	7	7	7	G0RY90|G0RY90_CHATD ATP synthase subunit 5, mitochondrial OS=Chaetomium thermophilum (strain DSM 1495 / CBS 144.50 / IMI 039719) OX=759272 GN=CTHT_0005850 PE=3 SV=1	1	7	7	7	6	6	6	6	6	6	41.8	41.8	41.8	23.374	225	225	0	20.234	By MS/MS	By MS/MS	37.3	33.8	504450000	361390000	143060000	16	25455000	17672000	7783000	52054000	39081000	4	3	7		LGALLQK;LGLLPGVCSK;LVTILEAPTLTAADK;NFLATLAENNR;NTVNPDIIGGLIVEVGDR;SAIVAELQK;VKPPVTLFGLDGTYATALYTAAVK				51	4924;4975;5733;6082;6337;7183;8772	True;True;True;True;True;True;True	5450;5502;6333;6813;7098;8041;9781	17393;17394;17524;20265;20266;21845;21846;22746;25479;25480;30820;30821
G0RY92|G0RY92_CHATD	G0RY92|G0RY92_CHATD	2	2	2	G0RY92|G0RY92_CHATD U6 snRNA-associated Sm-like protein LSm1 OS=Chaetomium thermophilum (strain DSM 1495 / CBS 144.50 / IMI 039719) OX=759272 GN=LSM1 PE=3 SV=1	1	2	2	2	1	2	1	2	1	2	12.9	12.9	12.9	23.273	209	209	0	6.1535	By MS/MS	By MS/MS	6.7	12.9	35567000	24044000	11523000	7	5080900	3434800	1646100	0	0	1	2	3		EGFEGESVGEVLL;SWDQFANLVLQSTK				52	1776;7823	True;True	1964;8736	5835;27446;27447
G0RY94|G0RY94_CHATD	G0RY94|G0RY94_CHATD	30	30	30	G0RY94|G0RY94_CHATD DDB1- and CUL4-associated factor 13 OS=Chaetomium thermophilum (strain DSM 1495 / CBS 144.50 / IMI 039719) OX=759272 GN=CTHT_0005890 PE=1 SV=1	1	30	30	30	28	30	28	30	28	30	67	67	67	50.786	446	446	0	283.42	By MS/MS	By MS/MS	64.6	67	80519000000	55208000000	25311000000	20	2356800000	1.617e+09	739710000	2.1061e+09	2209700000	92	87	179		ALNAVKLER;ATEIKREELAAIK;DKNSLNCIASGSGDGVVK;EKAVLVK;GHVAAVMDVEFSPTGEELVSGSYDR;GLTFTNDK;GLTFTNDKK;IVFNPMEAMNLAVASEDHNIYIFDAR;KLLSCATDGIK;LLSCATDGIK;LWDPYASPSNTTPIATWQEGGPYTSLSFHR;MFAKPFLGQLGNGHVQGVYSMCK;NLAPELHPFER;NSLNCIASGSGDGVVK;PFLGQLGNGHVQGVYSMCK;QALEYNNALLDR;QRQALEYNNALLDR;REELAAIK;REELAAIKR;SANTFAASSGQGCIR;SIILFDLR;SITAQQAPGSDVQR;TMWTMDSK;TNMPVIK;TVLHFACNR;VAAHNNIVK;VWDLTTR;VWDLTTRDEETWR;YGH…				53	616;902;1345;1871;2812;2966;2967;4045;4420;5273;5762;5849;6186;6314;6426;6542;6740;6860;6861;7189;7390;7410;8156;8182;8382;8438;9168;9169;9366;9398	True;True;True;True;True;True;True;True;True;True;True;True;True;True;True;True;True;True;True;True;True;True;True;True;True;True;True;True;True;True	666;990;1476;2069;3104;3105;3274;3275;4470;4471;4472;4880;5823;6363;6476;6477;6478;6924;7072;7194;7195;7320;7552;7690;7691;8049;8269;8290;9099;9100;9127;9128;9347;9409;10213;10214;10427;10462	1911;2888;2889;2890;2891;2892;2893;4330;4331;4332;4333;4334;4335;4336;6126;6127;9460;9461;9462;9463;9464;9465;9466;9467;9468;9469;9470;9471;9472;9473;9474;9475;9476;9477;9478;9479;9931;9932;9933;9934;9935;9936;13938;13939;13940;13941;13942;13943;13944;13945;13946;13947;13948;13949;13950;13951;13952;13953;13954;13955;13956;13957;13958;13959;13960;13961;13962;13963;13964;15404;15405;18455;18456;184…
G0RY95|G0RY95_CHATD	G0RY95|G0RY95_CHATD	6	6	6	G0RY95|G0RY95_CHATD PCI domain-containing protein OS=Chaetomium thermophilum (strain DSM 1495 / CBS 144.50 / IMI 039719) OX=759272 GN=CTHT_0005900 PE=3 SV=1	1	6	6	6	4	4	4	4	4	4	17.7	17.7	17.7	47.999	423	423	0	16.824	By MS/MS	By MS/MS	11.8	11.6	81747000	55700000	26047000	26	2448400	1446600	1001800	0	0	3	3	6		EIIAQPPSVTNEAAIR;EYEVALVSLGELYR;IMLNLVDDVHQLMQSK;MVGLDTQQVER;VEIDHVAR;VYHALGNISK				54	1833;2217;3843;5980;8588;9192	True;True;True;True;True;True	2027;2456;4247;6703;9580;10239	6002;6003;7232;13173;21558;30261;30262;32198
G0RYA1|G0RYA1_CHATD	G0RYA1|G0RYA1_CHATD	1	1	1	G0RYA1|G0RYA1_CHATD NADH-ubiquinone oxidoreductase-like protein OS=Chaetomium thermophilum (strain DSM 1495 / CBS 144.50 / IMI 039719) OX=759272 GN=CTHT_0005960 PE=1 SV=1	1	1	1	1	1	1	1	1	1	1	3.2	3.2	3.2	82.054	750	750	0	7.4024	By MS/MS	By MS/MS	3.2	3.2	82168000	69923000	12245000	44	1867400	1589100	278300	0	0	1	1	2		LGSENLALDFPGGSQPLAHGVDIR				55	4995	TRUE	5523	17581;17582
G0RYB3|G0RYB3_CHATD	G0RYB3|G0RYB3_CHATD	31	31	31	G0RYB3|G0RYB3_CHATD Mitochondrial heat shock protein 60-like protein OS=Chaetomium thermophilum (strain DSM 1495 / CBS 144.50 / IMI 039719) OX=759272 GN=CTHT_0006080 PE=1 SV=1	1	31	31	31	28	28	28	28	28	28	67.3	67.3	67.3	60.598	575	575	0	210.6	By MS/MS	By MS/MS	64.5	61	4707400000	3.3686e+09	1338800000	36	61297000	41606000	19691000	251170000	280580000	27	31	58		AALLNGVETLAK;AAVEEGILPGGGTALIK;AISLKDKFENLGAK;AQKVEFEKPLILLSEQK;ASVNALNNLKPANFDQQLGVNIIK;AVATTLGPK;DITTSAEIAQVATISANGDQHIGK;DKFENLGAK;EDTIILNGDGSK;FVDALNATR;GAMNDPSTSEYEKEK;GFNSATGEYVDMIQAGILDPLK;GFVSPYFITDAK;GIQAAVDAVVEYLQQNK;GIQAAVDAVVEYLQQNKR;ISAATDIIPALEISHK;ISDEYAADFNK;LIASAMEK;LLAEVASK;LRGQLEVAAVK;LSGGVAVIK;NAITRPAR;NVAAGCNPMDLR;NVLIESTFGSPK;SILGDIAVLTNGTVFTNELDVKLEK;TLQDELEVTEGMRFDR;TNEVAG…				56	78;116;458;799;888;953;1322;1339;1713;2570;2635;2739;2749;2861;2862;3942;3950;5047;5166;5485;5528;5998;6339;6352;7394;8134;8170;8580;8660;8661;9063	True;True;True;True;True;True;True;True;True;True;True;True;True;True;True;True;True;True;True;True;True;True;True;True;True;True;True;True;True;True;True	83;123;499;876;971;1044;1452;1469;1895;2843;2914;3023;3033;3160;3161;4356;4365;5577;5704;6065;6110;6725;7100;7113;8273;9072;9114;9571;9660;9661;10103	229;230;338;339;1415;2571;2572;2573;2574;2792;2793;3017;3018;3019;4248;4249;4306;4307;5644;8662;8663;8914;8915;9199;9200;9229;9230;9634;9635;9636;9637;9638;13511;13512;13544;17741;18099;18100;19262;19263;19462;19463;19464;21609;21610;22750;22751;22778;22779;26141;26142;28584;28585;28802;28803;28804;28805;30234;30235;30452;30453;30454;30455;30456;31768
G0RYC2|G0RYC2_CHATD	G0RYC2|G0RYC2_CHATD	8	8	8	G0RYC2|G0RYC2_CHATD RuvB-like helicase OS=Chaetomium thermophilum (strain DSM 1495 / CBS 144.50 / IMI 039719) OX=759272 GN=CTHT_0006170 PE=1 SV=1	1	8	8	8	8	7	8	7	8	7	21.5	21.5	21.5	53.145	488	488	0	29.675	By MS/MS	By MS/MS	21.5	18.2	353840000	268570000	85268000	26	7294800	5511300	1783500	25383000	19459000	7	6	13		AVLIAGPPSTGK;EVVHTVSLHEIDVINSR;GLGVDADTLEPRPSSQGLVGQEK;GLNLIAAHSHIR;IGQEAGLR;LFYDPAR;SEIRDQINTK;TQGFLALFSGDTGEIR				57	1006;2196;2934;2948;3656;4918;7255;8243	True;True;True;True;True;True;True;True	1098;2435;3239;3255;4045;5444;8120;9194	3153;3154;7176;7177;7178;9855;9856;9885;9886;12561;12562;17361;17362;25703;25704;29000
G0RYC9|G0RYC9_CHATD	G0RYC9|G0RYC9_CHATD	18	18	18	G0RYC9|G0RYC9_CHATD ATP synthase subunit beta OS=Chaetomium thermophilum (strain DSM 1495 / CBS 144.50 / IMI 039719) OX=759272 GN=CTHT_0006240 PE=3 SV=1	1	18	18	18	15	18	15	18	15	18	51	51	51	56.32	524	524	0	112.13	By MS/MS	By MS/MS	45.6	51	1.7849e+09	1215700000	569160000	30	35277000	23676000	11601000	67613000	59040000	14	23	37		AHGGYSVFTGVGER;AVDTGAPITIPVGPATLGR;EGNDLYHEMQQTSVIQLDGESK;FDTDKLPPILNALETTNNGQK;FLSQPFTVAQVFTGIEGK;FTQAGSEVSALLGR;GSITSVQAVYVPADDLTDPAPATTFAHLDATTVLSR;IGLFGGAGVGK;IHQVIGAVVDVK;IMNVTGDPIDER;IVGQEHYEVATR;KGSITSVQAVYVPADDLTDPAPATTFAHLDATTVLSR;LVLEVAQHLGENVVR;TVFIQELINNIAK;VALTGLTIAEYFR;VALVFGQMNEPPGAR;VQQILQEYK;VVDLLAPYAR				58	392;967;1786;2302;2460;2559;3102;3650;3679;3846;4051;4289;5697;8369;8483;8484;8970;9087	True;True;True;True;True;True;True;True;True;True;True;True;True;True;True;True;True;True	426;1058;1975;2548;2717;2830;3432;4039;4070;4251;4478;4736;6296;9333;9462;9463;9995;10129	1174;1175;1176;3045;3046;3047;5867;5868;7615;7616;8236;8237;8238;8239;8584;8585;10420;12536;12537;12634;12635;13183;13184;13976;13977;13978;13979;14849;14850;20126;20127;20128;20129;29492;29819;29820;29821;31432;31433;31859;31860
G0RYD3|G0RYD3_CHATD	G0RYD3|G0RYD3_CHATD	6	6	6	G0RYD3|G0RYD3_CHATD PSP proline-rich domain-containing protein OS=Chaetomium thermophilum (strain DSM 1495 / CBS 144.50 / IMI 039719) OX=759272 GN=CTHT_0006280 PE=4 SV=1	1	6	6	6	2	6	2	6	2	6	12.9	12.9	12.9	66.474	591	591	0	18.953	By MS/MS	By MS/MS	4.2	12.9	157130000	41230000	115900000	29	2421400	472460	1948900	12320000	29407000	2	7	9		DAILEKQEQQTLK;FGDVYYEGKEWEADYK;GFETEESAAPR;IGPPPSYPTLK;NPEVVEWHDVSSSDPR;VEGFFGSDK				59	1149;2359;2721;3655;6265;8584	True;True;True;True;True;True	1257;2611;3001;4044;7014;9576	3621;7821;9123;12560;22455;22456;30255;30256
G0RYD9|G0RYD9_CHATD	G0RYD9|G0RYD9_CHATD	9	9	9	G0RYD9|G0RYD9_CHATD Sterol 24-C-methyltransferase OS=Chaetomium thermophilum (strain DSM 1495 / CBS 144.50 / IMI 039719) OX=759272 GN=CTHT_0006340 PE=3 SV=1	1	9	9	9	9	3	9	3	9	3	36.4	36.4	36.4	43.063	382	382	0	50.445	By MS/MS	By MS/MS	36.4	14.4	536210000	518800000	17403000	24	7019900	7019900	725140	0	0	9	3	12		DIPLEKEDFERDK;FPDNTFDAVYAIEATVHAPK;FTDAHITGLNNNDYQIER;LEGVYSEIFR;NLFTPMYLMVGR;TREYATLTK;VLDVGCGVGGPAR;VLKPGGVFGVYEWLMTDEYDNNNLEHR;VVHVFTGFLETIGLAPK				60	1303;2485;2544;4850;6198;8263;8800;8829;9110	True;True;True;True;True;True;True;True;True	1433;2746;2810;5372;6936;9218;9810;9843;10153	4157;8346;8347;8523;8524;17086;22206;29088;30892;30987;31941;31942
G0RYE0|ODPB_CHATD	G0RYE0|ODPB_CHATD	3	3	3	G0RYE0|ODPB_CHATD Pyruvate dehydrogenase E1 component subunit beta, mitochondrial OS=Chaetomium thermophilum (strain DSM 1495 / CBS 144.50 / IMI 039719) OX=759272 GN=CTHT_0006350 PE=1 SV=1	1	3	3	3	1	3	1	3	1	3	10.7	10.7	10.7	41.424	382	382	0	15.808	By MS/MS	By MS/MS	2.4	10.7	83296000	39207000	44088000	17	4899800	2306300	2593400	0	0	1	3	4		DLTIVSLSR;EALNEALAEELESNPK;VFILGEEVAQYNGAYK				61	1419;1662;8641	True;True;True	1560;1836;9640	4651;4652;5457;30410
G0RYF2|G0RYF2_CHATD	G0RYF2|G0RYF2_CHATD	16	16	16	G0RYF2|G0RYF2_CHATD Uncharacterized protein OS=Chaetomium thermophilum (strain DSM 1495 / CBS 144.50 / IMI 039719) OX=759272 GN=CTHT_0006480 PE=4 SV=1	1	16	16	16	16	15	16	15	16	15	40.8	40.8	40.8	49.76	466	466	0	205.02	By MS/MS	By MS/MS	40.8	40.6	21156000000	19295000000	1.8608e+09	12	357090000	320430000	36664000	1.8262e+09	566040000	35	19	54		AATEVQNPPAPVESK;AEALAELSK;AEALAELSKK;ALHDNLLVLSQFLR;EKAEALAELSK;IEAIINEHPGK;KALHDNLLVLSQFLR;KLDQEFK;LVQGSEEQTR;RAEDPEGTSEESAALEGVLLHIYSGDENAVATMLK;RPTLQAQLYQLEEQLAQHK;RPTLQAQLYQLEEQLAQHKK;SLDELVAMK;STMGELLPTTFAQVK;TESPAPTSTATPDKPASVAPGENPDDISFNPYIR;TLTEKFEK				62	106;193;194;575;1864;3570;4146;4383;5714;6808;7063;7064;7463;7739;7944;8141	True;True;True;True;True;True;True;True;True;True;True;True;True;True;True;True	112;113;211;212;624;2062;3949;4579;4838;6314;7630;7631;7909;7910;8347;8348;8644;8645;8869;9079	314;315;316;317;318;319;567;568;569;570;571;1790;1791;1792;1793;6097;6098;6099;6100;12154;12155;12156;12157;14307;15237;15238;20185;20186;24278;24279;24280;24281;24282;25094;25095;25096;25097;25098;25099;25100;25101;25102;25103;26377;26378;26379;26380;26381;26382;26383;26384;27181;27182;27183;27184;27185;27186;27930;27931;27932;27933;28686;28687
G0RYF5|G0RYF5_CHATD	G0RYF5|G0RYF5_CHATD	4	4	4	G0RYF5|G0RYF5_CHATD Ubiquitin-like modifier HUB1 OS=Chaetomium thermophilum (strain DSM 1495 / CBS 144.50 / IMI 039719) OX=759272 GN=CTHT_0006510 PE=4 SV=1	1	4	4	4	2	4	2	4	2	4	14.8	14.8	14.8	28.19	236	236	0	10.867	By matching	By MS/MS	8.1	14.8	93296000	22770000	70526000	7	6747300	825170	5922100	7061400	41621000	0	4	4		AQIPAFPSDTIGQFK;AQQLAAPK;IGREPHEICLK;IGREPHEICLKR				63	793;813;3658;3659	True;True;True;True	870;890;4047;4048	2555;2606;2607;12565;12566;12567
G0RYF6|G0RYF6_CHATD	G0RYF6|G0RYF6_CHATD	55	55	55	G0RYF6|G0RYF6_CHATD Nucleolar protein 58 OS=Chaetomium thermophilum (strain DSM 1495 / CBS 144.50 / IMI 039719) OX=759272 GN=CTHT_0006520 PE=1 SV=1	1	55	55	55	49	54	49	54	49	54	82.8	82.8	82.8	64.183	582	582	0	323.31	By MS/MS	By MS/MS	77.7	82.8	160910000000	107420000000	53490000000	34	2693500000	1.7723e+09	921270000	2443600000	2.9501e+09	176	176	352		AAADISMGTEISTEDYENIK;AAVGIQAR;AISPNMTELIGALVGAR;AKLENNLR;DGEDAEAETPVK;ELGMSLSK;EWYGWHFPELGK;FDSAAIAVEEASGILEGK;FDSAAIAVEEASGILEGKVTPK;FSPEKVDVMIVHAVALLDELDKELNVMAMR;GKDGEDAEAETPVK;GVALGPNGIPVGMPAK;GVALGPNGIPVGMPAKWDVK;HEPEEETPAKEEK;IALSVRTDAFEDFPENADDETR;IKPDGSVEVK;ILPDNLSYAR;ITEADYER;KHEPEEETPAKEEK;KLLDSDNVSER;KVTLAVHDTK;KYNIEADGLATTTSK;LASLLNELK;LASLLNELKDEK;LASLLNELKDEKK;LIAHSGSLVNLAK;LIAHSGSL…				64	5;118;459;500;1243;1935;2209;2298;2299;2535;2884;3170;3171;3292;3506;3757;3811;4002;4303;4412;4628;4653;4741;4742;4743;5043;5044;5126;5180;5191;5205;5368;5369;5559;5560;5574;5875;6268;6448;6461;6618;6655;7053;7054;7076;7896;8161;8566;8567;8758;9054;9120;9367;9368;9476	True;True;True;True;True;True;True;True;True;True;True;True;True;True;True;True;True;True;True;True;True;True;True;True;True;True;True;True;True;True;True;True;True;True;True;True;True;True;True;True;True;True;True;True;True;True;True;True;True;True;True;True;True;True;True	5;6;125;500;501;544;1359;2134;2135;2448;2544;2545;2800;2801;3187;3507;3508;3509;3636;3878;4152;4212;4422;4750;4872;5129;5155;5251;5252;5253;5573;5574;5660;5718;5732;5747;5932;5933;5934;6143;6144;6158;6527;6528;7017;7220;7221;7234;7406;7407;7408;7453;7895;7896;7897;7923;8815;9105;9553;9554;9555;9556;9765;10092;10163;10428;10429;10553	12;13;14;15;16;17;18;19;20;21;22;341;342;1416;1417;1418;1419;1420;1421;1422;1423;1424;1425;1426;1427;1428;1429;1430;1431;1432;1433;1434;1435;1587;1588;3893;3894;6292;6293;6294;6295;6296;6297;6298;6299;7210;7211;7584;7585;7586;7587;7588;7589;7590;7591;7592;7593;7594;7595;7596;7597;7598;7599;7600;7601;8495;8496;9699;9700;9701;9702;9703;9704;9705;9706;9707;9708;10648;10649;10650;10651;10652;10653;10…
G0RYF8|G0RYF8_CHATD	G0RYF8|G0RYF8_CHATD	4	4	4	G0RYF8|G0RYF8_CHATD Ribosomal protein S15-like protein OS=Chaetomium thermophilum (strain DSM 1495 / CBS 144.50 / IMI 039719) OX=759272 GN=CTHT_0006540 PE=3 SV=1	1	4	4	4	2	4	2	4	2	4	27	27	27	35.066	311	311	0	12.604	By MS/MS	By MS/MS	7.7	27	166390000	82967000	83420000	15	6661900	4598500	2063400	24819000	35470000	4	4	8		AGPDTGSSEVQIAILTAK;GPAQGEPKPKPPR;NYLLSQEEVEK;QAELGDPVHGITTPFVESFDTAGQEPVSSTTGQPLPTSPHIK				65	368;3011;6391;6526	True;True;True;True	399;3332;7157;7300	1104;10111;10112;10113;10114;22925;22926;23273
G0RYF9|G0RYF9_CHATD	G0RYF9|G0RYF9_CHATD	16	16	16	G0RYF9|G0RYF9_CHATD Small ribosomal subunit protein uS2 OS=Chaetomium thermophilum (strain DSM 1495 / CBS 144.50 / IMI 039719) OX=759272 GN=RPS0 PE=1 SV=1	1	16	16	16	13	16	13	16	13	16	58.2	58.2	58.2	31.13	285	285	0	179.89	By MS/MS	By MS/MS	51.9	58.2	17542000000	6.1653e+09	11377000000	11	633210000	223840000	409370000	708900000	2.9285e+09	18	44	62		ADGVNIINLGK;APANLPSIFNPTSADIEQLLAAQCHIGSK;DPEAEAEEKIEEK;ETPWDVMPDLYFYR;ETPWDVMPDLYFYRDPEAEAEEK;ETPWDVMPDLYFYRDPEAEAEEKIEEK;FAAHTGAQAIAGR;FTPGSFTNYITR;HSVGLIWWMLAR;IIVAIDNPSDVCVISSR;IIVAIDNPSDVCVISSRPFGQR;LIVVTDPR;LRGTIYNR;NLNVHMQPYVWK;TRADGVNIINLGK;TWEKLVLAAR				66	153;725;1454;2140;2141;2142;2240;2558;3424;3730;3731;5105;5486;6216;8260;8406	True;True;True;True;True;True;True;True;True;True;True;True;True;True;True;True	160;796;1602;2370;2371;2372;2373;2374;2480;2829;3782;3783;4124;4125;5638;6066;6954;6955;9215;9374	409;410;411;412;2345;2346;2347;2348;4804;4805;7027;7028;7029;7030;7031;7032;7033;7034;7035;7325;7326;7327;7328;8582;8583;11580;11581;11582;11583;11584;11585;11586;11587;11588;12811;12812;12813;12814;12815;12816;12817;12818;12819;17900;17901;19264;22260;22261;22262;22263;22264;22265;22266;22267;29078;29079;29080;29081;29082;29608
G0RYG2|G0RYG2_CHATD	G0RYG2|G0RYG2_CHATD	1	1	1	G0RYG2|G0RYG2_CHATD HTH myb-type domain-containing protein OS=Chaetomium thermophilum (strain DSM 1495 / CBS 144.50 / IMI 039719) OX=759272 GN=CTHT_0006580 PE=4 SV=1	1	1	1	1	0	1	0	1	0	1	1.1	1.1	1.1	134.74	1278	1278	1	-2	None	By MS/MS	0	1.1	0	0	0	42	0	0	0	0	0	0	1	1		EAEEKARMNLEEDK	+			67	1627	TRUE	1796	5312
G0RYG3|G0RYG3_CHATD	G0RYG3|G0RYG3_CHATD	2	2	2	G0RYG3|G0RYG3_CHATD Prohibitin-like protein OS=Chaetomium thermophilum (strain DSM 1495 / CBS 144.50 / IMI 039719) OX=759272 GN=CTHT_0006590 PE=3 SV=1	1	2	2	2	2	2	2	2	2	2	5.5	5.5	5.5	38.814	361	361	0	3.5554	By matching	By MS/MS	5.5	5.5	47160000	38244000	8916200	17	2774100	2249600	524480	0	0	0	1	1		SVAVGQSADKGK;VLQDVIER				68	7762;8854	True;True	8670;9868	27250;27251;31075;31076
G0RYH0|G0RYH0_CHATD	G0RYH0|G0RYH0_CHATD	13	13	13	G0RYH0|G0RYH0_CHATD Vesicular-fusion protein SEC18 OS=Chaetomium thermophilum (strain DSM 1495 / CBS 144.50 / IMI 039719) OX=759272 GN=CTHT_0006660 PE=3 SV=1	1	13	13	13	11	11	11	11	11	11	25	25	25	97.119	900	900	0	97.5	By MS/MS	By MS/MS	22.1	20.2	394080000	265800000	128280000	46	5080800	3327100	1753700	23499000	26421000	10	8	18		GILTNQTSIAFFK;GSGAGGGTGVGDSIVNQLLSK;HTSVLLHGPPGSGK;IIEWNPVGPR;KIVDTPYDQDELANLFVK;LTGSLLQGDYVVTAR;NFQNQIFAPGQR;NFSGAEISGLVK;PAEWFAEQLAGQIAR;RPAANAIISPDFKFEDMGIGGLDAEFSTIFR;SGGSGSGLPSRPSDQRPAPGPGGYAPAPTGYDGYAGR;STPGGYPSQSAVGGGGR;YVGQSEENVR				69	2856;3091;3434;3697;4343;5601;6089;6093;6407;7033;7328;7742;9575	True;True;True;True;True;True;True;True;True;True;True;True;True	3151;3420;3795;4088;4796;6191;6820;6824;7174;7874;8203;8649;10664	9602;9603;10390;10391;11621;12688;12689;15091;15092;19746;19747;21865;21873;22970;22971;24974;25944;25945;27194;27195;33401;33402
G0RYI5|G0RYI5_CHATD	G0RYI5|G0RYI5_CHATD	8	8	8	G0RYI5|G0RYI5_CHATD RuvB-like helicase OS=Chaetomium thermophilum (strain DSM 1495 / CBS 144.50 / IMI 039719) OX=759272 GN=CTHT_0006820 PE=1 SV=1	1	8	8	8	8	5	8	5	8	5	28.8	28.8	28.8	50.384	462	462	0	62.599	By MS/MS	By MS/MS	28.8	16.5	335520000	276500000	59015000	25	8275200	6494600	1780600	26210000	19096000	9	3	12		ALESPIAPIVVLASNR;AQTEGVQLTDAAVDR;GVLLAGGPGTGK;IPFCPITGSEIYSTEVK;LLIIPTHPYEPDEIRR;SDAYATEFDLEAEEYVPIPK;TQVDVQDIAEAEELFLDAR;VQVGDVIYIETNTGACKR				70	559;816;3201;3884;5228;7214;8255;8975	True;True;True;True;True;True;True;True	608;893;3542;4292;5773;8074;9210;10000	1750;1751;2611;2612;10751;10752;13286;13287;18300;18301;25573;29065;29066;31443
G0RYI7|G0RYI7_CHATD	G0RYI7|G0RYI7_CHATD	1	1	1	G0RYI7|G0RYI7_CHATD CAP-Gly domain-containing protein OS=Chaetomium thermophilum (strain DSM 1495 / CBS 144.50 / IMI 039719) OX=759272 GN=CTHT_0006840 PE=3 SV=1	1	1	1	1	0	1	0	1	0	1	1.9	1.9	1.9	153.76	1400	1400	0	6.0941	None	By MS/MS	0	1.9	5576700	0	5576700	88	63371	0	63371	0	0	0	1	1		APSAGRPSAGPSPAPSITAAQAQAYQK				71	758	TRUE	835	2462
G0RYJ7|G0RYJ7_CHATD	G0RYJ7|G0RYJ7_CHATD	20	18	18	G0RYJ7|G0RYJ7_CHATD Heterokaryon incompatibility protein HET-C-like protein OS=Chaetomium thermophilum (strain DSM 1495 / CBS 144.50 / IMI 039719) OX=759272 GN=CTHT_0006940 PE=4 SV=1	1	20	18	18	18	18	16	16	16	16	36	33.9	33.9	83.192	764	764	0	152.33	By MS/MS	By MS/MS	34	33	2805900000	1.7855e+09	1.0204e+09	37	41649000	25906000	15743000	125470000	165420000	19	18	37		DVFPHVGR;DYSQAVDVGSLTK;EGSSGLIETSASSQFEPWNNPR;ELEIDPR;EMFETVR;ESDLCEALR;GFFGSSSNSGNDFISLLSQMPTVGNDFAAQAR;HGDIEDTIK;HQLNHLLSAESVR;IAAQIYPILEFR;LGVYRPEEHIDNPLGYADGQDAR;LRAPVDKR;NHVLSSEMQQLQLSASTSSR;NYIANESGGWATSAGYLR;PANSLWNQLK;TLAFLYGK;VAATIVAYVVPR;VSGSPDVNPTFDAVK;VVYAWENPGVPVDEVVNDVLR;VYFGNWLR				72	1556;1601;1789;1918;1992;2085;2723;3311;3415;3467;5011;5462;6132;6389;6413;8094;8442;9013;9162;9190	False;True;True;True;True;True;True;True;True;True;True;True;True;True;True;True;True;True;True;False	1719;1767;1978;2117;2197;2307;3003;3656;3773;3831;5539;6040;6868;7155;7180;9028;9414;10046;10207;10236	5098;5099;5211;5871;5872;5873;5874;6257;6258;6531;6830;6831;9125;9126;11091;11092;11559;11560;11561;11759;11760;11761;17614;17615;17616;17617;19163;21978;21979;22921;22922;22988;28428;28429;29701;29702;29703;29704;31607;31608;32099;32100;32101;32102;32188;32189;32190;32191;32192
G0RYJ9|G0RYJ9_CHATD	G0RYJ9|G0RYJ9_CHATD	3	3	3	G0RYJ9|G0RYJ9_CHATD RNA splicing factor (Pad-1)-like protein OS=Chaetomium thermophilum (strain DSM 1495 / CBS 144.50 / IMI 039719) OX=759272 GN=CTHT_0006960 PE=4 SV=1	1	3	3	3	3	3	3	3	3	3	6.9	6.9	6.9	67.836	594	594	0	7.7614	By MS/MS	By MS/MS	6.9	6.9	119410000	44378000	75036000	24	4975600	1849100	3126500	9906800	41082000	1	2	3		AGPVAEAQIVK;GFPGQGSAFSGAGGR;LLGIPIIVQPTEAEK				73	372;2740;5216	True;True;True	403;3024;5758	1113;1114;9201;9202;18267;18268
G0RYM7|G0RYM7_CHATD	G0RYM7|G0RYM7_CHATD	12	12	12	G0RYM7|G0RYM7_CHATD Cytochrome b-c1 complex subunit 2, mitochondrial OS=Chaetomium thermophilum (strain DSM 1495 / CBS 144.50 / IMI 039719) OX=759272 GN=CTHT_0007240 PE=3 SV=1	1	12	12	12	11	12	11	12	11	12	33.6	33.6	33.6	57.442	553	553	0	125.72	By MS/MS	By MS/MS	30.6	33.6	1.0452e+09	810330000	234910000	27	18465000	14309000	4155300	73042000	33345000	10	13	23		AAASTFGATAK;AKFNLLSAGEVAGSALAQTGSQLIHAGELVK;ASVAAVGDLHVLPFAEDLGLR;EALVLQASFLR;ESELLGGQLTSYHTR;FNLLSAGEVAGSALAQTGSQLIHAGELVK;IALTGGNSLVIAFPGAAQGAK;QPETAVLAALLGGQSSIK;SVAEGGVTQEDLVK;WSPGFSLLAK;YEPLPGLTVGLEEYAFK;YTSHEFHEEVENVIHQK				74	18;492;886;1670;2087;2478;3507;6719;7758;9270;9338;9564	True;True;True;True;True;True;True;True;True;True;True;True	19;536;969;1845;2309;2739;3879;7530;8665;10324;10396;10651	50;51;1558;1559;2788;2789;5489;5490;6834;6835;6836;8330;8331;8332;11930;11931;23956;23957;27230;27231;32436;32437;32591;32592;33356
G0RYM9|G0RYM9_CHATD	G0RYM9|G0RYM9_CHATD	3	3	3	G0RYM9|G0RYM9_CHATD Mitochondrial carrier protein OS=Chaetomium thermophilum (strain DSM 1495 / CBS 144.50 / IMI 039719) OX=759272 GN=CTHT_0007260 PE=3 SV=1	1	3	3	3	2	1	2	1	2	1	14.4	14.4	14.4	33.255	305	305	0	9.0244	By MS/MS	By MS/MS	11.1	3.3	28790000	28790000	0	21	1371000	1371000	0	0	0	3	1	4		IIKDEGFGLYR;LLGSGSAGIAELAIFHPVDTIAK;NFENPESGFR				75	3705;5224;6072	True;True;True	4096;5768;6803	12713;18287;21828
G0RYN8|G0RYN8_CHATD	G0RYN8|G0RYN8_CHATD	74	74	74	G0RYN8|G0RYN8_CHATD isoleucine--tRNA ligase OS=Chaetomium thermophilum (strain DSM 1495 / CBS 144.50 / IMI 039719) OX=759272 GN=CTHT_0007350 PE=3 SV=1	1	74	74	74	70	73	70	73	70	73	29.6	29.6	29.6	264.24	2313	2313	0	323.31	By MS/MS	By MS/MS	29.3	29.5	46717000000	28847000000	17870000000	116	226070000	142800000	83275000	717240000	1.0147e+09	97	121	218		AFPGDFIAEGLDQTR;AGLQTTDDVR;AGLQTTDDVRMEYR;ALPNVSSEEAHQYSLTGK;AVPSWFVR;DKIDHITIPSK;DKIDHITIPSKK;DLVLTSDEAK;EEEAIIQR;EIQAFER;ELSGYEGEITDLHR;FASWIANAR;FFEGQVALLK;FFEGQVALLKK;FGWDTHGLPIEHEIDK;FGWDTHGLPIEHEIDKK;FVEGEMAGYR;GKEMEGWR;GLAPFTPFITETIYLK;GRPNYVFYDGPPFATGLPHYGHLLASTIK;GRPNYVFYDGPPFATGLPHYGHLLASTIKDIIPR;HSYPMCYR;HYPFENR;HYPFENREEFEK;IDHITIPSK;IPEIIPQMLK;KADKEIIK;KAGLQTTDDVR;KALPNVSSEEAHQYSLTGK…				76	299;359;360;625;1021;1340;1341;1422;1720;1853;1976;2268;2344;2345;2383;2384;2573;2885;2908;3078;3079;3425;3453;3454;3546;3882;4121;4135;4147;4351;4606;4607;4971;5136;5209;5258;5287;5288;5289;5742;5743;5745;5797;5813;6025;6026;6141;6142;6390;6394;6574;6665;6886;6897;7059;7062;7149;7218;7382;7781;8115;8152;8630;8835;8836;8844;8860;8929;9000;9230;9235;9357;9375;9406	True;True;True;True;True;True;True;True;True;True;True;True;True;True;True;True;True;True;True;True;True;True;True;True;True;True;True;True;True;True;True;True;True;True;True;True;True;True;True;True;True;True;True;True;True;True;True;True;True;True;True;True;True;True;True;True;True;True;True;True;True;True;True;True;True;True;True;True;True;True;True;True;True;True	324;389;390;676;1118;1470;1471;1563;1902;2050;2180;2509;2595;2596;2636;2637;2846;2847;3188;3213;3404;3405;3784;3785;3816;3817;3924;4290;4550;4567;4580;4804;5101;5102;5103;5104;5105;5106;5498;5670;5671;5751;5806;5838;5839;5840;6342;6343;6345;6401;6420;6752;6753;6877;6878;7156;7160;7161;7354;7463;7717;7729;7903;7904;7908;8003;8004;8078;8261;8693;9051;9092;9093;9626;9627;9849;9850;9858;9876;9952;100…	893;894;895;1083;1084;1085;1086;1958;1959;1960;1961;3214;3215;4308;4309;4310;4311;4312;4313;4314;4315;4316;4317;4659;4660;5659;6069;6480;6481;6482;6483;7439;7440;7774;7775;7776;7884;7885;7886;7887;7888;7889;7890;7891;7892;7893;8668;8669;8670;8671;8672;8673;8674;8675;8676;8677;9709;9710;9711;9787;9788;9789;9790;10324;10325;10326;10327;10328;10329;10330;10331;11589;11590;11591;11592;11718;11719;117…
G0RYN9|G0RYN9_CHATD	G0RYN9|G0RYN9_CHATD	14	14	14	G0RYN9|G0RYN9_CHATD 60S ribosomal protein L26-like protein OS=Chaetomium thermophilum (strain DSM 1495 / CBS 144.50 / IMI 039719) OX=759272 GN=CTHT_0007360 PE=1 SV=1	1	14	14	14	14	14	14	14	14	14	59.4	59.4	59.4	15.526	138	138	0	69.936	By MS/MS	By MS/MS	59.4	59.4	19957000000	13017000000	6.9397e+09	6	1237600000	813910000	423670000	1.7696e+09	2.1161e+09	18	19	37		AHFSAPSSVR;AHFSAPSSVRR;ATGQTVPIGIHPSNVVITK;EKATGQTVPIGIHPSNVVITK;GDEVQIVR;KAHFSAPSSVR;KGDEVQIVR;LHLDKDR;LHLDKDRENILAR;LKYVIHVER;RVIMSAPLSK;VIMSAPLSK;VRPTVSSSR;YVIHVER				77	390;391;917;1870;2669;4136;4258;5023;5024;5156;7139;8727;8987;9582	True;True;True;True;True;True;True;True;True;True;True;True;True;True	424;425;1006;2068;2948;4568;4698;5552;5553;5693;7992;7993;9730;9731;10014;10672	1168;1169;1170;1171;1172;1173;2927;2928;2929;2930;6121;6122;6123;6124;6125;9002;9003;14269;14270;14271;14272;14720;14721;17647;17648;17649;17650;17651;17652;18062;18063;25322;25323;25324;25325;25326;25327;30642;30643;30644;30645;30646;30647;30648;30649;31503;31504;33416;33417
G0RYP6|G0RYP6_CHATD	G0RYP6|G0RYP6_CHATD	40	40	37	G0RYP6|G0RYP6_CHATD Heat shock protein 70-like protein OS=Chaetomium thermophilum (strain DSM 1495 / CBS 144.50 / IMI 039719) OX=759272 GN=CTHT_0007430 PE=1 SV=1	1	40	40	37	37	35	37	35	35	32	66.9	66.9	64.1	71.004	649	649	0	266.14	By MS/MS	By MS/MS	63.8	56.9	10361000000	7.604e+09	2756500000	33	121640000	93421000	28220000	308290000	287160000	54	48	102		APAVGIDLGTTYSCVGVFR;APAVGIDLGTTYSCVGVFREDRCEIIANDQGNR;ARFEELCQDLFR;CEIIANDQGNR;DAGLIAGLNVLR;EDRCEIIANDQGNR;ELESVANPIMMK;FEELCQDLFR;FELTGIPPAPR;FKEEDEREAAR;FSDPEVQSDMK;GVPQIEVTFDLDANGIMNVSAVEK;IDKSQVHEIVLVGGSTR;IINEPTAAAIAYGLDK;IINEPTAAAIAYGLDKK;KSEIFSTFSDNQPGVLIQVYEGER;LDQADKDKLR;LISDYFNGKEPNK;LSKEEIER;LVNHFVAEFK;LVNHFVAEFKR;MKETAESYLGQPVTSAVITVPAYFNDSQR;NGKPVIQVEFK;NGKPVIQVEFKGETK;NGLESYAYSLR;NQ…				78	735;736;827;1084;1146;1709;1924;2323;2331;2412;2524;3210;3552;3711;3712;4551;4800;5091;5547;5703;5704;5879;6103;6104;6108;6299;6300;6332;6335;6336;7252;7397;7633;7716;7737;8077;8186;8339;8650;9111	True;True;True;True;True;True;True;True;True;True;True;True;True;True;True;True;True;True;True;True;True;True;True;True;True;True;True;True;True;True;True;True;True;True;True;True;True;True;True;True	806;807;905;1185;1254;1890;2123;2570;2580;2666;2789;3551;3930;4102;4103;5039;5318;5624;6129;6302;6303;6533;6534;6834;6835;6839;7055;7056;7057;7058;7093;7096;7097;8117;8276;8533;8621;8642;9009;9132;9299;9649;9650;10154	2371;2372;2373;2648;2649;2650;2651;3391;3392;3614;3615;3616;3617;5634;5635;5636;5637;6271;7704;7705;7737;8002;8003;8004;8005;8006;8007;8472;8473;10784;12100;12101;12736;12737;12738;12739;15966;15967;15968;16934;16935;17849;17850;17851;17852;19526;19527;19528;19529;20140;20141;20142;20143;20144;20145;20146;20147;20939;20940;20941;20942;21889;21890;21891;21892;21893;21904;21905;22617;22618;22619;22…
G0RYQ1|G0RYQ1_CHATD	G0RYQ1|G0RYQ1_CHATD	10	10	10	G0RYQ1|G0RYQ1_CHATD GB1/RHD3-type G domain-containing protein OS=Chaetomium thermophilum (strain DSM 1495 / CBS 144.50 / IMI 039719) OX=759272 GN=SEY1 PE=3 SV=1	1	10	10	10	10	2	10	2	10	2	16.9	16.9	16.9	95.857	859	859	0	23.095	By MS/MS	By MS/MS	16.9	3.5	356040000	345910000	10132000	44	5733600	5622900	110680	64588000	8332600	10	2	12		AGFNYHLISVFGSQSTGK;DLDLPTQQELLAQFR;EATLALIPLLAK;EVLVGFDAVIVPLEEQQADAAR;GVWDQIVNNK;IEDYFDFAFAALPHK;LGDAVGLEFNK;NTLIQDLTR;SFQASEEEVAVGIWR;SSKDQELEGGVFLPEYHR				79	333;1368;1681;2186;3227;3578;4934;6331;7304;7685	True;True;True;True;True;True;True;True;True;True	362;1503;1858;2422;3568;3958;5460;7092;8178;8587	1017;1018;4442;5533;5534;7151;10817;12189;17428;22731;25897;27054
G0RYQ7|G0RYQ7_CHATD	G0RYQ7|G0RYQ7_CHATD	3	3	3	G0RYQ7|G0RYQ7_CHATD Putative inorganic phosphate transporter protein OS=Chaetomium thermophilum (strain DSM 1495 / CBS 144.50 / IMI 039719) OX=759272 GN=CTHT_0007540 PE=4 SV=1	1	3	3	3	3	3	3	3	3	3	22.5	22.5	22.5	20.923	191	191	0	12.173	By MS/MS	By MS/MS	22.5	22.5	123600000	104010000	19588000	11	6751900	5579300	1172600	20325000	7496800	4	1	5		LVTTTVHAYDVEQVK;YIEPAPPGSSEEGK;YTNPLLIQSIIPLK				80	5735;9391;9558	True;True;True	6335;10455;10644	20268;20269;32755;32756;33340;33341;33342
G0RYR6|G0RYR6_CHATD	G0RYR6|G0RYR6_CHATD	1	1	1	G0RYR6|G0RYR6_CHATD Histone H2A OS=Chaetomium thermophilum (strain DSM 1495 / CBS 144.50 / IMI 039719) OX=759272 GN=CTHT_0007640 PE=3 SV=1	1	1	1	1	1	1	1	1	1	1	9.8	9.8	9.8	15.235	143	143	0.0093677	2.1894	By MS/MS	By MS/MS	9.8	9.8	56020000	48063000	7957100	7	8002800	6866100	1136700	0	0	1	1	2		ATIAFGGVLPHINR				81	920	TRUE	1009	2939;2940
G0RYS0|G0RYS0_CHATD	G0RYS0|G0RYS0_CHATD	1	1	1	G0RYS0|G0RYS0_CHATD Uncharacterized protein OS=Chaetomium thermophilum (strain DSM 1495 / CBS 144.50 / IMI 039719) OX=759272 GN=CTHT_0007680 PE=3 SV=1	1	1	1	1	0	1	0	1	0	1	0.8	0.8	0.8	124.31	1129	1129	1	-2	None	By MS/MS	0	0.8	0	0	0	39	0	0	0	0	0	0	1	1		SAVPGMPSR	+			82	7204	TRUE	8064	25546
G0RYS1|G0RYS1_CHATD	G0RYS1|G0RYS1_CHATD	10	9	9	G0RYS1|G0RYS1_CHATD 26S protease regulatory subunit 8-like protein OS=Chaetomium thermophilum (strain DSM 1495 / CBS 144.50 / IMI 039719) OX=759272 GN=CTHT_0007690 PE=3 SV=1	1	10	9	9	8	10	7	9	7	9	31.6	28.5	28.5	43.498	389	389	0	29.207	By MS/MS	By MS/MS	28	31.6	796920000	392880000	404040000	22	3290200	2598500	691700	169280000	161090000	5	9	14		ALDNYYQNK;EHAPSIIFMDEIDSIGSSR;FIRVSGSELVQK;GVLLYGPPGTGK;LDILDPALLRPGR;LLREELGLLQQPGSYVGEVVK;RVHVTQEDFELACAK;VEGSSGGDSEVQR;VHVTQEDFELACAK;VTLLSDSYK				83	535;1800;2403;3203;4788;5269;7136;8586;8707;9057	True;True;True;False;True;True;True;True;True;True	583;1991;1992;2657;3544;5301;5819;7989;9578;9710;10095	1684;1685;5897;5898;5899;7957;7958;10755;10756;16885;16886;18447;18448;25316;30259;30602;30603;31749;31750
G0RYS4|G0RYS4_CHATD	G0RYS4|G0RYS4_CHATD	72	72	72	G0RYS4|G0RYS4_CHATD Uncharacterized protein OS=Chaetomium thermophilum (strain DSM 1495 / CBS 144.50 / IMI 039719) OX=759272 GN=CTHT_0007720 PE=3 SV=1	1	72	72	72	60	70	60	70	60	70	51.2	51.2	51.2	179.93	1659	1659	0	323.31	By MS/MS	By MS/MS	45.3	49.2	17556000000	9728100000	7.8276e+09	75	98044000	54973000	43071000	251040000	464350000	74	93	167		AEYEQAQAR;AGKDFTFSQDDTVVVSLDK;AGPPAPSDDR;AGPPAPSDDRTAHLLNLLK;ARPSSMHPEYFAVGR;AVHLAAEEQLMHGHGHHAR;AWPTSVLLLDK;DFTFSQDDTVVVSLDK;DNNKEEVELPVPAPER;EAFQHFEER;EDSDLLSPLPAHTSFEVK;EDSDLLSPLPAHTSFEVKEPLMTLTTTPEGEK;EEAILDIAR;ELEPPAPEEAAPAVLSPPIAGDLASK;ELTAPKEDSDLLSPLPAHTSFEVK;ELTAPKEDSDLLSPLPAHTSFEVKEPLMTLTTTPEGEK;ENKVISPADAVESGLAK;EPLMTLTTTPEGEK;ESDAVCSVMYHAASNMIVVGHPTR;ESVADAVSGLAEQADR;ESVADAVSGLAEQADREA…				84	272;343;370;371;828;984;1054;1236;1447;1637;1710;1711;1718;1923;1979;1980;2006;2017;2081;2108;2109;2226;2278;2897;3082;3217;3267;3484;3514;3609;3630;3789;3924;4054;4055;4189;4223;4566;5298;5657;5711;5843;6204;6232;6242;6243;6311;6513;6649;6700;6706;6725;6731;6732;7174;7259;7339;7409;7417;7520;7646;7697;7713;7731;7755;7866;8137;8277;8311;8739;9469;9483	True;True;True;True;True;True;True;True;True;True;True;True;True;True;True;True;True;True;True;True;True;True;True;True;True;True;True;True;True;True;True;True;True;True;True;True;True;True;True;True;True;True;True;True;True;True;True;True;True;True;True;True;True;True;True;True;True;True;True;True;True;True;True;True;True;True;True;True;True;True;True;True	296;372;401;402;906;907;1075;1076;1153;1352;1595;1808;1891;1892;1893;1900;2122;2183;2184;2218;2230;2231;2301;2333;2334;2466;2522;3202;3408;3558;3610;3611;3852;3886;3992;4015;4188;4336;4481;4482;4622;4660;5056;5850;6253;6311;6468;6942;6972;6973;6987;6988;6989;6990;7069;7287;7444;7445;7446;7507;7508;7517;7536;7543;7544;8032;8124;8214;8215;8289;8297;8412;8413;8546;8599;8618;8636;8662;8781;9075;9232;…	813;1040;1041;1042;1107;1108;1109;1110;1111;1112;2652;2653;2654;2655;2656;2657;3084;3085;3086;3087;3088;3089;3320;3321;3874;4786;4787;5339;5340;5638;5639;5640;5641;5653;5654;6270;6491;6492;6493;6494;6592;6622;6623;6624;6625;6626;6627;6819;6894;6895;6896;6897;6898;7251;7252;7493;7494;9766;10337;10338;10799;10922;10923;10924;10925;10926;10927;11832;11833;11951;11952;12335;12336;12470;12471;12472;13…
G0RYT1|G0RYT1_CHATD	G0RYT1|G0RYT1_CHATD	3	3	3	G0RYT1|G0RYT1_CHATD Uncharacterized protein OS=Chaetomium thermophilum (strain DSM 1495 / CBS 144.50 / IMI 039719) OX=759272 GN=CTHT_0007790 PE=4 SV=1	1	3	3	3	3	2	3	2	3	2	27	27	27	11.074	100	100	0	7.1637	By MS/MS	By MS/MS	27	19	299760000	230240000	69518000	7	42823000	32892000	9931200	42695000	36958000	2	2	4		LLVDTEGDPR;QNTPEVIR;SLFNILNWR				85	5291;6716;7476	True;True;True	5842;7527;8362	18514;18515;23949;26425;26426
G0RYU4|G0RYU4_CHATD	G0RYU4|G0RYU4_CHATD	4	4	4	G0RYU4|G0RYU4_CHATD Aspartate aminotransferase OS=Chaetomium thermophilum (strain DSM 1495 / CBS 144.50 / IMI 039719) OX=759272 GN=CTHT_0000600 PE=3 SV=1	1	4	4	4	3	3	3	3	3	3	10.7	10.7	10.7	46.369	421	421	0	12.96	By MS/MS	By MS/MS	6.9	9	89728000	40471000	49257000	22	3256600	1839600	1417000	0	0	2	3	5		IGAAFLAR;IGAFSIVCESAEESKR;LAEAIFK;LAITQSISGTGALR				86	3638;3640;4680;4706	True;True;True;True	4023;4025;5185;5216	12498;12499;12502;16501;16614;16615
G0RYU7|G0RYU7_CHATD	G0RYU7|G0RYU7_CHATD	10	10	10	G0RYU7|G0RYU7_CHATD Tryptophan synthase OS=Chaetomium thermophilum (strain DSM 1495 / CBS 144.50 / IMI 039719) OX=759272 GN=CTHT_0000630 PE=3 SV=1	1	10	10	10	10	9	10	9	10	9	24.1	24.1	24.1	75.997	704	704	0	53.042	By MS/MS	By MS/MS	24.1	22.3	1.0727e+09	882730000	189950000	31	13223000	10232000	2990900	72302000	48235000	8	8	16		AALVTYVTAGFPK;AVQEFCSYLCGR;AWVVNLEDTHYIIGSAIGPHPFPTIVR;IEDTPHVLLAMEK;IIAETGAGQHGVATATVCAK;IKDDPNFWEEYR;INNALGQLLLAR;LLGVEAGGDGIETNR;LMSQLEGIIPALESSHGIYGAIELAK;QGVTGALGTLNAHLPDLLAR				87	82;1023;1057;3575;3687;3736;3866;5225;5305;6609	True;True;True;True;True;True;True;True;True;True	87;1120;1156;3955;4078;4130;4273;5769;5864;7396	243;244;3218;3219;3326;3327;12171;12664;12665;12838;12839;13236;13237;18288;18289;18607;18608;23561;23562
G0RYU9|G0RYU9_CHATD	G0RYU9|G0RYU9_CHATD	36	36	36	G0RYU9|G0RYU9_CHATD ATP-dependent RNA helicase OS=Chaetomium thermophilum (strain DSM 1495 / CBS 144.50 / IMI 039719) OX=759272 GN=CTHT_0000650 PE=1 SV=1	1	36	36	36	36	31	36	31	36	31	70.7	70.7	70.7	62.067	556	556	0	253.79	By MS/MS	By MS/MS	70.7	62.2	25000000000	22918000000	2.082e+09	33	351210000	317030000	34182000	925680000	204220000	66	28	94		AIAEMGFTK;AIPPALAGK;DVLGAAK;ELALQIFGVAR;FLLLFSFLK;FLLLFSFLKK;GLDIPQVDWIVQFDPPDDPR;GLDIPQVDWIVQFDPPDDPRDYIHR;GPKPDEAVAKPSK;GVNLLIATPGR;IIVFFSSCNSVK;ILEIGFEDEMR;ILNVQSQLEK;ISLRPGPLYINVDEEK;ISLRPGPLYINVDEEKK;KYSTVEGLEQGYVVVEADKR;LISTNYYLNQSAK;LLDHLQNTPFVFK;NDNLLPPPTNAQEFSELNLSEK;NGTGAIVVTPTR;QTMLFSATQTTK;RTNTFFEFCNAK;SGTLICTDVAAR;SLIIDEADR;SLIIDEADRILEIGFEDEMR;SLLFLQPCELGFLAHLK;SVFDVHKLDLVK;SYIHAYAS…				88	409;449;1569;1904;2446;2447;2916;2917;3019;3208;3732;3791;3810;3973;3974;4655;5092;5184;6042;6120;6776;7119;7353;7495;7496;7509;7775;7836;8092;8189;8473;8956;9382;9383;9543;9608	True;True;True;True;True;True;True;True;True;True;True;True;True;True;True;True;True;True;True;True;True;True;True;True;True;True;True;True;True;True;True;True;True;True;True;True	445;446;487;1732;2103;2701;2702;3221;3222;3340;3549;4126;4190;4191;4211;4392;4393;5157;5625;5722;6770;6851;7592;7593;7970;8230;8385;8386;8387;8400;8687;8750;9025;9026;9135;9449;9981;10444;10445;10628;10699	1230;1231;1232;1233;1364;1365;1366;5127;5128;5129;5130;6227;6228;8148;8149;8150;8151;9813;9814;9815;9816;10144;10145;10778;10779;12820;12821;13005;13006;13007;13008;13085;13086;13673;13674;13675;13676;13677;13678;13679;13680;16386;17853;17854;18151;18152;21745;21928;21929;24169;24170;25272;25273;25274;26007;26008;26481;26482;26483;26484;26485;26486;26487;26488;26489;26517;26518;26519;27316;27317;…
G0RYV2|G0RYV2_CHATD	G0RYV2|G0RYV2_CHATD	3	3	3	G0RYV2|G0RYV2_CHATD K Homology domain-containing protein OS=Chaetomium thermophilum (strain DSM 1495 / CBS 144.50 / IMI 039719) OX=759272 GN=CTHT_0000680 PE=4 SV=1	1	3	3	3	1	3	1	3	1	3	6.9	6.9	6.9	59.386	553	553	0	8.1675	By MS/MS	By MS/MS	1.3	6.9	176680000	41759000	134920000	19	8851400	2197800	6653500	0	0	1	2	3		AYATEQGFTPYDR;GRAFSPR;SVNGLRPVNLIGPPAATR				89	1058;3063;7801	True;True;True	1157;3389;8713	3328;10278;10279;27393
G0RYX2|G0RYX2_CHATD	G0RYX2|G0RYX2_CHATD	15	15	15	G0RYX2|G0RYX2_CHATD Small-subunit processome Utp12 domain-containing protein OS=Chaetomium thermophilum (strain DSM 1495 / CBS 144.50 / IMI 039719) OX=759272 GN=CTHT_0000890 PE=1 SV=1	1	15	15	15	15	15	15	15	15	15	44.6	44.6	44.6	44.608	410	410	0	279.64	By MS/MS	By MS/MS	44.6	44.6	96801000000	65035000000	31766000000	13	4503300000	3.1221e+09	1381200000	6.5656e+09	8857300000	56	74	130		AATAIAKPVVK;GKLDMLDAQLK;GLSSLLALK;GLSSLLALKGKLDMLDAQLK;GTTTVDVSASLAAQTTR;GTTTVDVSASLAAQTTRHEVQR;KAATAIAKPVVK;LDMLDAQLK;MDSSLAGTLLSK;QKPAASEADGDAVMQDNGEASDGEPTSPTFGDLVR;SRGLSSLLALK;STAPISATSLGTVLNQALR;TAVSTGLALKPVSK;TDDSDLLESCLQTNDLLIIQNTINR;WIQWTLVAHGGALVTQPDLINR				90	103;2891;2963;2964;3153;3154;4118;4793;5834;6650;7645;7717;7886;7899;9237	True;True;True;True;True;True;True;True;True;True;True;True;True;True;True	109;3194;3195;3270;3271;3272;3489;3490;4547;5307;5308;6452;6453;7447;7448;8545;8622;8803;8818;10288	306;307;308;309;9729;9730;9731;9732;9733;9734;9735;9736;9737;9738;9739;9740;9741;9742;9743;9744;9745;9746;9747;9921;9922;9923;9924;9925;9926;10584;10585;10586;10587;10588;10589;10590;10591;10592;10593;10594;10595;10596;10597;10598;10599;10600;10601;10602;10603;10604;14193;14194;14195;14196;16897;16898;16899;16900;16901;16902;16903;16904;16905;16906;16907;16908;20663;20664;20665;20666;20667;20668;…
G0RYY7|G0RYY7_CHATD	G0RYY7|G0RYY7_CHATD	60	60	60	G0RYY7|G0RYY7_CHATD Uncharacterized protein OS=Chaetomium thermophilum (strain DSM 1495 / CBS 144.50 / IMI 039719) OX=759272 GN=CTHT_0001040 PE=4 SV=1	1	60	60	60	55	58	55	58	55	58	66.5	66.5	66.5	104.73	931	931	0	323.31	By MS/MS	By MS/MS	64.2	66.4	20722000000	13460000000	7.2622e+09	57	143630000	93892000	49738000	365580000	448150000	73	78	151		AAWGDLWALGAK;AEWEVLR;AEWEVLREEGK;AFVGYGNGR;AQEELDSGGKPQPHK;ATFVEPISELLK;ATFVEPISELLKR;CPMYLTPGLSQGR;DFCHFTQR;DFEEAAR;DIQGETLAPSGAVLLTGQEANNR;DQLLDKYILPPHQHPR;DVAGGLAEEVPYAVSVDPNVAIEAAR;EADFIPNGDESESRPR;EFIDNLWTMLEPK;EFREELRR;EMGEDDDADLRELEEAAR;EPGMIIAPCTHHHK;EQSEKEETTVPHPLSLPR;ETTPEDVGIPAR;EYEALVK;FASDGSDATGAVEDYIDK;FASDGSDATGAVEDYIDKK;FLDNTTFLPR;GFEAVASVR;GGVLIVLEK;GHVTLDLCTPAGTLER;IEEVMER;ILDAG…				91	121;266;267;304;779;910;911;1112;1222;1225;1308;1479;1534;1624;1751;1757;1993;2014;2055;2146;2215;2264;2265;2428;2717;2794;2816;3589;3783;4119;4177;4274;4583;4943;4944;5006;5028;5355;5791;5945;6151;6520;6764;6864;7107;7368;7567;7568;7573;7877;7919;7966;8239;8373;8398;8618;8619;8635;9396;9451	True;True;True;True;True;True;True;True;True;True;True;True;True;True;True;True;True;True;True;True;True;True;True;True;True;True;True;True;True;True;True;True;True;True;True;True;True;True;True;True;True;True;True;True;True;True;True;True;True;True;True;True;True;True;True;True;True;True;True;True	128;290;291;329;856;999;1000;1216;1337;1340;1438;1629;1691;1793;1937;1938;1945;2198;2199;2226;2227;2273;2378;2454;2505;2506;2683;2997;3084;3110;3970;4181;4548;4610;4719;5076;5469;5470;5534;5558;5919;6393;6650;6887;7294;7579;7694;7958;8245;8462;8463;8464;8465;8470;8793;8841;8893;9190;9338;9363;9614;9615;9632;9633;10460;10519	346;347;794;795;796;905;906;2521;2522;2523;2524;2525;2526;2912;2913;2914;2915;3492;3493;3842;3843;3844;3845;3849;3850;4178;4179;4180;4181;4869;4870;4871;5025;5026;5027;5302;5303;5304;5305;5733;5734;5735;5736;5737;5738;5739;5740;5770;5771;5772;5773;6532;6533;6534;6535;6536;6609;6610;6611;6612;6613;6614;6740;6741;7045;7046;7226;7227;7424;7425;7426;7427;7428;7429;7430;7431;8103;8104;9112;9113;9398;9…
G0RZ05|G0RZ05_CHATD	G0RZ05|G0RZ05_CHATD	6	6	6	G0RZ05|G0RZ05_CHATD Cytochrome-C oxidase-like protein OS=Chaetomium thermophilum (strain DSM 1495 / CBS 144.50 / IMI 039719) OX=759272 GN=CTHT_0001220 PE=3 SV=1	1	6	6	6	6	5	6	5	6	5	33.1	33.1	33.1	18.244	166	166	0	17.253	By MS/MS	By MS/MS	33.1	27.7	391780000	298620000	93154000	12	22644000	16889000	5754200	34791000	27589000	6	5	11		AAYWIAFGPHGPR;GHIQSAPAR;KAAYWIAFGPHGPR;SDPLSGISSEGYTGK;SFANPAPK;TNEFLIAQK				92	125;2807;4120;7234;7284;8168	True;True;True;True;True;True	132;3099;4549;8097;8153;9112	355;356;9441;14199;14200;25633;25634;25818;25819;28796;28797
G0RZ09|G0RZ09_CHATD	G0RZ09|G0RZ09_CHATD	2	2	2	G0RZ09|G0RZ09_CHATD 2-oxoglutarate dehydrogenase, mitochondrial OS=Chaetomium thermophilum (strain DSM 1495 / CBS 144.50 / IMI 039719) OX=759272 GN=CTHT_0001270 PE=3 SV=1	1	2	2	2	0	2	0	2	0	2	2.1	2.1	2.1	117.44	1042	1042	0.0037313	2.8113	None	By MS/MS	0	2.1	7115600	0	7115600	49	123360	0	123360	0	0	0	2	2		AIQHYNNDETAHK;ANIDPLGIR				93	451;707	True;True	489;778	1371;2304
G0RZ20|G0RZ20_CHATD	G0RZ20|G0RZ20_CHATD	3	3	3	G0RZ20|G0RZ20_CHATD 37S ribosomal protein S25, mitochondrial OS=Chaetomium thermophilum (strain DSM 1495 / CBS 144.50 / IMI 039719) OX=759272 GN=CTHT_0001410 PE=3 SV=1	1	3	3	3	1	3	1	3	1	3	12.7	12.7	12.7	27.63	237	237	0	12.425	By MS/MS	By MS/MS	3.8	12.7	30656000	5598800	25057000	13	2358100	430680	1927500	0	0	1	2	3		IVHPEDSLR;VYDTVQALTANPK;YYGAYFGK				94	4056;9187;9599	True;True;True	4483;10233;10690	13989;13990;32182;33476
G0RZ33|G0RZ33_CHATD	G0RZ33|G0RZ33_CHATD	1	1	1	G0RZ33|G0RZ33_CHATD Protein ZIP4 homolog OS=Chaetomium thermophilum (strain DSM 1495 / CBS 144.50 / IMI 039719) OX=759272 GN=CTHT_0001540 PE=4 SV=1	1	1	1	1	0	1	0	1	0	1	0.8	0.8	0.8	146.95	1312	1312	1	-2	None	By MS/MS	0	0.8	7592000	0	7592000	73	104000	0	104000	0	0	0	1	1		NQQFVMPPER	+			95	6297	TRUE	7053	22614
G0RZ49|G0RZ49_CHATD	G0RZ49|G0RZ49_CHATD	4	4	4	G0RZ49|G0RZ49_CHATD Putative GTP binding protein OS=Chaetomium thermophilum (strain DSM 1495 / CBS 144.50 / IMI 039719) OX=759272 GN=CTHT_0001700 PE=3 SV=1	1	4	4	4	4	3	4	3	4	3	19	19	19	39.196	343	343	0	16.355	By MS/MS	By MS/MS	19	13.4	245450000	213660000	31789000	21	1339200	995700	343460	33744000	16998000	3	1	4		SLIPFAVVGSEK;STLINTIFASHLIDSK;STTEIQAVSHIIEENGVR;THLQDLIETTSQIHYETFR				96	7499;7736;7747;8014	True;True;True;True	8390;8641;8654;8943	26495;26496;27176;27177;27210;27211;28122
G0RZ50|G0RZ50_CHATD	G0RZ50|G0RZ50_CHATD	1	1	1	G0RZ50|G0RZ50_CHATD Large ribosomal subunit protein bL32m OS=Chaetomium thermophilum (strain DSM 1495 / CBS 144.50 / IMI 039719) OX=759272 GN=CTHT_0001710 PE=3 SV=1	1	1	1	1	1	0	1	0	1	0	8	8	8	15.283	137	137	1	-2	By MS/MS	None	8	0	25941000	25941000	0	9	2882400	2882400	0	0	0	1	0	1		LLPSTMFWATR	+			97	5261	TRUE	5809	18418
G0RZ59|G0RZ59_CHATD	G0RZ59|G0RZ59_CHATD	1	1	1	G0RZ59|G0RZ59_CHATD Uncharacterized protein OS=Chaetomium thermophilum (strain DSM 1495 / CBS 144.50 / IMI 039719) OX=759272 GN=CTHT_0001800 PE=4 SV=1	1	1	1	1	0	1	0	1	0	1	3.6	3.6	3.6	60.658	588	588	0.0047619	2.4022	None	By MS/MS	0	3.6	6345900	0	6345900	23	275910	0	275910	0	0	0	1	1		YVGTLHSINSDDSTVSLENVR				98	9576	TRUE	10665	33403
G0RZ64|G0RZ64_CHATD;G0SE85|G0SE85_CHATD	G0RZ64|G0RZ64_CHATD	74;1	74;1	74;1	G0RZ64|G0RZ64_CHATD ATP dependent RNA helicase (Dob1)-like protein OS=Chaetomium thermophilum (strain DSM 1495 / CBS 144.50 / IMI 039719) OX=759272 GN=CTHT_0001850 PE=1 SV=1	2	74	74	74	72	70	72	70	72	70	66.2	66.2	66.2	123.81	1097	1097;854	0	323.31	By MS/MS	By MS/MS	65.5	65.2	48915000000	35156000000	13760000000	58	381740000	269670000	112070000	1076400000	891080000	155	127	282		AHSIAQMDELK;CFFQFQTAHSIPQLER;DESVLVSAHTSAGK;DMVLVMQHPTNCVK;DNQCIPAGIAPVTQK;DSMIIPDEALIK;DSMIIPDEALIKDYHSIR;ECEQLALATSSLK;EHNFNQAMSAIEQSK;EKFETSLAK;ELAALQQER;EQIDQYTK;EQIDQYTKDMVLVMQHPTNCVK;ETIEILFQEGLIK;EVAWVIFDEIHYMR;FEDGIPHMDPIENMHIR;FETSLAK;FNSPQEEELVNSVFGNAIGQLSEDDR;FRDFQAEFGDVGLMTGDVTINPTASCLVMTTEILR;GIGVHHSGLLPILK;GIVIMMVDEKLEPEVAR;GIYLIVDEK;GNFKEHNFNQAMSAIEQSK;GVVWEETIILLPDK;GVVWEETIILLPDK…				99	402;1089;1214;1436;1448;1510;1511;1695;1806;1879;1894;2045;2046;2130;2159;2313;2339;2482;2512;2842;2873;2880;2988;3225;3226;3571;3681;4275;4329;4466;4795;4796;4817;4862;4956;5115;5341;5654;5655;5656;5828;5935;5958;6043;6090;6091;6256;6523;6684;6857;6890;6948;6982;6992;7057;7329;7508;7820;7821;8274;8394;8395;8397;8424;8446;8602;8603;8604;8748;8810;8894;8895;8996;9221	True;True;True;True;True;True;True;True;True;True;True;True;True;True;True;True;True;True;True;True;True;True;True;True;True;True;True;True;True;True;True;True;True;True;True;True;True;True;True;True;True;True;True;True;True;True;True;True;True;True;True;True;True;True;True;True;True;True;True;True;True;True;True;True;True;True;True;True;True;True;True;True;True;True	437;438;1191;1327;1582;1583;1584;1596;1664;1665;1666;1873;1998;1999;2077;2093;2262;2263;2356;2392;2393;2560;2589;2743;2774;2775;3137;3172;3173;3174;3181;3306;3566;3567;3950;3951;4072;4720;4779;4940;5311;5312;5313;5314;5337;5385;5483;5649;5903;5904;6250;6251;6252;6442;6632;6633;6667;6668;6771;6772;6821;6822;7005;7297;7484;7684;7721;7722;7781;7818;7828;7829;7900;7901;8204;8399;8733;8734;9229;9359;9…	1206;1207;1208;1209;1210;1211;1212;1213;1214;3406;3407;3408;3409;3823;3824;3825;4748;4749;4750;4751;4752;4753;4754;4788;4789;4958;4959;4960;4961;4962;4963;4964;4965;4966;4967;4968;4969;5576;5577;5578;5579;5916;5917;5918;5919;5920;5921;5922;5923;6152;6153;6154;6155;6192;6193;6711;6712;6713;6969;6970;6971;6972;6973;7073;7074;7075;7076;7077;7078;7079;7080;7678;7679;7749;7750;7751;7752;8337;8338;8339…
G0RZ65|G0RZ65_CHATD	G0RZ65|G0RZ65_CHATD	2	2	2	G0RZ65|G0RZ65_CHATD 3-oxo-5-alpha-steroid 4-dehydrogenase C-terminal domain-containing protein OS=Chaetomium thermophilum (strain DSM 1495 / CBS 144.50 / IMI 039719) OX=759272 GN=CTHT_0001860 PE=3 SV=1	1	2	2	2	1	2	1	2	1	2	6	6	6	35.855	316	316	0.0047393	2.3399	By MS/MS	By MS/MS	3.2	6	7582700	0	7582700	13	583290	0	583290	0	0	1	2	3		AIAAASGVK;VGLFDPESKK				100	406;8664	True;True	442;9664	1225;30462;30463
G0RZ83|G0RZ83_CHATD	G0RZ83|G0RZ83_CHATD	4	4	4	G0RZ83|G0RZ83_CHATD RRM domain-containing protein OS=Chaetomium thermophilum (strain DSM 1495 / CBS 144.50 / IMI 039719) OX=759272 GN=CTHT_0002050 PE=3 SV=1	1	4	4	4	4	4	4	4	4	4	9.8	9.8	9.8	86.069	805	805	0	28.79	By MS/MS	By MS/MS	9.8	9.8	237780000	167990000	69787000	40	2251900	1633400	618500	34340000	32854000	4	4	8		AAAAQLQQASQQNEKPSATEPLPK;AVVAAAGGEGQQQQGQAQGQGQGQHK;DLLPALLQTVQGAK;GFAYVDFAEPSGLAK				101	4;1031;1403;2713	True;True;True;True	4;1129;1544;2993	10;11;3242;3243;4597;4598;9101;9102
G0RZ88|G0RZ88_CHATD	G0RZ88|G0RZ88_CHATD	9	9	9	G0RZ88|G0RZ88_CHATD Ribosomal protein L15 OS=Chaetomium thermophilum (strain DSM 1495 / CBS 144.50 / IMI 039719) OX=759272 GN=CTHT_0002100 PE=1 SV=1	1	9	9	9	8	8	8	8	8	8	40.4	40.4	40.4	24.247	203	203	0	117.54	By MS/MS	By MS/MS	36.9	39.9	15627000000	11013000000	4613500000	9	958200000	660270000	297930000	1079400000	936250000	14	15	29		GATYGKPTNQGVNQLK;HNTLSLWR;INWICNPVHK;QGYVIYR;QLNVIHR;VLNSYWVNQDSTYK;YLEELSK;YLEELSKK;YYEVILVDPNHK				102	2654;3400;3876;6614;6683;8849;9438;9439;9598	True;True;True;True;True;True;True;True;True	2933;3755;4284;7401;7483;9863;10505;10506;10689	8965;8966;8967;8968;11508;11509;13269;13270;13271;13272;23571;23818;23819;31039;31040;31041;31042;31043;32889;32890;32891;33472;33473;33474;33475
G0RZ98|G0RZ98_CHATD	G0RZ98|G0RZ98_CHATD	73	73	73	G0RZ98|G0RZ98_CHATD Bms1-type G domain-containing protein OS=Chaetomium thermophilum (strain DSM 1495 / CBS 144.50 / IMI 039719) OX=759272 GN=CTHT_0002200 PE=3 SV=1	1	73	73	73	73	62	73	62	73	62	67.8	67.8	67.8	93.624	830	830	0	323.31	By MS/MS	By MS/MS	67.8	63.4	373470000000	339680000000	33790000000	38	4895700000	4445000000	450680000	9093300000	2329000000	268	131	399		AFEPEEWQR;AILTGHPYHIHK;AILTGHPYHIHKK;ALEAYRK;ALNDSIDIEADVR;ALNDSIDIEADVRDGVFR;ALPLWTK;ARESYKPGQPLPLVSLLR;DDDEDEMMDAASTVTTSK;DGLEDLAPEEAVMRDDDEDEMMDAASTVTTSK;DGVFRVPVDR;DPPTSNDPEAEEQTSASTLPLTLVATGTTLPPSTK;DPPTSNDPEAEEQTSASTLPLTLVATGTTLPPSTKR;EALVGGVAPGTR;EALVGGVAPGTRVNVYVK;EDVEWFK;EPLGTHGYFK;ESYKPGQPLPLVSLLR;EVSVFNGR;FGASADEPSIVTGVVR;FVINPLFSQPGSTPNDVHK;GDDTAMEDVEQILDTPTEDRDGLEDLAPEEAVMR;GVLLDDHR;…				103	283;440;441;539;617;618;624;824;1180;1254;1265;1464;1465;1668;1669;1714;2016;2114;2189;2358;2577;2667;3202;3867;3868;3997;4108;4109;4256;4257;4264;4297;4577;5459;5581;5582;5715;5716;6015;6016;6342;6343;6435;6436;6457;6458;6568;6648;6821;6822;6907;6964;7104;7108;7266;7366;7444;7461;7462;7773;7827;7828;7838;7875;7876;7922;8206;8301;8302;9444;9466;9606;9607	True;True;True;True;True;True;True;True;True;True;True;True;True;True;True;True;True;True;True;True;True;True;True;True;True;True;True;True;True;True;True;True;True;True;True;True;True;True;True;True;True;True;True;True;True;True;True;True;True;True;True;True;True;True;True;True;True;True;True;True;True;True;True;True;True;True;True;True;True;True;True;True;True	307;477;478;587;667;668;675;902;1289;1374;1388;1612;1613;1843;1844;1896;2229;2339;2427;2610;2851;2946;3543;4274;4275;4416;4536;4537;4538;4694;4695;4696;4697;4705;4744;5068;5069;6037;6167;6168;6315;6316;6742;6743;7103;7104;7206;7207;7230;7231;7348;7443;7644;7645;7739;7799;7955;7959;8134;8135;8243;8326;8327;8345;8346;8684;8685;8740;8741;8742;8752;8790;8791;8792;8844;9154;9259;9260;10511;10512;10539…	838;839;840;1331;1332;1333;1334;1335;1336;1337;1338;1339;1340;1341;1342;1343;1344;1693;1694;1912;1913;1914;1915;1916;1917;1918;1919;1920;1921;1922;1923;1924;1925;1956;1957;2637;2638;2639;2640;3724;3955;4019;4020;4826;4827;4828;4829;4830;4831;4832;4833;4834;4835;5483;5484;5485;5486;5487;5488;5645;5646;6619;6620;6621;6912;6913;6914;6915;7162;7163;7816;7817;7818;7819;7820;8689;8690;8691;8692;8693;86…
G0RZ99|G0RZ99_CHATD	G0RZ99|G0RZ99_CHATD	55	55	55	G0RZ99|G0RZ99_CHATD BING4 C-terminal domain-containing protein OS=Chaetomium thermophilum (strain DSM 1495 / CBS 144.50 / IMI 039719) OX=759272 GN=CTHT_0002210 PE=1 SV=1	1	55	55	55	47	55	47	55	47	55	79	79	79	63.525	558	558	0	323.31	By MS/MS	By MS/MS	76.7	79	102870000000	68092000000	34781000000	21	2318900000	1.5081e+09	810800000	2177500000	2889000000	134	147	281		AKEAEILLENQTGFLEPEGELER;ALLNKLQPEMIALDPNFIGNLDLR;APATSVAISDTGLTAVGWGTHTTIWK;APATSVAISDTGLTAVGWGTHTTIWKGLFNK;DLDQPAQDIVEELR;DLDQPAQDIVEELRK;DLILAGRK;EAEILLENQTGFLEPEGELER;EAVNSYFTR;EKQAEVGPALAR;ERPVQVK;EVAVEVAQK;EVAVEVAQKK;FLHNNQFFAVAQK;FLHNNQFFAVAQKK;GHVATMDWR;HGTPVSLTQNPYNAILHIGQQNGTVTLWSPNSTDPLVK;HVEVSHMEFLPYHFLLATLSISGQLK;KGHVATMDWR;KHVEVSHMEFLPYHFLLATLSISGQLK;KKNIIDEK;KNIIDEK;KNIIDEKR;KYVYIYD…				104	489;608;733;734;1369;1370;1390;1634;1689;1891;2078;2157;2158;2441;2442;2813;3332;3439;4273;4313;4363;4468;4469;4656;4931;5109;5443;5593;5823;5836;6080;6119;6145;6528;6529;6530;6543;6562;6563;7000;7116;7117;7455;8143;8144;8563;8988;8989;9213;9214;9472;9473;9510;9593;9594	True;True;True;True;True;True;True;True;True;True;True;True;True;True;True;True;True;True;True;True;True;True;True;True;True;True;True;True;True;True;True;True;True;True;True;True;True;True;True;True;True;True;True;True;True;True;True;True;True;True;True;True;True;True;True	532;658;804;805;1504;1505;1530;1804;1867;2090;2296;2390;2391;2696;2697;3106;3107;3680;3801;3802;4717;4718;4763;4816;4943;4944;5158;5457;5642;6019;6020;6179;6434;6435;6456;6457;6811;6850;6881;7302;7303;7304;7321;7342;7343;7837;7967;7968;8339;9081;9082;9548;9549;10015;10016;10262;10263;10548;10549;10550;10592;10683;10684	1547;1548;1549;1550;1884;2361;2362;2363;2364;2365;2366;2367;2368;2369;2370;4443;4444;4445;4446;4447;4448;4449;4450;4545;4546;5326;5327;5328;5329;5330;5331;5332;5333;5564;5565;6182;6183;6184;6185;6810;6811;7069;7070;7071;7072;8131;8132;8133;8134;8135;8136;8137;8138;8139;8140;8141;9480;9481;9482;9483;9484;9485;9486;11192;11193;11194;11195;11196;11197;11198;11640;11641;11642;11643;11644;11645;11646;…
G0RZB7|G0RZB7_CHATD	G0RZB7|G0RZB7_CHATD	3	3	3	G0RZB7|G0RZB7_CHATD Exportin-1 C-terminal domain-containing protein OS=Chaetomium thermophilum (strain DSM 1495 / CBS 144.50 / IMI 039719) OX=759272 GN=CTHT_0002400 PE=1 SV=1	1	3	3	3	2	2	2	2	2	2	3.1	3.1	3.1	119.87	1043	1043	0	5.726	By MS/MS	By MS/MS	1.5	2.3	19937000	8005000	11932000	53	203040	151040	52000	0	0	1	2	3		FLEVPEFR;LVETFVEKAEDLQAVR;VEFFNLLR				105	2439;5671;8581	True;True;True	2694;6269;9572	8127;8128;20033;30236
G0RZC0|G0RZC0_CHATD;A0A2Z6G189|A0A2Z6G189_9PEZI	G0RZC0|G0RZC0_CHATD;A0A2Z6G189|A0A2Z6G189_9PEZI	9;8	9;8	9;8	G0RZC0|G0RZC0_CHATD T-complex protein 1 subunit gamma OS=Chaetomium thermophilum (strain DSM 1495 / CBS 144.50 / IMI 039719) OX=759272 GN=CTHT_0002430 PE=3 SV=1;A0A2Z6G189|A0A2Z6G189_9PEZI T-complex protein 1 subunit gamma OS=Thermochaetoides thermophila O	2	9	9	9	9	8	9	8	9	8	21.2	21.2	21.2	61.533	562	562;539	0	23.239	By MS/MS	By MS/MS	21.2	18	273730000	210290000	63446000	38	5845100	4434600	1410500	18536000	14502000	7	8	15		AMCDAILAVKPDLVITEK;AQISNIAAAK;AVAEALEVIPR;EYGVWEPEAIK;ILQIEEEQVK;IVLLDCPLEYK;KAQPGVGTGGAAQDD;KGESQTNIEITKEDDWNR;LSPGGGATEMAVSVR				106	680;795;948;2219;3815;4060;4155;4266;5561	True;True;True;True;True;True;True;True;True	739;872;1039;2458;4216;4488;4588;4707;6145	2131;2558;2559;3009;3010;7235;7236;13096;13097;13998;13999;14337;14338;14744;14745;19605;19606
G0RZD0|G0RZD0_CHATD	G0RZD0|G0RZD0_CHATD	4	4	4	G0RZD0|G0RZD0_CHATD Large ribosomal subunit protein uL3m OS=Chaetomium thermophilum (strain DSM 1495 / CBS 144.50 / IMI 039719) OX=759272 GN=CTHT_0002530 PE=3 SV=1	1	4	4	4	2	4	2	4	2	4	13.4	13.4	13.4	45.925	417	417	0	14.118	By MS/MS	By MS/MS	8.4	13.4	79571000	55653000	23919000	24	1278500	896020	382450	0	0	1	3	4		FNQVTAGLPAPTTGPAAALK;FNQVTAGLPAPTTGPAAALKR;TLGSVGASQGAGSR;VTVQNLPILMVDNDLGIIVVK				107	2480;2481;8110;9076	True;True;True;True	2741;2742;9046;10117	8334;8335;8336;28494;28495;31824
G0RZD6|G0RZD6_CHATD	G0RZD6|G0RZD6_CHATD	5	5	5	G0RZD6|G0RZD6_CHATD RNA helicase OS=Chaetomium thermophilum (strain DSM 1495 / CBS 144.50 / IMI 039719) OX=759272 GN=CTHT_0002590 PE=4 SV=1	1	5	5	5	0	5	0	5	0	5	11	11	11	74.897	672	672	0	25.315	None	By MS/MS	0	11	21758000	0	21758000	37	588060	0	588060	0	0	0	4	4		ALELLYSLGALDDYAK;GDILVFLTGRDEIEQAVQAVSER;IIISSATLQAEDYR;LIAVTQPR;TGIESLTATPVSK				108	556;2672;3704;5048;7992	True;True;True;True;True	605;2951;4095;5578;8921	1745;9008;12712;17742;28070
G0RZD8|G0RZD8_CHATD	G0RZD8|G0RZD8_CHATD	9	9	9	G0RZD8|G0RZD8_CHATD 40S ribosomal protein s10-like protein OS=Chaetomium thermophilum (strain DSM 1495 / CBS 144.50 / IMI 039719) OX=759272 GN=CTHT_0002610 PE=1 SV=1	1	9	9	9	9	8	9	8	9	8	59.1	59.1	59.1	18.09	159	159	0	43.686	By MS/MS	By MS/MS	59.1	45.9	1.8361e+09	1236400000	599680000	8	132480000	85483000	46994000	135110000	143370000	10	8	18		AIHEYLFR;ALQSLQSR;DYESMHEIGVR;EGAPSNFAPQFR;EGVMVAAK;EWLHLPAEIVPATHIK;GMLGESERR;KAIHEYLFR;TQFSWQYYYYTLTPAGLDYLR				109	433;640;1590;1765;1793;2207;2980;4141;8242	True;True;True;True;True;True;True;True;True	470;692;1754;1755;1953;1984;2446;3296;4574;9193	1313;1314;1315;1316;1317;2008;2009;5176;5177;5178;5179;5180;5181;5789;5790;5881;5882;7206;7207;9996;9997;14290;14291;28999
G0RZE0|G0RZE0_CHATD	G0RZE0|G0RZE0_CHATD	4	4	4	G0RZE0|G0RZE0_CHATD Cytochrome c oxidase subunit OS=Chaetomium thermophilum (strain DSM 1495 / CBS 144.50 / IMI 039719) OX=759272 GN=CTHT_0002630 PE=3 SV=1	1	4	4	4	3	3	3	3	3	3	41.7	41.7	41.7	9.9791	84	84	0	7.2079	By MS/MS	By MS/MS	29.8	33.3	69622000	57105000	12518000	7	9946100	8157800	1788200	13554000	7075500	3	2	5		EAGNFPAKLD;GEDFAPCR;QFWLAYR;SLCPSGWYQR				110	1645;2686;6593;7460	True;True;True;True	1817;2966;7376;8344	5353;9056;9057;23511;26372;26373
G0RZE1|G0RZE1_CHATD	G0RZE1|G0RZE1_CHATD	2	2	2	G0RZE1|G0RZE1_CHATD Uncharacterized protein OS=Chaetomium thermophilum (strain DSM 1495 / CBS 144.50 / IMI 039719) OX=759272 GN=CTHT_0002640 PE=4 SV=1	1	2	2	2	2	2	2	2	2	2	29.7	29.7	29.7	10.622	91	91	0	10.858	By MS/MS	By MS/MS	29.7	29.7	91423000	53584000	37839000	3	789810	17414000	789810	8274000	37975000	1	4	5		AADLHVEKHEEH;PVPKEEQAAHTVSQR				111	27;6511	True;True	28;7285	71;72;73;74;75;23239;23240
G0RZE9|G0RZE9_CHATD	G0RZE9|G0RZE9_CHATD	12	12	12	G0RZE9|G0RZE9_CHATD 60S ribosomal protein L27 OS=Chaetomium thermophilum (strain DSM 1495 / CBS 144.50 / IMI 039719) OX=759272 GN=CTHT_0002720 PE=1 SV=1	1	12	12	12	12	12	12	12	12	12	62.2	62.2	62.2	15.769	135	135	0	75.741	By MS/MS	By MS/MS	62.2	62.2	13147000000	8.5726e+09	4574500000	6	990540000	633580000	356960000	806080000	959440000	17	19	36		AVINADTFK;AVINADTFKEPSQR;AVINADTFKEPSQREEAK;KVLEDRYNSGK;KVVIIQPVDQGTK;SHPYGHALVAGIER;VINYNHLMPTR;VLEDRYNSGK;VVIIQPVDQGTK;WFFTPLR;WFFTPLRF;YTLELEGLK				112	991;992;993;4617;4634;7370;8730;8804;9115;9223;9224;9554	True;True;True;True;True;True;True;True;True;True;True;True	1083;1084;1085;5117;5135;8247;9734;9735;9814;10158;10273;10274;10639	3109;3110;3111;3112;3113;3114;3115;3116;16219;16220;16221;16287;16288;16289;16290;26043;26044;26045;26046;26047;26048;30654;30655;30656;30657;30658;30659;30660;30661;30901;30902;31951;31952;32285;32286;32287;32288;32289;32290;33311;33312;33313;33314
G0RZG2|G0RZG2_CHATD	G0RZG2|G0RZG2_CHATD	3	3	3	G0RZG2|G0RZG2_CHATD Cytochrome c domain-containing protein OS=Chaetomium thermophilum (strain DSM 1495 / CBS 144.50 / IMI 039719) OX=759272 GN=CTHT_0002850 PE=3 SV=1	1	3	3	3	3	3	3	3	3	3	24.1	24.1	24.1	11.736	108	108	0	17.629	By MS/MS	By MS/MS	24.1	24.1	156010000	113340000	42671000	7	5084500	3417100	1667400	27733000	22762000	4	3	7		KSGAVEGYAYTDANK;SGAVEGYAYTDANK;TGPALHGLFGR				113	4554;7315;7995	True;True;True	5042;8190;8924	15973;15974;15975;25918;25919;28076;28077
G0RZG4|G0RZG4_CHATD	G0RZG4|G0RZG4_CHATD	11	11	11	G0RZG4|G0RZG4_CHATD Ribosomal RNA-processing protein 42 OS=Chaetomium thermophilum (strain DSM 1495 / CBS 144.50 / IMI 039719) OX=759272 GN=CTHT_0002870 PE=1 SV=1	1	11	11	11	11	10	11	10	11	10	47.7	47.7	47.7	43.905	413	413	0	139.99	By MS/MS	By MS/MS	47.7	43.6	12471000000	9833800000	2636800000	15	147820000	108120000	39700000	1432500000	1.4931e+09	15	13	28		ETATATAGPDSADAAK;ETATATAGPDSADAAKR;ISEPIEPIEGVWR;LKSEGDEDPYFDDDWAVAPYLFPR;LTPPGVPNSTNPAAIYGTTSSSGTNGNGQPQQK;LVLGALVQK;RLVLGALVQK;SAASSQHVLLSPAELAYLHASLSLTPPIRPDGR;SKEDEEVGLLVASAGDMDVDDEEGYAK;SPTQFRPLIAETGILPGANGSAR;TGEASWVEITVEIPGVR				114	2119;2120;3952;5143;5629;5698;7017;7170;7424;7607;7981	True;True;True;True;True;True;True;True;True;True;True	2344;2345;4368;5680;6222;6297;7856;8028;8304;8305;8506;8909	6924;6925;6926;6927;6928;6929;13560;13561;18024;18025;19860;19861;20130;20131;24938;24939;24940;24941;25446;25447;25448;25449;25450;25451;26228;26229;26230;26231;26800;26801;28035
G0RZH3|G0RZH3_CHATD	G0RZH3|G0RZH3_CHATD	1	1	1	G0RZH3|G0RZH3_CHATD DNA-directed RNA polymerase subunit OS=Chaetomium thermophilum (strain DSM 1495 / CBS 144.50 / IMI 039719) OX=759272 GN=CTHT_0002960 PE=3 SV=1	1	1	1	1	1	0	1	0	1	0	1.3	1.3	1.3	191.67	1713	1713	0	9.7673	By MS/MS	None	1.3	0	17816000	17816000	0	85	209600	209600	0	0	0	1	0	1		AEALQLADTDHQYISGTAGNPLR				115	195	TRUE	213	572
G0RZH5|G0RZH5_CHATD	G0RZH5|G0RZH5_CHATD	2	2	2	G0RZH5|G0RZH5_CHATD Histone H3 OS=Chaetomium thermophilum (strain DSM 1495 / CBS 144.50 / IMI 039719) OX=759272 GN=CTHT_0002980 PE=3 SV=1	1	2	2	2	2	2	2	2	2	2	11.8	11.8	11.8	15.392	136	136	0	5.5307	By MS/MS	By MS/MS	11.8	11.8	320280000	197050000	123230000	4	7565900	49263000	7565900	0	0	2	2	4		EIAQDFK;YKPGTVALR				116	1816;9415	True;True	2009;10481	5954;5955;32821;32822
G0RZH6|G0RZH6_CHATD	G0RZH6|G0RZH6_CHATD	6	6	6	G0RZH6|G0RZH6_CHATD Histone H4 OS=Chaetomium thermophilum (strain DSM 1495 / CBS 144.50 / IMI 039719) OX=759272 GN=CTHT_0002990 PE=3 SV=1	1	6	6	6	5	6	5	6	5	6	51.5	51.5	51.5	11.386	103	103	0	17.607	By MS/MS	By MS/MS	50.5	51.5	788610000	563710000	224900000	6	75148000	53851000	21297000	92390000	65797000	6	5	11		DAVTYTEHAK;DNIQGITKPAIR;ISAMIYEETR;SFLESVIR;TVTSLDVVYALK;TVTSLDVVYALKR				117	1173;1443;3945;7299;8391;8392	True;True;True;True;True;True	1281;1591;4360;8171;9356;9357	3693;3694;3695;3696;4771;4772;4773;4774;13525;13526;25881;25882;29554;29555;29556
G0RZL0|G0RZL0_CHATD	G0RZL0|G0RZL0_CHATD	4	4	4	G0RZL0|G0RZL0_CHATD Small nuclear ribonucleoprotein Sm D1 OS=Chaetomium thermophilum (strain DSM 1495 / CBS 144.50 / IMI 039719) OX=759272 GN=CTHT_0003330 PE=3 SV=1	1	4	4	4	3	4	3	4	3	4	55.1	55.1	55.1	13.007	118	118	0	20.258	By MS/MS	By MS/MS	42.4	55.1	604100000	357360000	246740000	4	18581000	9910200	8670300	114260000	177450000	1	4	5		CANETVTIELK;NGAIVHGTIASVTPK;YTPKGEEPYSVESLTVR;YYILPDSLPLDTLLIDDAPKPK				118	1080;6097;9561;9600	True;True;True;True	1181;6828;10648;10691	3382;3383;21878;33349;33350;33477;33478
G0RZL3|G0RZL3_CHATD	G0RZL3|G0RZL3_CHATD	3	3	3	G0RZL3|G0RZL3_CHATD ATP synthase subunit 4 OS=Chaetomium thermophilum (strain DSM 1495 / CBS 144.50 / IMI 039719) OX=759272 GN=CTHT_0003360 PE=3 SV=1	1	3	3	3	3	3	3	3	3	3	14.2	14.2	14.2	27.206	247	247	0	9.5873	By MS/MS	By MS/MS	14.2	14.2	180410000	120340000	60075000	15	12028000	8022500	4005000	29975000	28290000	3	3	6		AQSIIDALPGSNLLSK;ILQQSVADVER;NVLDSWVR				119	815;3817;6351	True;True;True	892;4218;7112	2609;2610;13103;13104;22776;22777
G0RZL4|G0RZL4_CHATD	G0RZL4|G0RZL4_CHATD	53	53	53	G0RZL4|G0RZL4_CHATD CCAAT-binding factor domain-containing protein OS=Chaetomium thermophilum (strain DSM 1495 / CBS 144.50 / IMI 039719) OX=759272 GN=CTHT_0003370 PE=1 SV=1	1	53	53	53	52	51	52	51	52	51	72.5	72.5	72.5	63.238	549	549	0	323.31	By MS/MS	By MS/MS	72.5	72.5	153620000000	111210000000	42412000000	32	1.8017e+09	1272200000	529530000	5490900000	4.0479e+09	164	153	317		AAPEEEKKDSLLVSLWDFGSGSA;AIDSCLWEIVQLQSHYHPNVATICK;AQAQHLTDR;AQAQHLTDREEAIFPR;DATIINWLR;DGLDDPFLPNETDPMETR;DISEKDATIINWLR;DRLSDYDGVLLSMLQSK;EEAIFPR;EKLEKDGLDDPFLPNETDPMETR;EQSVDEDVR;FYTFEAIK;FYTFEAIKHFLTER;GHFSENFVK;HDEDPKWSLAAAEALCR;HFLTEREQSVDEDVR;HPLLSLSQHK;HPLLSLSQHKK;HPLTTFMMHR;HYNNIANLIELAQK;HYNNIANLIELAQKHDEDPK;HYNNIANLIELAQKHDEDPKWSLAAAEALCR;IISEQFTK;KDISEKDATIINWLR;KDSLLVSLWDFGSGSA;KHPLLS…				120	87;419;776;777;1166;1253;1315;1496;1717;1886;2056;2604;2605;2804;3272;3303;3405;3406;3408;3450;3451;3452;3719;4184;4195;4310;4311;4315;4316;4360;4374;4375;4502;4516;4757;4758;4759;4853;5157;5193;5194;5516;5517;5805;6192;6193;6194;6259;6490;6546;6552;7407;9267	True;True;True;True;True;True;True;True;True;True;True;True;True;True;True;True;True;True;True;True;True;True;True;True;True;True;True;True;True;True;True;True;True;True;True;True;True;True;True;True;True;True;True;True;True;True;True;True;True;True;True;True;True	92;456;853;854;1274;1372;1373;1445;1649;1650;1899;2084;2085;2274;2881;2882;3096;3616;3648;3760;3761;3764;3765;3766;3813;3814;3815;4110;4617;4631;4758;4759;4760;4761;4765;4766;4813;4827;4828;4829;4981;4982;4997;4998;5267;5268;5269;5270;5375;5376;5694;5734;5735;6096;6097;6098;6412;6930;6931;6932;7008;7263;7264;7324;7325;7331;7332;8287;10321	256;257;258;259;260;1274;1275;1276;1277;2507;2508;2509;2510;2511;2512;2513;2514;2515;2516;2517;2518;3679;3680;3681;3940;3941;3942;3943;3944;3945;3946;3947;3948;3949;3950;3951;3952;3953;3954;4209;4210;4211;4212;4925;4926;4927;4928;4929;4930;4931;4932;5651;5652;6171;6172;6173;6174;6742;6743;8780;8781;8782;8783;8784;8785;9429;9430;9431;9432;10933;10934;10935;10936;10937;10938;11065;11066;11521;11522…
G0RZL9|G0RZL9_CHATD	G0RZL9|G0RZL9_CHATD	82	82	82	G0RZL9|G0RZL9_CHATD Small-subunit processome Utp12 domain-containing protein OS=Chaetomium thermophilum (strain DSM 1495 / CBS 144.50 / IMI 039719) OX=759272 GN=CTHT_0003430 PE=1 SV=1	1	82	82	82	71	82	71	82	71	82	77.9	77.9	77.9	107.42	962	962	0	323.31	By MS/MS	By MS/MS	70.5	77.9	216130000000	146550000000	69585000000	47	2232200000	1.5155e+09	716730000	3.9675e+09	4.2435e+09	213	234	447		AAEVVFHPLR;AAEVVFHPLRDYFAVHGVEK;AEGADADMDETDDTDIAK;AEGADADMDETDDTDIAKAEVSDVFVQHVIVR;AEVSDVFVQHVIVR;AGAGAGQAIVAANEEVLVWDIK;ALAVELPGHR;ALFGHQDSILQVAFIPHNSDGNGHYFFSASK;DEMGFNIAALK;DLQLLVGGTNNLLELYNIVGK;DLQLLVGGTNNLLELYNIVGKER;DQVTGLYFIEPDPVVR;DQVTGLYFIEPDPVVRTEGEDDHAVMAVDSEPSDGFLLTTGK;DYFAVHGVEK;EGELQLYDVASASLLETVNAHDGHAVWALQVHPDGR;EKELEELYEQTLTTSLEQDPDEQDANR;EKELEELYEQTLTTSLEQDPDEQDANREIAAATK;ELEEL…				121	43;44;215;216;265;310;531;563;1211;1411;1412;1487;1488;1591;1773;1877;1878;1917;1964;2230;2231;2232;2466;2516;2808;2882;3473;3474;3524;3545;3793;3794;3936;3937;4068;4089;4131;4132;4265;4737;4738;5101;5102;5133;5144;5179;5405;5482;5761;5798;5799;5888;6270;6631;6632;6643;6780;7075;7181;7182;7295;7431;7759;7760;7767;7818;7840;7916;7933;7934;7953;7954;8050;8549;8633;8999;9042;9116;9150;9171;9172;9595	True;True;True;True;True;True;True;True;True;True;True;True;True;True;True;True;True;True;True;True;True;True;True;True;True;True;True;True;True;True;True;True;True;True;True;True;True;True;True;True;True;True;True;True;True;True;True;True;True;True;True;True;True;True;True;True;True;True;True;True;True;True;True;True;True;True;True;True;True;True;True;True;True;True;True;True;True;True;True;True…	47;48;236;237;238;239;289;337;579;612;1322;1323;1552;1553;1637;1638;1639;1756;1961;2075;2076;2116;2167;2470;2471;2472;2723;2780;3100;3184;3837;3838;3839;3840;3900;3923;4193;4194;4349;4350;4496;4517;4561;4562;4563;4564;4706;5247;5248;5634;5635;5667;5681;5717;5977;5978;6061;6362;6402;6403;6404;6549;6550;7019;7422;7423;7437;7438;7599;7600;7922;8039;8040;8165;8312;8666;8667;8668;8677;8731;8754;8838;8…	119;120;121;122;123;124;125;126;127;128;643;644;645;646;647;648;649;650;651;652;790;791;792;793;925;926;927;928;929;930;931;932;933;934;935;936;937;938;939;940;941;942;1672;1673;1674;1675;1676;1760;1761;1762;1763;1764;1765;1766;1767;1768;1769;3812;3813;3814;4616;4617;4886;4887;4888;4889;4890;5182;5183;5184;5185;5808;5809;5810;5811;5812;5813;5814;5815;5816;5817;5818;5819;5820;5821;5822;5823;5824;5…
G0RZM7|G0RZM7_CHATD	G0RZM7|G0RZM7_CHATD	25	25	25	G0RZM7|G0RZM7_CHATD TOG domain-containing protein OS=Chaetomium thermophilum (strain DSM 1495 / CBS 144.50 / IMI 039719) OX=759272 GN=CTHT_0003510 PE=3 SV=1	1	25	25	25	16	24	16	24	16	24	30.6	30.6	30.6	134.79	1204	1204	0	162.6	By MS/MS	By MS/MS	18.6	28.7	901710000	451610000	450100000	59	8786500	4495000	4291500	32704000	73719000	11	24	35		ADPFANSQGGAQEGATYR;AQIDEFAHGAGVEEDDRLAGR;AQIDEFAHGAGVEEDDRLAGRGER;DYVYAVTPLLEDALIDRDQVHR;EHVLDGFFK;EIISNLAK;EIPGVGDLAFFKPEDMAYFGK;ILVVIEPLLIDQDYYAR;IVDRETDYQK;IVEPPPGYVPVRPAHK;IVGNLKDESEAYRK;LADGANEDELSVEELKER;LNNKSPTVR;LVASLGAADIGER;MAVGPGLVLNYVWAGLFHPAR;MKEGQTEEHKPLLK;MTVETVEK;NFGAGPLFNQILPLLMEK;QLVECIAPNLNDEQVK;QVVETTVDIGQK;SDAEFEQIRK;SIVTVVGINQMQPPIKDLLPR;SRWDVSSTDTTDQTAAPAEPK;VISQCAQTDGVTAGY…				122	169;790;791;1609;1811;1838;1851;3835;4037;4040;4050;4673;5334;5658;5822;5876;5969;6074;6690;6795;7212;7420;7655;8740;8964	True;True;True;True;True;True;True;True;True;True;True;True;True;True;True;True;True;True;True;True;True;True;True;True;True	182;867;868;1776;2004;2032;2048;4237;4462;4465;4477;5178;5895;6254;6433;6529;6530;6686;6805;7490;7617;8072;8300;8556;9745;9989	485;486;487;2550;2551;2552;5238;5941;5942;5943;6013;6014;6067;13139;13140;13141;13142;13921;13922;13927;13928;13975;16486;16487;18692;19949;19950;20610;20932;20933;20934;20935;21482;21483;21830;23836;24249;24250;25568;25569;26213;26946;30685;30686;31415;31416
G0RZM8|G0RZM8_CHATD	G0RZM8|G0RZM8_CHATD	8	8	8	G0RZM8|G0RZM8_CHATD Splicing factor U2AF subunit OS=Chaetomium thermophilum (strain DSM 1495 / CBS 144.50 / IMI 039719) OX=759272 GN=CTHT_0003520 PE=3 SV=1	1	8	8	8	6	8	6	8	6	8	26	26	26	67.193	584	584	0	31.156	By MS/MS	By MS/MS	19.3	26	348340000	156760000	191580000	20	5267400	2756600	2510800	29680000	63616000	4	8	12		DYIVPAVVEDPNYDPDSDVPSSVVIDSPNK;ERDLFDDRR;FEQVESATK;FGNVLSLK;GIAFLEYVDPSVSNVAIQGLNDMPLGEQK;LQAFMSQGGGANSAALKPTNSR;SRRDDEDPYASSR;VLQLLNMVTPEELMDNDDYEEIREDVLEECKK				123	1594;2061;2336;2374;2821;5408;7651;8857	True;True;True;True;True;True;True;True	1759;2279;2586;2627;3115;5981;8552;9872;9873	5189;6752;7745;7746;7865;7866;9507;9508;18983;18984;26938;26939;31084;31085
G0RZM9|G0RZM9_CHATD	G0RZM9|G0RZM9_CHATD	18	18	18	G0RZM9|G0RZM9_CHATD 40S ribosomal protein S13-like protein OS=Chaetomium thermophilum (strain DSM 1495 / CBS 144.50 / IMI 039719) OX=759272 GN=CTHT_0003530 PE=1 SV=1	1	18	18	18	18	17	18	17	18	17	76.2	76.2	76.2	16.881	151	151	0	97.004	By MS/MS	By MS/MS	76.2	74.2	110490000000	86051000000	24435000000	9	9837600000	7.7435e+09	2.0941e+09	5578400000	3.6291e+09	47	37	84		DSHGIAQVK;DSHGIAQVKVVTGNK;GATPSQIGVILR;GATPSQIGVILRDSHGIAQVK;GISASAIPYSR;GKGISASAIPYSR;ILKSNGLAPDIPEDLYFLIK;KGATPSQIGVILR;LILIESR;NPPAWLK;NPPAWLKTTPEQVVEQICK;SNGLAPDIPEDLYFLIK;SNGLAPDIPEDLYFLIKK;TTPEQVVEQICK;TTPEQVVEQICKLAR;TVGVLPPTWK;VVTGNKILR;YESSTASTLVA				124	1507;1508;2651;2652;2864;2890;3799;4253;5076;6273;6274;7569;7570;8336;8337;8371;9154;9342	True;True;True;True;True;True;True;True;True;True;True;True;True;True;True;True;True;True	1661;1662;2930;2931;3163;3193;4199;4691;5609;7024;7025;8466;8467;9296;9297;9336;10199;10401	4950;4951;4952;4953;4954;4955;8957;8958;8959;8960;8961;8962;9641;9642;9643;9725;9726;9727;9728;13037;13038;14701;14702;14703;14704;14705;14706;17815;17816;17817;17818;17819;17820;22510;22511;22512;22513;26691;26692;26693;26694;26695;26696;26697;26698;26699;26700;26701;26702;29378;29379;29380;29381;29382;29383;29384;29495;29496;29497;29498;29499;29500;29501;32073;32074;32602;32603
G0RZN3|G0RZN3_CHATD	G0RZN3|G0RZN3_CHATD	1	1	1	G0RZN3|G0RZN3_CHATD U6 snRNA-associated Sm-like protein LSm2 OS=Chaetomium thermophilum (strain DSM 1495 / CBS 144.50 / IMI 039719) OX=759272 GN=CTHT_0003570 PE=3 SV=1	1	1	1	1	1	1	1	1	1	1	19.4	19.4	19.4	11.269	98	98	0	4.9228	By matching	By MS/MS	19.4	19.4	117330000	73745000	43581000	7	16761000	10535000	6225900	0	0	0	1	1		YVHLPASAVDVQLLEDAAR				125	9577	TRUE	10666	33404;33405
G0RZN4|G0RZN4_CHATD	G0RZN4|G0RZN4_CHATD	8	8	8	G0RZN4|G0RZN4_CHATD Eukaryotic translation initiation factor 3 subunit D OS=Chaetomium thermophilum (strain DSM 1495 / CBS 144.50 / IMI 039719) OX=759272 GN=CTHT_0003590 PE=3 SV=1	1	8	8	8	3	8	3	8	3	8	8.4	8.4	8.4	164.55	1494	1494	0	20.405	By MS/MS	By MS/MS	1.9	8.4	160780000	80947000	79838000	66	1852500	1226500	626000	18931000	25102000	3	7	10		DASINIKPDWK;DFASQMNLK;DNAALDMVTVNENAADAPIEGDNSR;LSNGWGIVR;LVEEIDFNR;SVYPWDIVLVK;TELDAVQKNPTTGEDQFITVHALNEFDSK;VNMAHENPFYSASEETEPPASK				126	1165;1221;1437;5556;5666;7822;7935;8911	True;True;True;True;True;True;True;True	1273;1336;1585;6140;6263;8735;8859;9932	3678;3841;4755;19594;19595;20016;20017;20018;27444;27445;27873;31273
G0RZP9|G0RZP9_CHATD	G0RZP9|G0RZP9_CHATD	7	7	7	G0RZP9|G0RZP9_CHATD glutamine--fructose-6-phosphate transaminase (isomerizing) OS=Chaetomium thermophilum (strain DSM 1495 / CBS 144.50 / IMI 039719) OX=759272 GN=CTHT_0003740 PE=4 SV=1	1	7	7	7	7	4	7	4	7	4	12.1	12.1	12.1	83.541	752	752	0	32.23	By MS/MS	By MS/MS	12.1	6	200520000	166810000	33712000	38	3735800	3064700	671110	18006000	9828300	6	3	9		AIQTLELELQEIMK;AVISELEGAYGLLIK;GGKPIVICNEGDEEFKSSQAEK;KGSPLVIGVK;SILLLGR;SLNAYQQVIAR;SVHYPHEVIAAR				127	453;995;2771;4290;7395;7517;7783	True;True;True;True;True;True;True	493;1087;3060;4737;8274;8409;8695	1404;3121;3122;3123;3124;9332;14851;26143;26144;26538;26539;27342;27343
G0RZQ0|G0RZQ0_CHATD	G0RZQ0|G0RZQ0_CHATD	8	7	7	G0RZQ0|G0RZQ0_CHATD 26S protease subunit RPT4 (26S protease subunit SUG2)-like protein OS=Chaetomium thermophilum (strain DSM 1495 / CBS 144.50 / IMI 039719) OX=759272 GN=CTHT_0003750 PE=3 SV=1	1	8	7	7	7	6	6	5	6	5	31.7	28.6	28.6	43.916	391	391	0	23.632	By MS/MS	By MS/MS	27.1	24.3	264180000	180150000	84031000	23	7920000	6238800	1681200	35686000	41370000	4	3	7		ALQSVGQIVGEVLK;EGEIDFESIVK;EHEPCIIFMDEIDAIGGR;ELREVIELPLKNPELFQR;EVDPLVYNMSLEDPGQVSFAGIGGLNDQIR;EYDRTEENIK;GVLLYGPPGTGK;MSDGFNGADLR				128	641;1772;1801;1972;2162;2213;3203;5949	True;True;True;True;True;True;False;True	693;1960;1993;2176;2396;2452;3544;6655	2010;2011;2012;5807;5900;6459;7084;7085;7221;7222;10755;10756;21398;21399
G0RZQ1|G0RZQ1_CHATD	G0RZQ1|G0RZQ1_CHATD	6	6	6	G0RZQ1|G0RZQ1_CHATD Globin-sensor domain-containing protein OS=Chaetomium thermophilum (strain DSM 1495 / CBS 144.50 / IMI 039719) OX=759272 GN=CTHT_0003760 PE=4 SV=1	1	6	6	6	6	5	6	5	6	5	32.5	32.5	32.5	32.366	292	292	0	29.306	By MS/MS	By MS/MS	32.5	21.9	718290000	552410000	165880000	16	8104700	6328300	1776400	95491000	64534000	7	4	11		AHPLHIEYIHVGATLAVIQDVLTEAILSHPR;ELYTNLEAR;STAFEGPVDEQPDESSPQILHR;YIQALIPAVVNIVYR;YIQALIPAVVNIVYRK;YLHSFLDFGTNDIEALK				129	399;1989;7715;9402;9403;9445	True;True;True;True;True;True	434;2193;8620;10466;10467;10513	1201;6515;6516;6517;27130;27131;32791;32792;32793;32794;32914;32915
G0RZQ7|G0RZQ7_CHATD	G0RZQ7|G0RZQ7_CHATD	6	6	6	G0RZQ7|G0RZQ7_CHATD Uncharacterized protein OS=Chaetomium thermophilum (strain DSM 1495 / CBS 144.50 / IMI 039719) OX=759272 GN=CTHT_0003820 PE=3 SV=1	1	6	6	6	6	3	6	3	6	3	16.3	16.3	16.3	54.438	479	479	0	27.407	By MS/MS	By MS/MS	16.3	9.4	459180000	414040000	45140000	29	7360300	6845100	515150	78745000	30201000	6	1	7		AQHEAYYDMVR;DYLNTDLPVLGLK;FQDFLNR;IPEPSIRPSVVSDPDLLEDLVWEPGR;LTSSPVTGSEDR;SFWEPQLEK				130	786;1595;2498;3883;5637;7312	True;True;True;True;True;True	863;1760;2759;4291;6230;8187	2539;5190;8377;8378;13284;13285;19876;19877;25912
G0RZS4|G0RZS4_CHATD	G0RZS4|G0RZS4_CHATD	1	1	1	G0RZS4|G0RZS4_CHATD AAA+ ATPase domain-containing protein OS=Chaetomium thermophilum (strain DSM 1495 / CBS 144.50 / IMI 039719) OX=759272 GN=CTHT_0004010 PE=4 SV=1	1	1	1	1	1	0	1	0	1	0	1.4	1.4	1.4	82.773	723	723	0	3.7684	By MS/MS	None	1.4	0	48519000	48519000	0	44	1102700	1102700	0	0	0	1	0	1		QEGLKAELIK				131	6571	TRUE	7351	23440
G0RZV2|G0RZV2_CHATD	G0RZV2|G0RZV2_CHATD	15	15	14	G0RZV2|G0RZV2_CHATD SH3b domain-containing protein OS=Chaetomium thermophilum (strain DSM 1495 / CBS 144.50 / IMI 039719) OX=759272 GN=CTHT_0004310 PE=3 SV=1	1	15	15	14	14	14	14	14	13	13	49.4	49.4	44.5	27.945	263	263	0	68.091	By MS/MS	By MS/MS	42.6	49	3.7535e+09	3.0334e+09	720090000	16	209680000	174920000	34756000	237660000	135780000	15	12	27		AAEVALAK;ANIYTDAAGYATVGYGHK;ISCQTTGTNINGNNLWDK;KSGSSQALPVK;KSGSSQALPVKC;LLADDMR;RAAEVALAK;SFEVCITNMLNSK;SGPGTSYAVK;SGSSQALPVK;SGSSQALPVKC;SNQATVDLIAEFEGFR;SSTLIKR;TSDGCYVSDYYVK;VLQGLVR				132	42;711;3949;4555;4556;5159;6804;7287;7340;7347;7348;7580;7702;8279;8856	True;True;True;True;True;True;True;True;True;True;True;True;True;True;True	46;782;4364;5043;5044;5696;5697;7626;8156;8216;8224;8225;8477;8605;9234;9871	115;116;117;118;2313;2314;13540;13541;13542;13543;15976;15977;15978;15979;15980;15981;15982;15983;18077;18078;18079;18080;24272;25823;25824;25969;25970;25988;25989;25990;25991;26730;26731;26732;27099;27100;29131;29132;31082;31083
G0RZV3|G0RZV3_CHATD	G0RZV3|G0RZV3_CHATD	6	5	5	G0RZV3|G0RZV3_CHATD N-acetylmuramoyl-L-alanine amidase OS=Chaetomium thermophilum (strain DSM 1495 / CBS 144.50 / IMI 039719) OX=759272 GN=CTHT_0004320 PE=4 SV=1	1	6	5	5	6	3	5	2	5	2	29.5	24.1	24.1	25.676	237	237	0	24.812	By MS/MS	By MS/MS	29.5	16	246840000	222110000	24732000	12	17365000	15304000	2061000	35932000	16061000	5	2	7		GGTWGNANQWDDAAK;ITCQTTGTNINGNNIWDK;SGPGTSYSVK;TSDGCYVSDYYVK;VTIEEYNYAKPK;YKGGTWGNANQWDDAAK				133	2790;3998;7341;8279;9052;9411	True;True;True;False;True;True	3080;4417;8217;9234;10090;10477	9387;9388;13746;25971;25972;29131;29132;31736;32814
G0RZX2|G0RZX2_CHATD	G0RZX2|G0RZX2_CHATD	33	33	33	G0RZX2|G0RZX2_CHATD non-specific serine/threonine protein kinase OS=Chaetomium thermophilum (strain DSM 1495 / CBS 144.50 / IMI 039719) OX=759272 GN=CTHT_0007940 PE=3 SV=1	1	33	33	33	33	27	33	27	33	27	66.3	66.3	66.3	44.734	389	389	0	323.31	By MS/MS	By MS/MS	66.3	63.5	33507000000	31501000000	2.0061e+09	24	794500000	750400000	44107000	1.601e+09	281740000	82	28	110		AKHPQLEYEAR;AQDPGMGYNK;DDMESLGYVMLYFCR;DIKPDNFLMGIGK;DIKPDNFLMGIGKR;EGFQYDYVFDWTVYK;FDDKPDYSYLR;FDDKPDYSYLRK;GFPNEFAIYLNYTR;GNQVNVIDFGLAK;GSLPWQGLK;HPQLEYEAR;IGSGSFGDIYLGTNIISGEEIAIK;IGSGSFGDIYLGTNIISGEEIAIKLESVK;KFSLKTVLLLADQLISR;KIGSGSFGDIYLGTNIISGEEIAIK;KIGSGSFGDIYLGTNIISGEEIAIKLESVK;KMTTPTDVLCR;KQITDTPDASR;MTTPTDVLCR;NAQAIAQAANNGNQNEDER;NAQAIAQAANNGNQNEDERQK;QAPAALPR;QITDTPDASR;RDDMESLGYVMLYF…				134	498;778;1196;1294;1295;1777;2281;2282;2741;3003;3107;3411;3665;3666;4245;4331;4332;4460;4524;5967;6011;6012;6544;6637;6846;6923;7453;7616;8010;8011;8383;9307;9308	True;True;True;True;True;True;True;True;True;True;True;True;True;True;True;True;True;True;True;True;True;True;True;True;True;True;True;True;True;True;True;True;True	542;855;1305;1422;1423;1424;1425;1965;2525;2526;3025;3324;3437;3769;4054;4055;4682;4781;4782;4931;4932;5009;6682;6683;6738;6739;7322;7428;7670;7671;7756;8337;8516;8939;8940;9348;10364;10365	1577;1578;1579;1580;2519;2520;3762;3763;4130;4131;4132;4133;4134;4135;4136;4137;4138;4139;4140;4141;4142;4143;5836;5837;5838;7499;7500;7501;7502;7503;7504;7505;7506;7507;9203;9204;10092;10093;10094;10431;10432;11551;11552;11553;11554;12581;12582;12583;12584;12585;12586;12587;12588;12589;12590;14664;15043;15044;15045;15638;15639;15640;15641;15878;15879;21475;21476;21477;21478;21634;21635;21636;216…
G0RZX8|G0RZX8_CHATD	G0RZX8|G0RZX8_CHATD	15	15	15	G0RZX8|G0RZX8_CHATD Ribosomal RNA-processing protein 40 OS=Chaetomium thermophilum (strain DSM 1495 / CBS 144.50 / IMI 039719) OX=759272 GN=CTHT_0008000 PE=1 SV=1	1	15	15	15	15	15	15	15	15	15	83.2	83.2	83.2	27.92	256	256	0	163.02	By MS/MS	By MS/MS	83.2	83.2	13013000000	9064600000	3.948e+09	13	228060000	168510000	59556000	668450000	682850000	32	32	64		ADGLGPITGPGCVFEVSLGFAR;ALQETDRGNLTIEGQR;GNLTIEGQR;HMDPELECVNPSTGK;HVPPSDIIPTVAGQLITNLNK;KTRPQLQPGQLVYAR;NSMWVEYNSQR;STQDSYLCLITPHTPPATLPHLAFESATK;STQDSYLCLITPHTPPATLPHLAFESATKK;STTTRPFVLPGETIDPSLVPTHPK;TRPQLQPGQLVYAR;TVIIVGR;VGVLEMLAGEDPSIGEAGAGLAFETAVGR;VWVGSEDVK;YVPTQNDLVLAQVLR				135	152;634;2997;3393;3443;4579;6317;7743;7744;7750;8273;8374;8692;9180;9587	True;True;True;True;True;True;True;True;True;True;True;True;True;True;True	159;685;3318;3747;3748;3806;5072;7075;7076;8650;8651;8657;9228;9339;9693;10225;10677	406;407;408;1989;1990;1991;1992;10076;10077;11480;11481;11482;11483;11484;11485;11486;11487;11678;11679;11680;11681;11682;11683;16066;16067;16068;16069;22668;22669;22670;22671;22672;22673;27196;27197;27198;27199;27200;27201;27202;27203;27215;27216;29119;29120;29121;29122;29506;29507;30525;30526;30527;30528;30529;30530;30531;30532;32167;32168;33439;33440;33441;33442
G0RZY3|G0RZY3_CHATD	G0RZY3|G0RZY3_CHATD	2	2	2	G0RZY3|G0RZY3_CHATD Uncharacterized protein OS=Chaetomium thermophilum (strain DSM 1495 / CBS 144.50 / IMI 039719) OX=759272 GN=CTHT_0008050 PE=4 SV=1	1	2	2	2	2	1	2	1	2	1	3.3	3.3	3.3	107.05	972	972	0	5.1259	By MS/MS	By MS/MS	3.3	1.7	74240000	56303000	17937000	43	1726500	1309400	417140	0	0	1	0	1		THPSCFLELFEELVK;TLPADDALDDGKLDLQK				136	8018;8126	True;True	8947;9063	28137;28539;28540
G0S011|G0S011_CHATD	G0S011|G0S011_CHATD	17	17	17	G0S011|G0S011_CHATD 6-phosphofructo-2-kinase 1-like protein OS=Chaetomium thermophilum (strain DSM 1495 / CBS 144.50 / IMI 039719) OX=759272 GN=CTHT_0008350 PE=4 SV=1	1	17	17	17	14	13	14	13	14	13	34.5	34.5	34.5	75.84	670	670	0	64.594	By MS/MS	By MS/MS	28.7	25.2	675660000	531590000	144070000	36	9964800	7240200	2724600	30522000	28553000	13	9	22		AYESAYEPLGK;DDIADLDVPLGMLYSIEPKPYGIEFHAYR;FFDPKNEAASK;GFLSGGIASYLTTFNLSPR;GHYYGEALYR;HGQSVDNQLHK;IPDRDVAAK;LGILFIESICHDQNLLEANMR;LGYVYPGVGGEGYLQVISR;LSGPDYKDKDPVK;LVIIMVGLPAR;PYGIEFHAYR;QGGAVGILDATNSTVHR;RKEWLVEQK;SIETAEYFEADDDYDVK;VVAGITPAGQCSGK;YLNWQQHNTK				137	1063;1191;2342;2738;2820;3325;3881;4966;5014;5535;5691;6515;6597;6963;7384;9078;9448	True;True;True;True;True;True;True;True;True;True;True;True;True;True;True;True;True	1162;1300;2593;3022;3114;3673;4289;5493;5542;6117;6289;6290;7289;7382;7798;8263;10119;10516	3339;3753;3754;7765;9197;9198;9505;9506;11175;13280;13281;17501;17622;17623;19494;20106;20107;20108;23251;23252;23531;24765;24766;26111;31827;31828;32922;32923;32924
G0S027|G0S027_CHATD	G0S027|G0S027_CHATD	14	14	14	G0S027|G0S027_CHATD Plasma membrane ATPase OS=Chaetomium thermophilum (strain DSM 1495 / CBS 144.50 / IMI 039719) OX=759272 GN=CTHT_0008510 PE=3 SV=1	1	14	14	14	13	13	13	13	13	13	24.9	24.9	24.9	99.613	917	917	0	89.447	By MS/MS	By MS/MS	22.1	22.8	688640000	482340000	206300000	29	16249000	11984000	4265600	37342000	38491000	13	10	23		ADHPAGGAPALSTNIESGK;DGTLKEIEAPEVVPGDILQVEEGTIIPADGR;IVTDGAFLQVDQSAITGESLAVEKR;KGDQCYASSAVK;KVVAVVESPQGER;LGLGGGGDMPGSEVYDFVEAADGFAEVFPQHK;LSAIESLAGVEILCSDK;MLTGDAVGIAR;RGEAFLVVTATGDNTFVGR;SLEDFVVSLQR;TVEEDHPIPEEVDQAYK;VGLTSEEVIQR;VVAVVESPQGER;YNVVEILQQR				138	155;1264;4075;4262;4632;4974;5507;5905;6910;7467;8367;8669;9079;9487	True;True;True;True;True;True;True;True;True;True;True;True;True;True	162;1387;4503;4703;5133;5501;6087;6581;7742;8352;9331;9669;10120;10566	430;4016;4017;4018;14028;14735;14736;16283;16284;17522;17523;19325;19326;21095;21096;24587;24588;26397;26398;29489;29490;30469;30470;31829;31830;33056;33057
G0S029|G0S029_CHATD	G0S029|G0S029_CHATD	9	9	8	G0S029|G0S029_CHATD Citrate synthase OS=Chaetomium thermophilum (strain DSM 1495 / CBS 144.50 / IMI 039719) OX=759272 GN=CTHT_0008530 PE=3 SV=1	1	9	9	8	9	9	9	9	8	8	23.7	23.7	21.4	52.578	473	473	0	50.562	By MS/MS	By MS/MS	23.7	23.7	621560000	399250000	222310000	26	17944000	11191000	6753200	44691000	56840000	7	8	15		AIGVLPQLIIDR;DKDYAWNFANQLGYAENPDFVELLR;ELSADWAAR;FVEELIDR;GLTIPECQK;TIGDDLSDEAITK;VVDQVTLDQVYGGAR;VVPGYGHAVLR;YYTVLFGVSR				139	432;1332;1975;2572;2968;8040;9089;9138;9609	True;True;True;True;True;True;True;True;True	469;1462;2179;2845;3276;8969;10131;10182;10700	1311;1312;4287;4288;6478;6479;8666;8667;9937;9938;28237;28238;31862;31863;32022;32023;33515;33516
G0S030|G0S030_CHATD	G0S030|G0S030_CHATD	2	2	2	G0S030|G0S030_CHATD RNA binding protein OS=Chaetomium thermophilum (strain DSM 1495 / CBS 144.50 / IMI 039719) OX=759272 GN=CTHT_0008540 PE=4 SV=1	1	2	2	2	2	1	2	1	2	1	4.5	4.5	4.5	78.282	739	739	0	7.5537	By MS/MS	By matching	4.5	1.6	37004000	30865000	6138800	22	1682000	1403000	279030	0	0	2	0	2		AQGQAPSASAPDGTFAAGVHR;LGVLYVVDSVTR				140	785;5008	True;True	862;5536	2538;17606;17607
G0S034|G0S034_CHATD	G0S034|G0S034_CHATD	2	2	2	G0S034|G0S034_CHATD O-acetylhomoserine (Thiol)-lyase-like protein OS=Chaetomium thermophilum (strain DSM 1495 / CBS 144.50 / IMI 039719) OX=759272 GN=CTHT_0008580 PE=3 SV=1	1	2	2	2	2	2	2	2	2	2	7.1	7.1	7.1	47.19	439	439	0	6.3898	By MS/MS	By MS/MS	7.1	7.1	96030000	69995000	26036000	21	1682300	1125800	556560	17744000	16320000	1	2	3		AVPIYATTSYVFNDSAHGAR;YNVPDFEAIAK				141	1017;9486	True;True	1114;10565	3205;3206;33054;33055
G0S039|G0S039_CHATD	G0S039|G0S039_CHATD	4	4	4	G0S039|G0S039_CHATD Dolichyl-phosphate-mannose--protein mannosyltransferase OS=Chaetomium thermophilum (strain DSM 1495 / CBS 144.50 / IMI 039719) OX=759272 GN=CTHT_0008630 PE=3 SV=1	1	4	4	4	4	3	4	3	4	3	7.4	7.4	7.4	84.839	740	740	0	10.024	By MS/MS	By MS/MS	7.4	6.4	100870000	82615000	18253000	34	1190300	1016700	173640	13532000	8628400	4	1	5		AGNVNLPQWGFK;NLHSHTIPAPITK;NVPGAQPAAAQQQQPQPEEQKK;QIEVTCTK				142	367;6200;6357;6624	True;True;True;True	398;6938;7119;7415	1102;1103;22211;22212;22790;22791;23628
G0S040|G0S040_CHATD	G0S040|G0S040_CHATD	3	3	3	G0S040|G0S040_CHATD Ribosomal protein/NADH dehydrogenase domain-containing protein OS=Chaetomium thermophilum (strain DSM 1495 / CBS 144.50 / IMI 039719) OX=759272 GN=CTHT_0008640 PE=4 SV=1	1	3	3	3	2	3	2	3	2	3	22.3	22.3	22.3	22.795	202	202	0	12.412	By MS/MS	By MS/MS	15.3	22.3	143980000	47460000	96520000	12	7197400	1453600	5743800	29038000	44568000	2	3	5		AQLLKPTPQDEQELLDAK;DQSAPATLSIYFR;VGPGAALLPEDVTR				143	805;1484;8672	True;True;True	882;1634;9672	2585;2586;4880;4881;30475
G0S051|G0S051_CHATD	G0S051|G0S051_CHATD	9	9	9	G0S051|G0S051_CHATD Vesicular-fusion protein sec17-like protein OS=Chaetomium thermophilum (strain DSM 1495 / CBS 144.50 / IMI 039719) OX=759272 GN=CTHT_0008760 PE=3 SV=1	1	9	9	9	7	9	7	9	7	9	37.8	37.8	37.8	33.426	291	291	0	44.664	By MS/MS	By MS/MS	27.5	37.8	500780000	321450000	179340000	14	23216000	14808000	8408200	44229000	56555000	7	9	16		AGLCVLATK;AKDPSFASQR;DAALWYEQDGAK;DPSFASQR;EKLNEPDDAANLMVDAFK;IKNQIEEADNEFS;NQEAGEAFIAAANIYR;VADIAALEGQYFDAANRFEK;VAQSSLENHLMK				144	354;488;1123;1470;1888;3755;6287;8450;8492	True;True;True;True;True;True;True;True;True	384;531;1228;1618;2087;4150;7042;9425;9473	1073;1074;1545;1546;3521;3522;4842;4843;6176;12889;12890;22581;22582;29737;29738;29848
G0S052|G0S052_CHATD	G0S052|G0S052_CHATD	112	112	112	G0S052|G0S052_CHATD Ribosomal RNA-processing protein 12-like conserved domain-containing protein OS=Chaetomium thermophilum (strain DSM 1495 / CBS 144.50 / IMI 039719) OX=759272 GN=CTHT_0008770 PE=3 SV=1	1	112	112	112	97	110	97	110	97	110	76.8	76.8	76.8	136.75	1235	1235	0	323.31	By MS/MS	By MS/MS	69.4	76.8	1337700000000	980760000000	356960000000	51	9327800000	7.1668e+09	2161000000	19800000000	16841000000	632	567	1199		AAKPVKGGIAAK;AALEQRHEEVQQLLLSAADK;AALEQRHEEVQQLLLSAADKVSSPAR;AKFTQILTLLAPVLSQPEADAPLIR;AKVKHIFER;ALVESNQAIVSAGDVEDPVILCR;AMGPEAVLNVLPLNLIK;AMGPEAVLNVLPLNLIKPAR;ARTTAFDLLVLMGHK;ATASLEEYMTMVSAGLAGSTPHMISATILAITR;AVFDKATK;AWMLPLLR;AWMLPLLRDYTTNTNLNHFKTELVPLSAAMYQR;DDDPQIQK;DYTTNTNLNHFK;DYTTNTNLNHFKTELVPLSAAMYQR;EALNKETLTDLVQTMDLFLTSNNR;EALNKETLTDLVQTMDLFLTSNNREIVK;EIVKSVLGFVK;ELRPAPNDVQLLPPWIAILSR;E…				145	66;70;71;494;514;659;682;683;831;899;979;1051;1052;1184;1603;1604;1663;1664;1859;1973;2070;2071;2088;2127;2135;2238;2382;2560;3029;3036;3037;3086;3087;3284;3285;3286;3321;3461;3462;3463;3605;3819;3939;3947;3948;4286;4288;4327;4405;4406;4541;4543;4665;4689;4727;4728;5067;5068;5097;5207;5300;5301;5398;5399;5718;5971;5972;6000;6001;6029;6095;6096;6156;6197;6272;6276;6325;6509;6565;6756;6757;6762;687…	True;True;True;True;True;True;True;True;True;True;True;True;True;True;True;True;True;True;True;True;True;True;True;True;True;True;True;True;True;True;True;True;True;True;True;True;True;True;True;True;True;True;True;True;True;True;True;True;True;True;True;True;True;True;True;True;True;True;True;True;True;True;True;True;True;True;True;True;True;True;True;True;True;True;True;True;True;True;True;True…	71;75;76;538;560;712;742;743;744;745;910;984;985;986;987;1070;1149;1150;1151;1293;1769;1770;1837;1838;1839;2057;2177;2288;2289;2310;2353;2362;2363;2478;2635;2831;3350;3358;3359;3415;3416;3628;3629;3630;3668;3669;3824;3825;3826;3988;4220;4221;4353;4362;4363;4733;4735;4777;4863;4864;5028;5030;5169;5196;5237;5238;5597;5598;5599;5630;5749;5853;5854;5855;5856;5968;5969;6318;6690;6691;6692;6693;6727;67…	193;194;206;207;208;209;210;211;212;213;214;215;1564;1565;1566;1567;1568;1569;1570;1571;1572;1628;1629;2067;2068;2069;2070;2071;2072;2073;2074;2075;2137;2138;2139;2140;2141;2142;2143;2144;2145;2146;2147;2148;2149;2150;2151;2152;2153;2154;2155;2156;2157;2158;2159;2160;2161;2162;2163;2164;2165;2166;2167;2168;2169;2170;2171;2172;2173;2174;2175;2176;2177;2178;2179;2180;2181;2182;2183;2184;2185;2186;2…
G0S065|G0S065_CHATD	G0S065|G0S065_CHATD	3	3	3	G0S065|G0S065_CHATD Putative proteasome regulatory protein OS=Chaetomium thermophilum (strain DSM 1495 / CBS 144.50 / IMI 039719) OX=759272 GN=CTHT_0008900 PE=4 SV=1	1	3	3	3	3	2	3	2	3	2	13.4	13.4	13.4	25.835	238	238	0	11.323	By MS/MS	By MS/MS	13.4	8	19565000	10833000	8732000	14	1236000	773760	462280	0	0	2	2	4		DSDKIIDILLSR;LAVVESLLSANPK;NNLDLAR				146	1504;4762;6253	True;True;True	1658;5274;7001	4944;4945;16818;22415;22416
G0S066|G0S066_CHATD	G0S066|G0S066_CHATD	1	1	1	G0S066|G0S066_CHATD Pre-mRNA-splicing factor PRP46 OS=Chaetomium thermophilum (strain DSM 1495 / CBS 144.50 / IMI 039719) OX=759272 GN=CTHT_0008910 PE=3 SV=1	1	1	1	1	0	1	0	1	0	1	7.1	7.1	7.1	54.128	496	496	0	5.8836	None	By MS/MS	0	7.1	21860000	0	21860000	27	809620	0	809620	0	0	0	1	1		SNVHVLSGHTGTVADLVCQEADPQVITGSLDSTVR				147	7584	TRUE	8481	26737
G0S078|G0S078_CHATD	G0S078|G0S078_CHATD	2	2	2	G0S078|G0S078_CHATD Large ribosomal subunit protein bL21m OS=Chaetomium thermophilum (strain DSM 1495 / CBS 144.50 / IMI 039719) OX=759272 GN=CTHT_0009050 PE=3 SV=1	1	2	2	2	2	2	2	2	2	2	21.8	21.8	21.8	25.384	229	229	0	7.8877	By MS/MS	By MS/MS	21.8	21.8	138210000	97432000	40774000	13	7293600	5284900	2008700	27185000	28150000	2	3	5		AVVTGTESEPLR;LVQTNSSTISISATPQASTPTSSQQQATVPKPLSQSVR				148	1036;5717	True;True	1134;6317	3263;3264;20192;20193
G0S079|G0S079_CHATD	G0S079|G0S079_CHATD	6	6	5	G0S079|G0S079_CHATD 60S acidic ribosomal protein P2-like protein OS=Chaetomium thermophilum (strain DSM 1495 / CBS 144.50 / IMI 039719) OX=759272 GN=CTHT_0009060 PE=3 SV=1	1	6	6	5	6	5	6	5	5	5	49.1	49.1	33	11.297	112	112	0	65.156	By MS/MS	By MS/MS	49.1	33	1.4574e+09	1086500000	370950000	6	139860000	109620000	30241000	162760000	116060000	4	5	9		AVLESVGIEADNER;AVLESVGIEADNERLEK;DINQLIAEGSSK;KEEEKEESDEDMGFGLFD;LLSELQGK;LLSELQGKDINQLIAEGSSK				149	1000;1001;1302;4210;5276;5277	True;True;True;True;True;True	1092;1093;1432;4647;5826;5827	3136;3137;3138;3139;3140;3141;4155;4156;14567;18463;18464;18465;18466
G0S084|G0S084_CHATD	G0S084|G0S084_CHATD	15	15	15	G0S084|G0S084_CHATD 40S ribosomal protein s15-like protein OS=Chaetomium thermophilum (strain DSM 1495 / CBS 144.50 / IMI 039719) OX=759272 GN=CTHT_0009120 PE=1 SV=1	1	15	15	15	15	14	15	14	15	14	79.7	79.7	79.7	17.564	153	153	0	323.31	By MS/MS	By MS/MS	79.7	79.7	100320000000	77319000000	22999000000	6	8.1847e+09	6.1674e+09	2.0173e+09	6.6811e+09	4883400000	80	48	128		ADTEYNAEEAAELK;ADTEYNAEEAAELKK;ADTEYNAEEAAELKKK;DMIVVPEMIGSVIGIYSGK;EFNQVEIKPEMVGHYLGEFSITYK;EFNQVEIKPEMVGHYLGEFSITYKPVK;GIDLEALLDLDSDELR;GIDLEALLDLDSDELRNVLHAR;HGRPGIGATHSSR;PGIGATHSSR;PNEKPELVK;QEAKPNEKPELVK;RPLGLIK;RRPLGLIK;THLRDMIVVPEMIGSVIGIYSGK				150	177;178;179;1433;1754;1755;2827;2828;3326;6431;6473;6566;7050;7092;8015	True;True;True;True;True;True;True;True;True;True;True;True;True;True;True	192;193;194;195;196;1578;1579;1941;1942;1943;3121;3122;3674;7202;7246;7346;7892;7943;8944	526;527;528;529;530;531;532;533;534;535;536;537;538;539;540;4703;4704;4705;4706;4707;4708;4709;4710;4711;4712;4713;4714;4715;4716;4717;4718;4719;4720;4721;4722;4723;4724;4725;4726;4727;4728;4729;4730;4731;4732;4733;4734;4735;4736;4737;4738;4739;4740;4741;4742;4743;4744;4745;5745;5746;5747;5748;5749;5750;5751;5752;5753;5754;5755;5756;5757;5758;5759;5760;5761;5762;5763;5764;5765;5766;5767;9521;9522…
G0S091|G0S091_CHATD	G0S091|G0S091_CHATD	1	1	1	G0S091|G0S091_CHATD Signal peptidase complex subunit 2 OS=Chaetomium thermophilum (strain DSM 1495 / CBS 144.50 / IMI 039719) OX=759272 GN=CTHT_0009190 PE=3 SV=1	1	1	1	1	1	0	1	0	1	0	5.1	5.1	5.1	25.347	235	235	0	3.704	By MS/MS	None	5.1	0	18048000	18048000	0	13	1388300	1388300	0	0	0	1	0	1		GTVYVGEAPQTR				151	3163	TRUE	3500	10625
G0S0B1|G0S0B1_CHATD	G0S0B1|G0S0B1_CHATD	23	23	23	G0S0B1|G0S0B1_CHATD RNA 3-terminal phosphate cyclase-like protein OS=Chaetomium thermophilum (strain DSM 1495 / CBS 144.50 / IMI 039719) OX=759272 GN=CTHT_0009390 PE=1 SV=1	1	23	23	23	22	22	22	22	22	22	62.5	62.5	62.5	43.347	411	411	0	323.31	By MS/MS	By MS/MS	61.6	62.5	102540000000	68576000000	33960000000	14	2894200000	1.9144e+09	979810000	5345600000	5.8871e+09	66	67	133		AEPKPEFLR;AFGAASWGIR;AFGAASWGIRDAGDDEDDAEGELGDLIVSVK;AFTQRLVLATLYGRPIHISK;DAGDDEDDAEGELGDLIVSVK;DLSIDTFR;FTGPGVITSATHGAR;GGGGIVEMR;GITYFLIPLALLAPFSK;GITYFLIPLALLAPFSKAHLNVR;GTGVGNVGR;GVAYCTGVAASHNNR;GVLNQLVSDVHIAAQYDPAPLVAEK;IRGVAYCTGVAASHNNR;KTGIGFGLSLVAETSAEGVIYAADEVAPPEGGVVPEDIGEK;LVLATLYGR;LVLATLYGRPIHISK;RVVSPELLELAR;SSSATNPGLAPHEISFLR;TAVLPLYGLFGIPPAR;TAVLPLYGLFGIPPARIELR;TGIGFGLSLVAETSAEGV…				152	249;287;288;303;1142;1416;2550;2761;2869;2870;3130;3178;3204;3929;4572;5695;5696;7156;7699;7884;7885;7993;9151	True;True;True;True;True;True;True;True;True;True;True;True;True;True;True;True;True;True;True;True;True;True;True	273;311;312;328;1248;1557;2817;3047;3048;3168;3169;3463;3517;3545;4341;5062;6294;6295;8012;8601;8801;8802;8922;10196	755;756;846;847;848;849;850;851;901;902;903;904;3576;3577;3578;3579;3580;3581;3582;3583;3584;3585;3586;3587;3588;3589;3590;4633;4634;8552;8553;8554;8555;8556;9281;9282;9283;9284;9285;9286;9287;9650;9651;9652;9653;10501;10502;10687;10688;10689;10757;10758;10759;10760;10761;10762;10763;10764;10765;10766;10767;10768;10769;13461;13462;13463;16037;16038;16039;16040;16041;16042;20116;20117;20118;20119;…
G0S0B9|G0S0B9_CHATD	G0S0B9|G0S0B9_CHATD	6	6	6	G0S0B9|G0S0B9_CHATD Pre-mRNA splicing helicase-like protein OS=Chaetomium thermophilum (strain DSM 1495 / CBS 144.50 / IMI 039719) OX=759272 GN=CTHT_0009470 PE=1 SV=1	1	6	6	6	1	6	1	6	1	6	3.8	3.8	3.8	250.59	2205	2205	0	11.431	By MS/MS	By MS/MS	0.6	3.8	40744000	3586900	37157000	108	249590	33212	216380	0	0	0	6	6		AVYIAPFQELVDLR;EGADVLQQVK;GTQVYSPEK;ILSGEPDEPGGDEK;LIIIDEIHLLHDDRGPVLESIVSR;NEKGEIDLDAFK				153	1042;1763;3145;3822;5069;6058	True;True;True;True;True;True	1140;1951;3481;4224;5600;6789	3276;5787;10554;13111;13112;17792;21786
G0S0C5|G0S0C5_CHATD	G0S0C5|G0S0C5_CHATD	3	3	3	G0S0C5|G0S0C5_CHATD C-3 sterol dehydrogenase/C-4-like protein OS=Chaetomium thermophilum (strain DSM 1495 / CBS 144.50 / IMI 039719) OX=759272 GN=CTHT_0009530 PE=4 SV=1	1	3	3	3	2	1	2	1	2	1	12	12	12	41.891	374	374	0	11.811	By MS/MS	By MS/MS	8.8	3.2	2376400000	2376400000	0	19	125070000	125070000	0	0	0	2	1	3		AAAEQIVLAANR;ALLATAASNIIPLDHER;AVWAAAGSPHGTEHVK				154	12;597;1038	True;True;True	13;646;1136	34;1851;3269
G0S0C7|G0S0C7_CHATD	G0S0C7|G0S0C7_CHATD	16	16	16	G0S0C7|G0S0C7_CHATD HMG box domain-containing protein OS=Chaetomium thermophilum (strain DSM 1495 / CBS 144.50 / IMI 039719) OX=759272 GN=CTHT_0009550 PE=4 SV=1	1	16	16	16	14	16	14	16	14	16	42.6	42.6	42.6	34.702	305	305	0	88.985	By MS/MS	By MS/MS	36.1	42.6	2.9821e+09	2198200000	783900000	17	69793000	52312000	17481000	193230000	155290000	16	16	32		ALLKEPDRLPTTQWTVYFSQR;ALSAAELEK;DEDLPSLK;DRFNAPELANLPAPQR;EPDRLPTTQWTVYFSQR;FNAPELANLPAPQR;KIAEAWK;KIAEAWKK;KPTIPDTR;KPTIPDTRFPR;KPYDEHQAVDVQR;KRDEDLPSLK;KWVESHTAQEIHDANYAR;LQATADQNKITNDAVFR;SFSYFMR;WVESHTAQEIHDANYAR				155	603;644;1203;1493;2011;2474;4317;4318;4507;4508;4512;4537;4644;5411;7309;9280	True;True;True;True;True;True;True;True;True;True;True;True;True;True;True;True	653;696;1313;1646;2223;2735;4767;4768;4987;4988;4993;5024;5146;5984;8183;8184;10336	1873;1874;2019;2020;3789;3790;4918;4919;4920;4921;6604;6605;8324;8325;14969;14970;14971;14972;15823;15824;15825;15842;15843;15844;15845;15919;15920;16341;16342;16343;16344;18988;25905;25906;25907;25908;32469;32470
G0S0D3|G0S0D3_CHATD	G0S0D3|G0S0D3_CHATD	2	2	2	G0S0D3|G0S0D3_CHATD Dihydrolipoamide acetyltransferase component of pyruvate dehydrogenase complex OS=Chaetomium thermophilum (strain DSM 1495 / CBS 144.50 / IMI 039719) OX=759272 GN=CTHT_0009610 PE=3 SV=1	1	2	2	2	2	1	2	1	2	1	4.9	4.9	4.9	55.383	512	512	0.0025253	3.0057	By MS/MS	By MS/MS	4.9	1.6	50439000	43294000	7145400	26	1940000	1665200	274820	0	0	1	1	2		SLSIPHFLYADEVDFTK;VLKEDIYR				156	7540;8823	True;True	8433;9837	26613;30975;30976
G0S0D6|G0S0D6_CHATD	G0S0D6|G0S0D6_CHATD	28	28	28	G0S0D6|G0S0D6_CHATD 60S ribosomal protein L6 OS=Chaetomium thermophilum (strain DSM 1495 / CBS 144.50 / IMI 039719) OX=759272 GN=CTHT_0009640 PE=1 SV=1	1	28	28	28	27	26	27	26	27	26	71.5	71.5	71.5	22.092	200	200	0	140.08	By MS/MS	By MS/MS	71.5	70	30889000000	22964000000	7.9249e+09	12	2.0767e+09	1.5338e+09	542910000	1.5239e+09	1230500000	46	38	84		AIDKALIANIK;ALIANIK;ALIANIKK;ALIANIKKVDMLASYLASSFSLR;AQKWYPAEDEAQPK;ASEEAFFK;AVRPWTPR;AVRPWTPRK;CLDQGVLLVTGPFK;EKASEEAFFK;IDEVAQPK;INGVPLR;INGVPLRR;KAVRPWTPR;KGDKPHLMK;KSLQPGTVLILLAGR;KVDMLASYLASSFSLR;KVDMLASYLASSFSLRK;SLQPGTVLILLAGR;SLQPGTVLILLAGRFR;TVPAPSEK;VDLTGVDQAK;VDLTGVDQAKIDEVAQPK;VDMLASYLASSFSLR;WYPAEDEAQPK;WYPAEDEAQPKK;YVIATSVK;YVIATSVKVDLTGVDQAK				157	416;581;582;583;800;841;1027;1028;1104;1869;3544;3860;3861;4163;4259;4564;4596;4597;7533;7534;8389;8551;8552;8553;9290;9291;9580;9581	True;True;True;True;True;True;True;True;True;True;True;True;True;True;True;True;True;True;True;True;True;True;True;True;True;True;True;True	453;630;631;632;877;920;1124;1125;1207;2067;3922;4267;4268;4596;4699;5054;5089;5090;5091;8426;8427;9354;9535;9536;9537;9538;10346;10347;10670;10671	1264;1265;1809;1810;1811;1812;1813;1814;1815;1816;1817;2575;2681;2682;2683;3226;3227;3228;3460;3461;3462;3463;6117;6118;6119;6120;12071;12072;13223;13224;13225;13226;14362;14363;14364;14722;14723;16010;16011;16137;16138;16139;16140;16141;16142;16143;16144;16145;16146;16147;16148;26584;26585;26586;26587;26588;26589;26590;26591;26592;26593;29551;29552;30059;30060;30061;30062;30063;30064;30065;30066…
G0S0D7|G0S0D7_CHATD	G0S0D7|G0S0D7_CHATD	9	9	9	G0S0D7|G0S0D7_CHATD dolichyl-diphosphooligosaccharide--protein glycotransferase OS=Chaetomium thermophilum (strain DSM 1495 / CBS 144.50 / IMI 039719) OX=759272 GN=CTHT_0009650 PE=1 SV=1	1	9	9	9	9	7	9	7	9	7	8.9	8.9	8.9	105.04	935	935	0	33.401	By MS/MS	By MS/MS	8.9	4.9	5695300000	3.0463e+09	2649000000	37	99836000	57156000	42679000	487790000	833210000	10	11	21		AGQLWSK;ILGELKTELSQLR;LTHFPQR;LTHFPQRK;RLTHFPQR;TPNPGQAQATEDAGK;VLTVINAK;VTGGTLYPGLMVTSGVIYHLLR;YLPLDLRPK				158	375;3796;5603;5604;7013;8216;8875;9051;9449	True;True;True;True;True;True;True;True;True	407;4196;6193;6194;7851;9166;9891;10089;10517	1121;1122;13029;13030;13031;13032;13033;19749;19750;19751;19752;19753;19754;24919;24920;24921;24922;28936;31144;31145;31735;32925;32926;32927;32928
G0S0E2|G0S0E2_CHATD	G0S0E2|G0S0E2_CHATD	9	9	9	G0S0E2|G0S0E2_CHATD rRNA-processing protein utp23 OS=Chaetomium thermophilum (strain DSM 1495 / CBS 144.50 / IMI 039719) OX=759272 GN=CTHT_0009700 PE=4 SV=1	1	9	9	9	8	5	8	5	8	5	40.9	40.9	40.9	33.942	301	301	0	39.243	By MS/MS	By MS/MS	35.5	26.9	675050000	545430000	129620000	17	14743000	14469000	273950	82029000	50496000	14	4	18		ECVMSCVDPK;EPYQLLLTSDVILDTIK;LDLMHLFEK;LLGGIIR;NVPPNKDPAVVAAIDR;QFQLLGFR;SEGGGSSEGGHGQLQGETVHASGDGAQD;SVMILEPMSAATQQAR;SVVPTPLMYVHR				159	1699;2026;4790;5214;6359;6588;7249;7798;7817	True;True;True;True;True;True;True;True;True	1879;2240;5303;5304;5756;7121;7371;8114;8710;8729;8730	5613;6646;6647;16889;16890;16891;16892;16893;18261;22794;23496;25688;25689;27386;27387;27433;27434;27435;27436
G0S0E5|G0S0E5_CHATD	G0S0E5|G0S0E5_CHATD	15	15	15	G0S0E5|G0S0E5_CHATD 60S ribosomal protein l9-like protein OS=Chaetomium thermophilum (strain DSM 1495 / CBS 144.50 / IMI 039719) OX=759272 GN=CTHT_0009740 PE=1 SV=1	1	15	15	15	14	14	14	14	14	14	57.6	57.6	57.6	25.836	229	229	0	111.98	By MS/MS	By MS/MS	57.6	57.6	8.4366e+09	5427900000	3.0088e+09	12	316900000	196470000	120430000	607790000	706450000	24	21	45		AQKDELILSGNSLEAVSQSAADIQQICK;DELILSGNSLEAVSQSAADIQQICK;DLSHIAVNFSVVK;DLSHIAVNFSVVKK;FLDGIYVSEK;GVIGLEIHHGSR;GVIGLEIHHGSRK;KDVAALR;KFLDGIYVSEK;KVVMAPGVEVEISK;LVTVEGPR;NAETGCYEVEIR;TIINNMIIGVTK;VVMAPGVEVEISK;YVYAHFPINVNVEK				160	797;1209;1414;1415;2426;3192;3193;4197;4242;4635;5739;5993;8048;9128;9592	True;True;True;True;True;True;True;True;True;True;True;True;True;True;True	874;1320;1555;1556;2681;3532;3533;4633;4679;5136;5137;6339;6720;8977;8978;10171;10172;10682	2562;2563;2564;3807;4625;4626;4627;4628;4629;4630;4631;4632;8072;8073;10722;10723;10724;10725;10726;14532;14533;14657;14658;14659;14660;16291;16292;16293;16294;16295;16296;20281;20282;21599;21600;28268;28269;28270;28271;28272;31989;31990;31991;33450;33451;33452;33453
G0S0F8|G0S0F8_CHATD	G0S0F8|G0S0F8_CHATD	2	2	2	G0S0F8|G0S0F8_CHATD Uncharacterized protein OS=Chaetomium thermophilum (strain DSM 1495 / CBS 144.50 / IMI 039719) OX=759272 GN=CTHT_0009870 PE=4 SV=1	1	2	2	2	2	1	2	1	2	1	3.4	3.4	3.4	62.333	566	566	0	3.2713	By MS/MS	By MS/MS	3.4	1.4	63858000	59484000	4374400	28	1707900	1707900	156230	0	0	2	0	2		LWDLHTTK;VGVESDVETVR				161	5759;8690	True;True	6360;9691	20377;20378;30522
G0S0G5|G0S0G5_CHATD	G0S0G5|G0S0G5_CHATD	3	3	3	G0S0G5|G0S0G5_CHATD HTH La-type RNA-binding domain-containing protein OS=Chaetomium thermophilum (strain DSM 1495 / CBS 144.50 / IMI 039719) OX=759272 GN=CTHT_0009940 PE=4 SV=1	1	3	3	3	3	1	3	1	3	1	4.9	4.9	4.9	112.94	1051	1051	0	13.951	By MS/MS	By MS/MS	4.9	1.8	29115000	22392000	6723200	48	560480	420410	140070	0	0	3	1	4		EASNTAAANTEPQSER;LAAQQASEASSAAAGGDSK;SENAEEKGQEESAPSR				162	1680;4668;7267	True;True;True	1857;5172;8136	5532;16447;16448;25754
G0S0G7|G0S0G7_CHATD	G0S0G7|G0S0G7_CHATD	2	2	2	G0S0G7|G0S0G7_CHATD DUF3824 domain-containing protein OS=Chaetomium thermophilum (strain DSM 1495 / CBS 144.50 / IMI 039719) OX=759272 GN=CTHT_0009960 PE=4 SV=1	1	2	2	2	2	0	2	0	2	0	4.3	4.3	4.3	85.567	750	750	0	6.4729	By MS/MS	None	4.3	0	16994000	16994000	0	29	498120	498120	0	0	0	2	0	2		LGLAEAVLGGLLGNR;NFLESALAAAGLGSAIK				163	4970;6083	True;True	5497;6814	17513;21847
G0S0G9|G0S0G9_CHATD	G0S0G9|G0S0G9_CHATD	4	4	4	G0S0G9|G0S0G9_CHATD Mitochondrial 60S ribosomal protein rml2-like protein OS=Chaetomium thermophilum (strain DSM 1495 / CBS 144.50 / IMI 039719) OX=759272 GN=CTHT_0009980 PE=3 SV=1	1	4	4	4	3	4	3	4	3	4	10.1	10.1	10.1	42.604	387	387	0	7.6375	By MS/MS	By MS/MS	7.8	10.1	113750000	71637000	42115000	16	1572500	1035200	537300	17874000	24028000	2	3	5		GRPFLPLTFPK;LLNIRPTVR;RPINDHLWK;SYIVAAEGMR				164	3077;5249;7045;7839	True;True;True;True	3403;5797;7886;8753	10322;10323;18382;18383;25007;27502;27503
G0S0H1|G0S0H1_CHATD	G0S0H1|G0S0H1_CHATD	6	6	6	G0S0H1|G0S0H1_CHATD Enzyme regulator-like protein OS=Chaetomium thermophilum (strain DSM 1495 / CBS 144.50 / IMI 039719) OX=759272 GN=CTHT_0010000 PE=3 SV=1	1	6	6	6	5	6	5	6	5	6	4.2	4.2	4.2	206.09	1844	1844	0	21.296	By MS/MS	By MS/MS	3.4	4.2	212940000	150810000	62133000	94	920340	699370	220970	28516000	27923000	3	5	8		CEDIYNPK;DWFISSR;ESNMQLAEYR;GNEYFCEIDEEYLTDR;HASIDGAYFGTSFHNILFQVYPALIPPK;QLYGLVHAR				165	1083;1580;2099;2987;3266;6692	True;True;True;True;True;True	1184;1744;2322;2323;3305;3609;7492	3389;3390;5150;5151;6872;6873;6874;10028;10920;10921;23838;23839
G0S0H2|G0S0H2_CHATD	G0S0H2|G0S0H2_CHATD	14	14	14	G0S0H2|G0S0H2_CHATD WD40 repeat-containing protein OS=Chaetomium thermophilum (strain DSM 1495 / CBS 144.50 / IMI 039719) OX=759272 GN=CTHT_0010010 PE=3 SV=1	1	14	14	14	11	14	11	14	11	14	56.6	56.6	56.6	36.786	339	339	0	79.38	By MS/MS	By MS/MS	51.9	56.6	1.6765e+09	908570000	767970000	20	47884000	27665000	20219000	53795000	96110000	9	14	23		AGELFQLLPTK;FSAYFGPLK;GLGNTHALAWAPDGSSLLVGNR;IAFNPVKDAELCSVSNDGVVK;IIGLDADRK;ILSYPGLEPVLHVNHAVKPDESTEFTLK;SSVVSSHQQPVETNQMAFAWTGDK;SSVVSSHQQPVETNQMAFAWTGDKVFLPTNEGR;TAGPCEAVAWAPTR;VFLPTNEGR;VWNPEKPNVR;YCLAYSDLGVLR;YLATGGADSIIALFDTK;YLATGGADSIIALFDTKDWICQR				166	319;2519;2931;3488;3699;3824;7711;7712;7865;8643;9177;9313;9428;9429	True;True;True;True;True;True;True;True;True;True;True;True;True;True	348;2784;3236;3857;4090;4226;8615;8616;8617;8780;9642;10222;10370;10494;10495	986;987;8460;8461;9847;9848;11848;11849;12691;12692;13115;13116;13117;13118;27123;27124;27125;27126;27565;27566;30413;30414;32161;32539;32540;32853;32854;32855
G0S0I6|G0S0I6_CHATD	G0S0I6|G0S0I6_CHATD	2	2	2	G0S0I6|G0S0I6_CHATD PUM-HD domain-containing protein OS=Chaetomium thermophilum (strain DSM 1495 / CBS 144.50 / IMI 039719) OX=759272 GN=CTHT_0010150 PE=1 SV=1	1	2	2	2	1	1	1	1	1	1	4.4	4.4	4.4	77.341	697	697	0	3.8909	By MS/MS	By MS/MS	1.7	2.7	0	0	0	32	0	0	0	0	0	1	1	2		LIEELYSIITGR;NEEKNLENIIFLANDLTAR				167	5053;6057	True;True	5583;6788	17756;21785
G0S0J7|G0S0J7_CHATD	G0S0J7|G0S0J7_CHATD	2	2	2	G0S0J7|G0S0J7_CHATD Putative proteasome protein OS=Chaetomium thermophilum (strain DSM 1495 / CBS 144.50 / IMI 039719) OX=759272 GN=CTHT_0010260 PE=4 SV=1	1	2	2	2	0	2	0	2	0	2	9.1	9.1	9.1	29.23	265	265	0.0037221	2.7927	None	By MS/MS	0	9.1	5765100	0	5765100	14	411800	0	411800	0	0	0	2	2		GAVYSYDPVGSYER;LTSGYSINSR				168	2657;5634	True;True	2936;6227	8972;19872
G0S0K2|G0S0K2_CHATD	G0S0K2|G0S0K2_CHATD	4	4	4	G0S0K2|G0S0K2_CHATD phosphoglucomutase (alpha-D-glucose-1,6-bisphosphate-dependent) OS=Chaetomium thermophilum (strain DSM 1495 / CBS 144.50 / IMI 039719) OX=759272 GN=CTHT_0010310 PE=3 SV=1	1	4	4	4	2	3	2	3	2	3	10.1	10.1	10.1	60.111	554	554	0	22.954	By MS/MS	By MS/MS	4.5	7.8	57793000	27184000	30609000	27	2140500	1006800	1133700	0	0	1	3	4		IADIPDIDISEVGVK;LSGTGSSGATIR;YDYENVDTEGANK;YNLANGGPAPESVTNK				169	3471;5536;9326;9477	True;True;True;True	3835;6118;10384;10554	11774;19495;19496;32568;33033
G0S0M5|G0S0M5_CHATD	G0S0M5|G0S0M5_CHATD	1	1	1	G0S0M5|G0S0M5_CHATD Mitochondrial ribosomal protein s24-like protein OS=Chaetomium thermophilum (strain DSM 1495 / CBS 144.50 / IMI 039719) OX=759272 GN=CTHT_0010550 PE=3 SV=1	1	1	1	1	0	1	0	1	0	1	15.2	15.2	15.2	10.546	92	92	0.0025063	2.9018	None	By MS/MS	0	15.2	29984000	0	29984000	4	7496000	0	7496000	0	0	0	1	1		TNQPFYNIVVAHAR				170	8187	TRUE	9133	28870
G0S0P2|G0S0P2_CHATD	G0S0P2|G0S0P2_CHATD	4	4	4	G0S0P2|G0S0P2_CHATD Uncharacterized protein OS=Chaetomium thermophilum (strain DSM 1495 / CBS 144.50 / IMI 039719) OX=759272 GN=CTHT_0010730 PE=4 SV=1	1	4	4	4	4	0	4	0	4	0	27.1	27.1	27.1	22.098	203	203	0	13.129	By MS/MS	None	27.1	0	35907000	35907000	0	14	2125200	2125200	0	0	0	4	0	4		AIEVGGFFTR;AVDDLVAEEEEADVEER;NVSCVEIGIR;TGPIADALDDVVLVATGR				171	423;961;6366;7998	True;True;True;True	460;1052;7128;8927	1293;3034;22825;28082
G0S0Q0|G0S0Q0_CHATD	G0S0Q0|G0S0Q0_CHATD	9	8	8	G0S0Q0|G0S0Q0_CHATD Citrate synthase OS=Chaetomium thermophilum (strain DSM 1495 / CBS 144.50 / IMI 039719) OX=759272 GN=CTHT_0010810 PE=3 SV=1	1	9	8	8	8	9	7	8	7	8	21.4	19	19	52.334	473	473	0	28.98	By MS/MS	By MS/MS	18.8	21.4	324620000	199300000	125320000	24	10283000	6270800	4012600	16720000	20638000	6	8	14		AGKENEDFQDLLR;ALGLPIERPK;ELAEQAQLPEFVNK;GLGPLAQLIWDR;IAADPVFQLVLR;LPTIAAK;SINLQGILDLVEGK;VPSVNQVR;VVPGYGHAVLR				172	345;569;1897;2932;3459;5397;7396;8948;9138	True;True;True;True;True;True;True;True;False	374;618;2096;3237;3822;5967;8275;9972;10182	1044;1045;1780;1781;6206;6207;9849;9850;11732;18915;18916;26145;26146;26147;26148;31381;31382;32022;32023
G0S0R6|G0S0R6_CHATD	G0S0R6|G0S0R6_CHATD	3	3	3	G0S0R6|G0S0R6_CHATD Putative motor protein OS=Chaetomium thermophilum (strain DSM 1495 / CBS 144.50 / IMI 039719) OX=759272 GN=CTHT_0010980 PE=1 SV=1	1	3	3	3	1	3	1	3	1	3	10.2	10.2	10.2	60.648	547	547	0	10.053	By MS/MS	By MS/MS	2.6	10.2	163730000	133150000	30577000	16	10233000	8321900	1911000	0	0	1	2	3		SPPVANSFALGYTYYDVLDADHEDTLAR;VLEALRQKEEESSR;YSTYTAASAASDSK				173	7600;8802;9544	True;True;True	8499;9812;10629	26777;30897;30898;33295
G0S0R8|G0S0R8_CHATD	G0S0R8|G0S0R8_CHATD	1	1	1	G0S0R8|G0S0R8_CHATD Septin-type G domain-containing protein OS=Chaetomium thermophilum (strain DSM 1495 / CBS 144.50 / IMI 039719) OX=759272 GN=CTHT_0011000 PE=3 SV=1	1	1	1	1	0	1	0	1	0	1	3.3	3.3	3.3	44.76	397	397	0.0036991	2.7486	None	By MS/MS	0	3.3	6664600	0	6664600	18	370260	0	370260	0	0	0	1	1		ADSLTPAELAESK				174	173	TRUE	187	515
G0S0S6|G0S0S6_CHATD	G0S0S6|G0S0S6_CHATD	4	4	4	G0S0S6|G0S0S6_CHATD RNA helicase (Ski2)-like protein OS=Chaetomium thermophilum (strain DSM 1495 / CBS 144.50 / IMI 039719) OX=759272 GN=CTHT_0011080 PE=3 SV=1	1	4	4	4	2	4	2	4	2	4	4.8	4.8	4.8	145.24	1287	1287	0	9.3913	By MS/MS	By MS/MS	2.3	4.8	58136000	31093000	27043000	69	83235	450620	83235	6975900	11212000	2	4	6		LHFNEQDLPFDAIDDILNK;SFSEHATQQLLPEHEK;SSAQSPTLHVLEIR;TPGILLAEGASVK				175	5017;7306;7660;8203	True;True;True;True	5546;8180;8561;9151	17637;25900;25901;26961;26962;28910
G0S0V6|G0S0V6_CHATD	G0S0V6|G0S0V6_CHATD	7	7	7	G0S0V6|G0S0V6_CHATD 37S ribosomal protein S35, mitochondrial OS=Chaetomium thermophilum (strain DSM 1495 / CBS 144.50 / IMI 039719) OX=759272 GN=CTHT_0011390 PE=4 SV=1	1	7	7	7	7	7	7	7	7	7	25	25	25	41.144	360	360	0	26.383	By MS/MS	By MS/MS	25	25	243710000	125320000	118390000	17	7291300	3865600	3425800	16142000	30488000	7	7	14		AVSAQYGVDMR;DAQALFIQEAAESER;EGKPLAIPYAK;FEQINAEEVGPTGR;NWEGQPVAPNQPFPCNPDFR;SEPVLSEAAR;YGVPFYDRR				176	1029;1159;1785;2335;6381;7270;9374	True;True;True;True;True;True;True	1126;1267;1974;2585;7147;8139;10435	3229;3230;3231;3661;3662;5865;5866;7743;7744;22904;22905;25762;25763;32698;32699
G0S0X1|G0S0X1_CHATD	G0S0X1|G0S0X1_CHATD	4	4	4	G0S0X1|G0S0X1_CHATD Dolichyl-phosphate-mannose--protein mannosyltransferase OS=Chaetomium thermophilum (strain DSM 1495 / CBS 144.50 / IMI 039719) OX=759272 GN=CTHT_0011540 PE=3 SV=1	1	4	4	4	4	4	4	4	4	4	6.5	6.5	6.5	108.21	959	959	0	18.481	By MS/MS	By MS/MS	6.5	6.5	152150000	126850000	25304000	44	871290	734210	137080	23882000	10918000	7	2	9		FSLFGLK;GAQIPVADQK;GGTLPNSLWYIESNEHPLLGPDVEK;IYQPSSVVFDEVHFGGFASK				177	2529;2643;2788;4112	True;True;True;True	2794;2922;3078;4541	8479;8480;8931;8932;9384;9385;14171;14172
G0S0Z3|G0S0Z3_CHATD	G0S0Z3|G0S0Z3_CHATD	17	17	17	G0S0Z3|G0S0Z3_CHATD 60S ribosomal protein l21-like protein OS=Chaetomium thermophilum (strain DSM 1495 / CBS 144.50 / IMI 039719) OX=759272 GN=CTHT_0011760 PE=1 SV=1	1	17	17	17	15	16	15	16	15	16	66.9	66.9	66.9	18.119	160	160	0	77.925	By MS/MS	By MS/MS	66.2	62.5	17841000000	11617000000	6.224e+09	9	896930000	558940000	337990000	1.6854e+09	1.7602e+09	25	27	52		AEGVPVQLK;AEGVPVQLKR;AKAEGVPVQLK;AKAEGVPVQLKR;EAHTVSIADNKPVTLAPVAYETTI;HGQIPLSTYLR;IEHVKPSR;KHGQIPLSTYLR;RVKENAELK;SAVGVIVYK;SAVGVIVYKR;SREDFLR;TGVVYNVTK;VGDIVDIK;VGDIVDIKVNGAVQK;VKENAELK;VKENAELKK				178	228;229;481;482;1649;3324;3593;4309;7140;7202;7203;7642;8007;8653;8654;8756;8757	True;True;True;True;True;True;True;True;True;True;True;True;True;True;True;True;True	251;252;523;524;1821;3672;3974;4757;7994;8062;8063;8542;8936;9653;9654;9763;9764	688;689;690;691;692;693;1515;1516;1517;1518;1519;1520;1521;1522;5366;5367;5368;5369;5370;5371;5372;5373;11171;11172;11173;11174;12240;12241;14935;14936;14937;14938;14939;25328;25540;25541;25542;25543;25544;25545;26903;28104;28105;30439;30440;30441;30775;30776;30777;30778;30779;30780
G0S0Z4|G0S0Z4_CHATD	G0S0Z4|G0S0Z4_CHATD	26	26	26	G0S0Z4|G0S0Z4_CHATD 40S ribosomal protein s9-like protein OS=Chaetomium thermophilum (strain DSM 1495 / CBS 144.50 / IMI 039719) OX=759272 GN=CTHT_0011770 PE=1 SV=1	1	26	26	26	24	26	24	26	24	26	69.5	69.5	69.5	21.982	190	190	0	137.29	By MS/MS	By MS/MS	63.7	69.5	153700000000	124510000000	29194000000	11	9485300000	7.6691e+09	1.8162e+09	6.2976e+09	3.6593e+09	87	72	159		AAEGGEGGEEEEEE;AEDFLER;AEDFLERR;AKAAEGGEGGEEEEEE;HIDFALTSPFGGGR;HIDFALTSPFGGGRPGR;IGVLDESR;ILLTLDEK;ILLTLDEKDPK;ILLTLDEKDPKR;LDSELKLVGEYGLR;LDSQKHIDFALTSPFGGGRPGR;LDYVLALK;LDYVLALKAEDFLER;LFEGNALIR;LFEGNALIRR;LQTLVYK;LVGEYGLR;MKLDYVLALK;MKLDYVLALKAEDFLER;QIVNVPSFMVR;RLFEGNALIR;RLQTLVYK;RLQTLVYKLGLAK;VLLTLSK;VLLTLSKIR				179	31;200;201;479;3346;3347;3669;3805;3806;3807;4806;4812;4823;4824;4889;4890;5453;5677;5881;5882;6640;6987;7008;7009;8838;8839	True;True;True;True;True;True;True;True;True;True;True;True;True;True;True;True;True;True;True;True;True;True;True;True;True;True	32;218;219;521;3697;3698;4058;4205;4206;4207;5324;5332;5343;5344;5415;5416;6031;6275;6536;6537;6538;6539;7432;7433;7823;7846;7847;9852;9853	80;81;585;586;587;588;589;590;591;1511;1512;11263;11264;11265;11266;11267;11268;11269;11270;11271;11272;11273;11274;11275;11276;11277;11278;11279;11280;11281;11282;11283;11284;12597;12598;12599;13063;13064;13065;13066;13067;13068;13069;13070;13071;13072;13073;13074;13075;16945;16978;16979;17010;17011;17012;17013;17014;17015;17016;17017;17018;17243;17244;17245;17246;17247;17248;19140;19141;19142;2…
G0S0Z6|G0S0Z6_CHATD	G0S0Z6|G0S0Z6_CHATD	22	22	22	G0S0Z6|G0S0Z6_CHATD PH domain-containing protein OS=Chaetomium thermophilum (strain DSM 1495 / CBS 144.50 / IMI 039719) OX=759272 GN=CTHT_0011800 PE=4 SV=1	1	22	22	22	14	22	14	22	14	22	14.3	14.3	14.3	190.94	1743	1743	0	62.058	By MS/MS	By MS/MS	8.1	14.3	643350000	288540000	354810000	76	6486600	3009700	3476900	15999000	36301000	9	21	30		AVPSVSSYSSR;ELEELKDNLAK;ELQATLAAR;ELQATLAAREEELK;EVIEAVR;FESLAAPSPTK;FGTPTAPR;HETWFNALSYLLLR;KLDDLTSQNQELAR;LGTALVQQQK;LIQSLNLLQAEK;LNQLGVAR;NAFIIPR;NLEIELGTSR;SLIIVSPGR;SSFATLGR;SSISSFTSEVDTR;SVPGRDPVHGIFDAPEAHDSAEDVR;SVQIEAVR;TANEGQSDAEEIAGNITR;TPTPGPSATPTPAGTIR;TTSFDDVPPLPSNHR				180	1020;1916;1968;1969;2175;2337;2380;3294;4378;4998;5089;5337;5994;6196;7497;7666;7683;7807;7808;7878;8228;8344	True;True;True;True;True;True;True;True;True;True;True;True;True;True;True;True;True;True;True;True;True;True	1117;2115;2172;2173;2410;2587;2633;3638;4832;5526;5622;5898;6721;6934;8388;8567;8585;8719;8720;8794;9178;9305	3212;3213;6251;6252;6253;6453;6454;6455;7119;7120;7747;7876;7877;11026;15224;15225;17587;17588;17846;17847;18697;18698;21601;21602;22199;22200;26490;26491;26978;27052;27416;27417;27418;27630;27631;28961;28962;29412
G0S101|G0S101_CHATD	G0S101|G0S101_CHATD	3	3	3	G0S101|G0S101_CHATD Ribosomal protein L37 OS=Chaetomium thermophilum (strain DSM 1495 / CBS 144.50 / IMI 039719) OX=759272 GN=CTHT_0011850 PE=1 SV=1	1	3	3	3	3	3	3	3	3	3	20	20	20	10.631	95	95	0	15.405	By MS/MS	By MS/MS	20	20	3.261e+09	2404600000	856400000	4	771840000	570350000	201490000	614650000	545880000	4	5	9		KVCASCGYPAAK;VCASCGYPAAK;YLSTVPR				181	4592;8518;9453	True;True;True	5085;9500;10521	16110;16111;16112;16113;29922;29923;32937;32938
G0S102|G0S102_CHATD	G0S102|G0S102_CHATD	3	3	3	G0S102|G0S102_CHATD valine--tRNA ligase OS=Chaetomium thermophilum (strain DSM 1495 / CBS 144.50 / IMI 039719) OX=759272 GN=CTHT_0011860 PE=3 SV=1	1	3	3	3	3	2	3	2	3	2	4	4	4	117.42	1037	1037	0	7.7868	By MS/MS	By MS/MS	4	3	57153000	41936000	15216000	57	380660	292190	88468	11494000	9432700	2	2	4		LLPIVEDSYVDPAFGTGAVK;LTPAHDFNDYK;VSDVVLTAEK				182	5260;5622;9003	True;True;True	5808;6214;10035	18416;18417;19842;19843;31570
G0S106|G0S106_CHATD	G0S106|G0S106_CHATD	1	1	1	G0S106|G0S106_CHATD Uncharacterized protein OS=Chaetomium thermophilum (strain DSM 1495 / CBS 144.50 / IMI 039719) OX=759272 GN=CTHT_0011900 PE=1 SV=1	1	1	1	1	1	0	1	0	1	0	1.2	1.2	1.2	118.64	1050	1050	0.0036585	2.6387	By MS/MS	None	1.2	0	39020000	39020000	0	66	591210	591210	0	0	0	1	0	1		LREGNSELEALLR				183	5472	TRUE	6051	19208
G0S136|G0S136_CHATD;A0A0S2CCX6|A0A0S2CCX6_9PEZI	G0S136|G0S136_CHATD;A0A0S2CCX6|A0A0S2CCX6_9PEZI	16;10	16;10	16;10	G0S136|G0S136_CHATD Elongation factor 1-alpha OS=Chaetomium thermophilum (strain DSM 1495 / CBS 144.50 / IMI 039719) OX=759272 GN=CTHT_0012210 PE=3 SV=1;A0A0S2CCX6|A0A0S2CCX6_9PEZI Translation elongation factor 1-alpha (Fragment) OS=Thermochaetoides thermo	2	16	16	16	15	16	15	16	15	16	48	48	48	50.16	460	460;201	0	107.93	By MS/MS	By MS/MS	47.8	48	11507000000	8.5831e+09	2.9237e+09	25	197180000	140010000	57170000	507060000	408060000	22	22	44		EHALLAYTLGVK;ETSNFIK;IETGVLKPGMVVTFAPSNVTTEVK;IGGIGTVPVGR;LPLQDVYK;MDTCNWSEAR;MVPTKPMCVEAFTEYPPLGR;NDPPAGAASFESQVIILNHPGQVGAGYAPVLDCHTAHIACK;QLIVALNK;STTTGHLIYK;SVEMHHEQLAEGLPGDNVGFNVK;THINIVVIGHVDSGK;TLLEAIDAIEPPK;YNEIVKETSNFIK;YNEIVKETSNFIKK;YYVTVIDAPGHR				184	1799;2144;3612;3644;5381;5835;5981;6044;6671;7749;7771;8013;8119;9474;9475;9610	True;True;True;True;True;True;True;True;True;True;True;True;True;True;True;True	1990;2376;3995;3996;4031;5946;6454;6455;6704;6705;6773;7469;8656;8681;8682;8942;9055;10551;10552;10701	5893;5894;5895;5896;7041;7042;12343;12344;12345;12346;12347;12348;12514;12515;18855;18856;20678;20679;20680;20681;21559;21560;21561;21562;21563;21751;21752;21753;23775;23776;23777;27213;27214;27280;27281;27282;27283;27284;27285;27286;27287;28120;28121;28513;28514;28515;28516;33023;33024;33025;33026;33517;33518
G0S142|G0S142_CHATD	G0S142|G0S142_CHATD	2	2	2	G0S142|G0S142_CHATD 2-isopropylmalate synthase OS=Chaetomium thermophilum (strain DSM 1495 / CBS 144.50 / IMI 039719) OX=759272 GN=CTHT_0012270 PE=3 SV=1	1	2	2	2	2	1	2	1	2	1	3.6	3.6	3.6	68.466	614	614	0	6.5163	By MS/MS	By MS/MS	3.6	1.1	558090000	357650000	200440000	30	18603000	11922000	6681300	0	0	1	1	2		AATYIECIAAGSSEK;PIHLPDR				185	114;6445	True;True	121;7217	335;23072;23073
G0S143|G0S143_CHATD	G0S143|G0S143_CHATD	9	9	9	G0S143|G0S143_CHATD Importin N-terminal domain-containing protein OS=Chaetomium thermophilum (strain DSM 1495 / CBS 144.50 / IMI 039719) OX=759272 GN=CTHT_0012280 PE=1 SV=1	1	9	9	9	9	8	9	8	9	8	16.8	16.8	16.8	96.161	877	877	0	53.594	By MS/MS	By MS/MS	16.8	12.7	442840000	347490000	95345000	42	3894100	2733500	1160500	35692000	25148000	9	5	14		AGQAAAQVIAAIAAIELPR;ALFGLTILGMK;FAAITALGDSLEFVGNNFK;HAAEQQLTHAAETNFSQYLLTLVQALANESSEGHIR;IQQGAFGCLNR;ITEACSEAIDPNTHLEPLIR;QDEDASDDEYNISR;VLEPIVK;WLNQTDQETR				186	373;564;2241;3254;3917;4001;6561;8808;9248	True;True;True;True;True;True;True;True;True	404;613;2481;3597;4329;4421;7341;9818;10301	1115;1116;1770;1771;7329;7330;10887;10888;13408;13409;13755;13756;23419;23420;30908;30909;32370;32371
G0S168|G0S168_CHATD	G0S168|G0S168_CHATD	2	2	2	G0S168|G0S168_CHATD fumarate hydratase OS=Chaetomium thermophilum (strain DSM 1495 / CBS 144.50 / IMI 039719) OX=759272 GN=CTHT_0012530 PE=3 SV=1	1	2	2	2	2	0	2	0	2	0	7.5	7.5	7.5	58.667	544	544	0	8.9086	By MS/MS	None	7.5	0	17671000	17671000	0	33	535480	535480	0	0	0	2	0	2		LLAQGGTAVGTGINTYEGFAEQIAEEVTK;NLVVGLQANEEK				187	5177;6234	True;True	5715;6975	18127;22324
G0S189|G0S189_CHATD	G0S189|G0S189_CHATD	6	6	6	G0S189|G0S189_CHATD RNA helicase OS=Chaetomium thermophilum (strain DSM 1495 / CBS 144.50 / IMI 039719) OX=759272 GN=CTHT_0012740 PE=4 SV=1	1	6	6	6	5	5	5	5	5	5	16.4	16.4	16.4	49.214	434	434	0	14.938	By MS/MS	By MS/MS	12.4	12.2	252170000	165850000	86322000	20	7029200	4409200	2620000	19273000	25407000	4	4	8		DFLLKPELLR;DVQEIFR;ECNFPSIAVHSGISQEER;ELAFQIR;GLAISFVSSDQDREVLK;TGVFYGGTPIQK				188	1231;1572;1697;1899;2907;8005	True;True;True;True;True;True	1347;1735;1875;2098;3212;8934	3863;3864;5134;5135;5582;6210;6211;9786;28097;28098
G0S195|G0S195_CHATD	G0S195|G0S195_CHATD	10	10	10	G0S195|G0S195_CHATD aldehyde dehydrogenase (NAD(+)) OS=Chaetomium thermophilum (strain DSM 1495 / CBS 144.50 / IMI 039719) OX=759272 GN=CTHT_0012800 PE=3 SV=1	1	10	10	10	9	3	9	3	9	3	20.7	20.7	20.7	66.204	608	608	0	42.923	By MS/MS	By MS/MS	18.9	6.2	315210000	290090000	25127000	30	6563300	6357900	205380	45956000	15265000	10	1	11		ALIPVVAELGGK;DASIILDTVSK;GIVEVGYAMGLWGK;GSFQASGQNCIGIER;ISHITFIGSR;LAGVLGIVK;LGQNADVGAMISDNNFAR;LVSLLEPR;TLLQHVLDNQEQICR;VSEQTAWSSQYFTK				189	589;1164;2871;3090;3962;4699;4991;5724;8122;9010	True;True;True;True;True;True;True;True;True;True	638;1272;3170;3419;4381;5206;5519;6324;9058;10043	1830;1831;3677;9654;10389;13643;16587;17576;20238;28524;28525;28526;31597
G0S1A6|G0S1A6_CHATD	G0S1A6|G0S1A6_CHATD	36	36	36	G0S1A6|G0S1A6_CHATD 40S ribosomal protein S4 OS=Chaetomium thermophilum (strain DSM 1495 / CBS 144.50 / IMI 039719) OX=759272 GN=CTHT_0012920 PE=1 SV=1	1	36	36	36	33	35	33	35	33	35	77.3	77.3	77.3	29.742	264	264	0	323.31	By MS/MS	By MS/MS	74.6	76.5	225070000000	173430000000	51641000000	17	6.0537e+09	4742000000	1311800000	8.4154e+09	6.0249e+09	144	113	257		DALDNTFATR;DCMPLIVFVR;ERHDGGFGIVHLK;ERHDGGFGIVHLKDALDNTFATR;ESNVFVIGSEKPWISLPK;ESNVFVIGSEKPWISLPKGK;FDTGALAMITGGR;GGVPFLVTHDAR;GRFTVHR;HDGGFGIVHLK;HDGGFGIVHLKDALDNTFATR;IDLETGK;IDLETGKITDFIK;IDLETGKITDFIKFDTGALAMITGGR;ITDEEAKYK;ITDFIKFDTGALAMITGGR;LKYALNYR;LRDCMPLIVFVR;LSAPSHWLLDK;LSAPSHWLLDKLSGAYAPR;LSAPSHWLLDKLSGAYAPRPSTGPHK;LSGAYAPR;LSGAYAPRPSTGPHK;LTIAEER;LTIAEERDQR;LTIAEERDQRR;LVKVDGK;RLSAPS…				190	1151;1174;2067;2068;2101;2102;2303;2795;3067;3275;3276;3553;3554;3555;3999;4000;5153;5463;5508;5509;5510;5525;5526;5606;5607;5608;5693;7011;7012;7908;8061;8691;8901;8902;8991;9494	True;True;True;True;True;True;True;True;True;True;True;True;True;True;True;True;True;True;True;True;True;True;True;True;True;True;True;True;True;True;True;True;True;True;True;True	1259;1282;1283;2285;2286;2325;2326;2549;2550;3085;3393;3619;3620;3931;3932;3933;3934;4418;4419;4420;5690;6041;6042;6088;6089;6090;6107;6108;6196;6197;6198;6292;7849;7850;8827;8828;8993;9692;9922;9923;10018;10019;10573	3628;3629;3630;3631;3632;3633;3634;3697;3698;3699;3700;3701;3702;3703;3704;3705;3706;3707;6768;6769;6770;6771;6772;6773;6774;6775;6776;6777;6877;6878;6879;6880;6881;7617;7618;7619;7620;7621;7622;7623;7624;7625;7626;7627;7628;7629;7630;7631;7632;7633;7634;7635;7636;7637;7638;7639;7640;7641;9400;9401;9402;9403;9404;9405;9406;10289;10290;10943;10944;10945;10946;10947;10948;10949;10950;10951;10952;10…
G0S1C4|G0S1C4_CHATD	G0S1C4|G0S1C4_CHATD	10	10	10	G0S1C4|G0S1C4_CHATD Exosome complex protein OS=Chaetomium thermophilum (strain DSM 1495 / CBS 144.50 / IMI 039719) OX=759272 GN=CTHT_0013100 PE=3 SV=1	1	10	10	10	9	9	9	9	9	9	63.1	63.1	63.1	20.164	179	179	0	70.035	By MS/MS	By MS/MS	59.2	59.2	3.8282e+09	2913400000	914750000	12	128510000	93221000	35286000	279530000	282980000	10	11	21		ADLADNKWIK;DLDHAQDVLKPFLGDLNVISSK;DRLTELIANER;KLEEPPAERETTVNK;LNGVDVK;LTELIANER;MDISDITPQLQQLEK;NHPVFTEITR;RPAEEEGESSSAAEGR;VRQYFEK				191	158;1366;1498;4388;5326;5594;5829;6129;7036;8990	True;True;True;True;True;True;True;True;True;True	166;1501;1652;4843;5887;6180;6443;6444;6865;7877;10017	442;443;4436;4437;4438;4439;4440;4934;4935;15247;15248;18676;19706;19707;20634;20635;20636;20637;21968;21969;21970;21971;24983;24984;24985;31512
G0S1D1|G0S1D1_CHATD	G0S1D1|G0S1D1_CHATD	3	3	3	G0S1D1|G0S1D1_CHATD 2-methylcitrate dehydratase-like protein OS=Chaetomium thermophilum (strain DSM 1495 / CBS 144.50 / IMI 039719) OX=759272 GN=CTHT_0013170 PE=3 SV=1	1	3	3	3	1	3	1	3	1	3	6.7	6.7	6.7	62.124	566	566	0	8.802	By MS/MS	By MS/MS	3.2	6.7	66894000	24250000	42644000	31	746000	782260	746000	0	0	1	3	4		IDSELAFDTAR;VASTAVISK;VSYPAEFHSQTAVEAAEK				192	3563;8496;9037	True;True;True	3942;9477;10075	12136;29854;31693;31694
G0S1D5|G0S1D5_CHATD	G0S1D5|G0S1D5_CHATD	4	4	4	G0S1D5|G0S1D5_CHATD Metallo-beta-lactamase domain-containing protein OS=Chaetomium thermophilum (strain DSM 1495 / CBS 144.50 / IMI 039719) OX=759272 GN=CTHT_0013210 PE=4 SV=1	1	4	4	4	3	1	3	1	3	1	18.1	18.1	18.1	32.204	287	287	0	9.2728	By MS/MS	By MS/MS	15	3.1	66599000	66599000	0	17	1547400	1547400	0	0	0	2	1	3		DVTPNVVTLSVPFAR;LIGPEGLPEKR;LSSLGNNVR;YLIAPDIEHHLFLSEWK				193	1576;5063;5570;9446	True;True;True;True	1739;5593;6154;10514	5141;17781;19632;32916
G0S1E5|G0S1E5_CHATD	G0S1E5|G0S1E5_CHATD	6	6	6	G0S1E5|G0S1E5_CHATD Isovaleryl-CoA dehydrogenase-like protein OS=Chaetomium thermophilum (strain DSM 1495 / CBS 144.50 / IMI 039719) OX=759272 GN=CTHT_0013310 PE=3 SV=1	1	6	6	6	3	6	3	6	3	6	17.1	17.1	17.1	47.322	439	439	0	20.043	By MS/MS	By MS/MS	7.3	17.1	94383000	42805000	51578000	21	3125200	2038300	1086900	0	0	2	5	7		AVETEGGFLLTGSK;EIPEEVAAATDK;GITAFIVDTR;KQFGTPIGQFQFIQGK;LYEIGAGTSEVRR;VLMEGLDLER				194	975;1850;2867;4519;5786;8841	True;True;True;True;True;True	1066;2047;3166;5004;6388;9855	3066;6065;6066;9646;9647;15869;20464;31013;31014
G0S1F6|G0S1F6_CHATD	G0S1F6|G0S1F6_CHATD	14	14	14	G0S1F6|G0S1F6_CHATD Transaldolase OS=Chaetomium thermophilum (strain DSM 1495 / CBS 144.50 / IMI 039719) OX=759272 GN=CTHT_0013420 PE=3 SV=1	1	14	14	14	14	13	14	13	14	13	49.8	49.8	49.8	34.799	321	321	0	69.641	By MS/MS	By MS/MS	49.8	47.4	1.0399e+09	742870000	297000000	16	33344000	23385000	9958200	45780000	49579000	13	8	21		AAEILQR;AEGGDIQTQVDAALDHLLVQFGK;AEGGDIQTQVDAALDHLLVQFGKR;AKAEGGDIQTQVDAALDHLLVQFGK;ANSLEQLK;ASGTVVVSDSGDFASIGK;FAADAVVLK;FDLNEDQMATEK;KLDASAAATLDIQKR;KPEYAAVLDAAIAK;SYINDEPSFR;SYSKEDDPGVASVK;TIVMGASFR;YKPQDATTNPSLILAATK				195	32;219;220;480;720;851;2237;2295;4377;4488;7837;7844;8071;9416	True;True;True;True;True;True;True;True;True;True;True;True;True;True	33;242;243;522;791;930;2477;2541;4831;4965;8751;8759;9003;10482	82;83;656;657;658;659;1513;1514;2335;2703;2704;7293;7294;7578;7579;15222;15223;15755;15756;27493;27494;27514;27515;27516;27517;28355;28356;28357;32823;32824
G0S1F7|G0S1F7_CHATD	G0S1F7|G0S1F7_CHATD	8	8	8	G0S1F7|G0S1F7_CHATD Probable endonuclease LCL3 OS=Chaetomium thermophilum (strain DSM 1495 / CBS 144.50 / IMI 039719) OX=759272 GN=CTHT_0013430 PE=4 SV=1	1	8	8	8	6	8	6	8	6	8	12.1	12.1	12.1	98.666	885	885	0	21.001	By MS/MS	By MS/MS	9.2	12.1	187750000	114030000	73721000	48	988500	540330	448170	15043000	22133000	3	6	9		APVFYANVK;FSVLYTIPNSGR;IQFSSVR;ISVDGSKPATEEFEAR;IVGASPQGQLIGVILHPR;SEPFGNEALELANR;TNEASEAPFRDEAK;VLVEEGLAEVHQYSAEK				196	764;2542;3910;3994;4047;7269;8165;8878	True;True;True;True;True;True;True;True	841;2808;4320;4413;4474;8138;9109;9894	2474;2475;8520;13376;13377;13733;13734;13967;13968;25761;28788;28789;31151;31152
G0S1G7|G0S1G7_CHATD	G0S1G7|G0S1G7_CHATD	4	4	4	G0S1G7|G0S1G7_CHATD Uncharacterized protein OS=Chaetomium thermophilum (strain DSM 1495 / CBS 144.50 / IMI 039719) OX=759272 GN=CTHT_0013540 PE=4 SV=1	1	4	4	4	2	4	2	4	2	4	5.9	5.9	5.9	110.01	1012	1012	0	11.693	By MS/MS	By MS/MS	3.9	5.9	54421000	36063000	18358000	54	465420	377540	87880	0	0	3	6	9		INSLWALK;LGPNGLVPAYVHK;SSGGDPPSEDSEVDDTESPLIPWLIHLAR;SYSEQAVGLR				197	3872;4987;7674;7843	True;True;True;True	4280;5515;8575;8758	13257;17568;26994;26995;27512;27513
G0S1G8|G0S1G8_CHATD	G0S1G8|G0S1G8_CHATD	4	4	4	G0S1G8|G0S1G8_CHATD Uncharacterized protein OS=Chaetomium thermophilum (strain DSM 1495 / CBS 144.50 / IMI 039719) OX=759272 GN=CTHT_0013550 PE=3 SV=1	1	4	4	4	4	4	4	4	4	4	19.2	19.2	19.2	32.219	291	291	0	29.389	By MS/MS	By MS/MS	19.2	19.2	1.052e+09	707390000	344600000	9	47976000	34845000	13131000	114820000	116770000	5	4	9		HPAPPTIDYPLTTR;LNLFFTQYGR;NDAVNKHPAPPTIDYPLTTR;VAVQEGNFPEKDTANNGTQQAAAPAV				198	3401;5330;6027;8511	True;True;True;True	3756;5891;6754;9493	11510;11511;18685;18686;21691;21692;21693;21694;29902;29903
G0S1H0|G0S1H0_CHATD	G0S1H0|G0S1H0_CHATD	4	4	4	G0S1H0|G0S1H0_CHATD Putative RNA-binding protein OS=Chaetomium thermophilum (strain DSM 1495 / CBS 144.50 / IMI 039719) OX=759272 GN=CTHT_0013570 PE=1 SV=1	1	4	4	4	4	3	4	3	4	3	12.1	12.1	12.1	45.789	414	414	0	8.1258	By MS/MS	By MS/MS	12.1	9.4	96612000	73697000	22915000	18	1482100	1482100	769030	10353000	11466000	3	3	6		AAVAAEDKIAEKPVK;GYFSQFGEITR;IVPPAQVHPDLFK;LPHGFYEHELR				199	115;3242;4065;5374	True;True;True;True	122;3585;4493;5939	336;337;10864;14006;14007;18843;18844
G0S1H8|G0S1H8_CHATD	G0S1H8|G0S1H8_CHATD	4	4	4	G0S1H8|G0S1H8_CHATD GTP-binding protein rho1-like protein OS=Chaetomium thermophilum (strain DSM 1495 / CBS 144.50 / IMI 039719) OX=759272 GN=CTHT_0013650 PE=4 SV=1	1	4	4	4	4	4	4	4	4	4	34	34	34	21.643	194	194	0	14.078	By MS/MS	By MS/MS	34	34	166030000	129240000	36788000	9	9885000	8175000	1710000	18735000	13596000	5	3	8		EVFETATR;ISQQPVTPEQGQTVANNIK;LRPLSYPDSHVILICFAIDSPDSLDNVGEK;TCLLIVFSK				200	2172;3984;5495;7893	True;True;True;True	2407;4403;6075;8812	7114;7115;13708;13709;13710;19294;19295;27694;27695
G0S1H9|G0S1H9_CHATD	G0S1H9|G0S1H9_CHATD	7	7	7	G0S1H9|G0S1H9_CHATD KOW domain-containing protein OS=Chaetomium thermophilum (strain DSM 1495 / CBS 144.50 / IMI 039719) OX=759272 GN=CTHT_0013660 PE=3 SV=1	1	7	7	7	4	7	4	7	4	7	20.1	20.1	20.1	47.046	413	413	0	20.747	By MS/MS	By MS/MS	11.4	20.1	200510000	100860000	99648000	25	5806300	2901400	2904900	17916000	21859000	3	6	9		ALLDFPITEK;FGNYYGSISTSR;IGQIIAQNLAR;ITTIESIDR;LVHPVADPVTGVTR;RHEDLEMGPITPNR;VAGVTALTSSQEK				201	599;2375;3657;4029;5685;6937;8471	True;True;True;True;True;True;True	648;2628;4046;4453;6283;7770;9447	1865;7867;12563;12564;13853;13854;20074;20075;24679;29785;29786
G0S1J0|G0S1J0_CHATD	G0S1J0|G0S1J0_CHATD	1	1	1	G0S1J0|G0S1J0_CHATD ER lumen protein-retaining receptor OS=Chaetomium thermophilum (strain DSM 1495 / CBS 144.50 / IMI 039719) OX=759272 GN=CTHT_0013770 PE=3 SV=1	1	1	1	1	1	0	1	0	1	0	9.1	9.1	9.1	24.574	209	209	0.0012755	3.1846	By MS/MS	None	9.1	0	0	0	0	12	0	0	0	0	0	1	0	1		TGEAEAITAHYLFALGTYR				202	7980	TRUE	8908	28034
G0S1J2|G0S1J2_CHATD	G0S1J2|G0S1J2_CHATD	6	6	6	G0S1J2|G0S1J2_CHATD Uncharacterized protein OS=Chaetomium thermophilum (strain DSM 1495 / CBS 144.50 / IMI 039719) OX=759272 GN=CTHT_0013790 PE=3 SV=1	1	6	6	6	6	6	6	6	6	6	29.8	29.8	29.8	27.741	252	252	0	20.679	By MS/MS	By MS/MS	29.8	29.8	434650000	335900000	98753000	17	18226000	14079000	4146100	51737000	38361000	5	3	8		GSFDHWAAR;KGDPPVVGITK;KKLPPPPEAAESATETATASS;RISAAQLK;VAANVGVFVSGNEMR;VAVNQIIFEIR				203	3088;4261;4362;6955;8441;8510	True;True;True;True;True;True	3417;4702;4815;7788;9412;9413;9492	10386;10387;14733;14734;15157;15158;24746;24747;29698;29699;29700;29900;29901
G0S1L2|G0S1L2_CHATD	G0S1L2|G0S1L2_CHATD	4	4	4	G0S1L2|G0S1L2_CHATD Putative woronin body protein OS=Chaetomium thermophilum (strain DSM 1495 / CBS 144.50 / IMI 039719) OX=759272 GN=CTHT_0014000 PE=4 SV=1	1	4	4	4	4	4	4	4	4	4	11.2	11.2	11.2	58.408	527	527	0	13.06	By MS/MS	By MS/MS	11.2	11.2	202840000	96721000	106120000	28	1740300	1002800	737410	28477000	63896000	2	5	7		ISTSAATGQHR;LGDILILQGRPCQVIR;RAPAPGEAPRPPNTVTIPCHHIR;YLGVDLFTK				204	3991;4939;6829;9443	True;True;True;True	4410;5465;7653;10510	13723;13724;13725;13726;17436;17437;24351;24352;32897;32898
G0S1L4|G0S1L4_CHATD	G0S1L4|G0S1L4_CHATD	7	7	7	G0S1L4|G0S1L4_CHATD 26S proteasome regulatory subunit rpn5-like protein OS=Chaetomium thermophilum (strain DSM 1495 / CBS 144.50 / IMI 039719) OX=759272 GN=CTHT_0014020 PE=3 SV=1	1	7	7	7	6	6	6	6	6	6	14.8	14.8	14.8	56.791	493	493	0	24.135	By MS/MS	By MS/MS	14	12.8	295780000	216750000	79026000	25	5215400	3832300	1383100	25732000	25347000	4	6	10		ADAALKPEK;ADAALKPEKDYSK;LTQLLDLTEDETEKYISELVTSK;NAMVPEDAELLK;SLLGLLER;VIEHNVR;VLITIVTLCK				205	134;135;5631;6007;7510;8714;8820	True;True;True;True;True;True;True	141;142;6224;6734;8401;9717;9832	372;373;374;19866;19867;21629;21630;26520;26521;30618;30619;30941
G0S1M4|G0S1M4_CHATD	G0S1M4|G0S1M4_CHATD	3	3	3	G0S1M4|G0S1M4_CHATD RNA binding protein OS=Chaetomium thermophilum (strain DSM 1495 / CBS 144.50 / IMI 039719) OX=759272 GN=CTHT_0014120 PE=4 SV=1	1	3	3	3	0	3	0	3	0	3	6	6	6	110.96	988	988	0	4.8221	None	By MS/MS	0	6	16039000	0	16039000	51	107110	0	107110	0	0	0	3	3		LFVENPEPPKETTAGTTTTK;STAPTNNTASLGAR;VLILEGLPEDATERDILYGLDYVTR				206	4914;7718;8818	True;True;True	5440;8623;9830	17349;27141;30939
G0S1N8|G0S1N8_CHATD	G0S1N8|G0S1N8_CHATD	1	1	1	G0S1N8|G0S1N8_CHATD D-arabinono-1,4-lactone oxidase OS=Chaetomium thermophilum (strain DSM 1495 / CBS 144.50 / IMI 039719) OX=759272 GN=CTHT_0014270 PE=3 SV=1	1	1	1	1	1	0	1	0	1	0	5.3	5.3	5.3	61.13	543	543	0.001269	3.0711	By MS/MS	None	5.3	0	33751000	33751000	0	30	1125000	1125000	0	0	0	1	0	1		LQPGDPGYVDHGIPFSAEGLYVHAPIEVR				207	5444	TRUE	6021	19120
G0S1P1|G0S1P1_CHATD	G0S1P1|G0S1P1_CHATD	19	19	19	G0S1P1|G0S1P1_CHATD Ribosomal RNA-processing protein 43 OS=Chaetomium thermophilum (strain DSM 1495 / CBS 144.50 / IMI 039719) OX=759272 GN=CTHT_0014300 PE=1 SV=1	1	19	19	19	19	18	19	18	19	18	61.1	61.1	61.1	39.504	357	357	0	138.73	By MS/MS	By MS/MS	61.1	58.3	10993000000	7.8764e+09	3.1168e+09	18	350910000	251850000	99056000	495770000	463060000	35	26	61		AGDTTVLCGVR;ATDAASAPHSLTFPR;EHGEVAVGEK;EVITMVVDFSDGETR;GEVLPVER;GLPIACSAAVFLEK;GLPIACSAAVFLEKEHGEVAVGEK;HWILLDPDRLEESLCK;IWYRPVATNR;LSPHPYLLR;QPDVNGSGIGATVGR;RPNEARPFR;SFALVAEDR;SFALVAEDRWK;SKEGEDVEMEEECQEESGEEQDR;TLCPDPSNSSSTPQR;VNLGSLSHAHGSALVR;VYSLLHSTR;WDPDREMVVCSK				208	318;900;1803;2179;2707;2955;2956;3447;4098;5562;6718;7060;7282;7283;7428;8097;8907;9199;9215	True;True;True;True;True;True;True;True;True;True;True;True;True;True;True;True;True;True;True	347;988;1995;2414;2415;2987;3262;3263;3810;4526;6146;7529;7905;8151;8152;8309;9031;9928;10246;10264	984;985;2881;2882;5905;5906;5907;5908;7127;7128;7129;7130;7131;7132;7133;7134;7135;9091;9092;9903;9904;9905;9906;9907;11696;11697;11698;11699;14140;19607;19608;19609;19610;19611;23954;23955;25083;25084;25085;25086;25813;25814;25815;25816;25817;26244;26245;28436;28437;28438;28439;31261;31262;31263;31264;31265;31266;32215;32216;32217;32218;32269;32270
G0S1P4|G0S1P4_CHATD	G0S1P4|G0S1P4_CHATD	1	1	1	G0S1P4|G0S1P4_CHATD Mitochondrial pyruvate carrier OS=Chaetomium thermophilum (strain DSM 1495 / CBS 144.50 / IMI 039719) OX=759272 GN=CTHT_0014330 PE=3 SV=1	1	1	1	1	1	1	1	1	1	1	6.8	6.8	6.8	16.733	146	146	1	-2	By MS/MS	By MS/MS	6.8	6.8	38320000	22965000	15355000	8	4790000	2870600	1919300	0	0	1	1	2		TVHFWAPIMK	+			209	8372	TRUE	9337	29502;29503
G0S1P9|G0S1P9_CHATD	G0S1P9|G0S1P9_CHATD	11	11	11	G0S1P9|G0S1P9_CHATD 60S ribosomal protein L24-like protein OS=Chaetomium thermophilum (strain DSM 1495 / CBS 144.50 / IMI 039719) OX=759272 GN=CTHT_0014380 PE=1 SV=1	1	11	11	11	10	9	10	9	10	9	25.4	25.4	25.4	23.031	205	205	0	37.434	By MS/MS	By MS/MS	24.9	25.4	11542000000	8905800000	2636300000	8	1338600000	1.0465e+09	292100000	1175700000	1347200000	12	7	19		AIVGASLEVIK;AIVGASLEVIKER;GISEEVAK;IAWTVLYR;IAWTVLYRR;KGISEEVAK;MRTYEDTFSGQR;RIAWTVLYR;RTYEDTFSGQR;SESLFLQR;TYEDTFSGQR				210	469;470;2865;3530;3531;4276;5947;6943;7125;7275;8413	True;True;True;True;True;True;True;True;True;True;True	511;512;3164;3906;3907;4721;6652;7776;7977;8144;9381	1459;1460;1461;1462;1463;1464;9644;12024;12025;12026;14786;14787;21394;21395;24706;24707;24708;25290;25776;25777;29629;29630;29631
G0S1Q0|G0S1Q0_CHATD	G0S1Q0|G0S1Q0_CHATD	2	2	2	G0S1Q0|G0S1Q0_CHATD Nascent polypeptide-associated complex subunit beta OS=Chaetomium thermophilum (strain DSM 1495 / CBS 144.50 / IMI 039719) OX=759272 GN=CTHT_0014390 PE=3 SV=1	1	2	2	2	2	2	2	2	2	2	31.2	31.2	31.2	23.181	215	215	0	18.566	By MS/MS	By MS/MS	31.2	31.2	86262000	51493000	34769000	7	5473200	3546100	1927000	12803000	19820000	2	3	5		NSEKEADDDEIPDLVAGENFESGEAK;VHAAVPANTFAIYGAGEEKELTELVPGILNQLGPDSLASLR				211	6309;8695	True;True	7067;9696	22648;22649;30538;30539
G0S1Q8|G0S1Q8_CHATD	G0S1Q8|G0S1Q8_CHATD	3	3	3	G0S1Q8|G0S1Q8_CHATD ATP synthase subunit d, mitochondrial OS=Chaetomium thermophilum (strain DSM 1495 / CBS 144.50 / IMI 039719) OX=759272 GN=CTHT_0014470 PE=3 SV=1	1	3	3	3	3	3	3	3	3	3	16.8	16.8	16.8	19.691	173	173	0	8.5022	By MS/MS	By MS/MS	16.8	16.8	122620000	85588000	37030000	9	7489600	5367300	2122200	20156000	19490000	1	2	3		ITTSLGLR;NQAIVDEIERR;VDLELKDLEK				212	4031;6286;8545	True;True;True	4455;7041;9529	13857;13858;22579;22580;30046;30047
G0S1Q9|G0S1Q9_CHATD	G0S1Q9|G0S1Q9_CHATD	4	4	4	G0S1Q9|G0S1Q9_CHATD Nascent polypeptide-associated complex subunit alpha OS=Chaetomium thermophilum (strain DSM 1495 / CBS 144.50 / IMI 039719) OX=759272 GN=CTHT_0014480 PE=3 SV=1	1	4	4	4	4	2	4	2	4	2	20.3	20.3	20.3	22.4	202	202	0	16.975	By MS/MS	By MS/MS	20.3	13.4	129090000	85513000	43573000	6	18112000	10850000	7262100	18231000	27173000	4	1	5		NILFVINNPEVYK;SPNSNTYIVFGEAK;VEEVPQQKEEETK;VEEVPQQKEEETKK				213	6150;7599;8578;8579	True;True;True;True	6886;8498;9569;9570	22025;22026;26775;26776;30232;30233
G0S1R0|G0S1R0_CHATD	G0S1R0|G0S1R0_CHATD	16	16	16	G0S1R0|G0S1R0_CHATD 60S ribosomal protein L14-like protein OS=Chaetomium thermophilum (strain DSM 1495 / CBS 144.50 / IMI 039719) OX=759272 GN=CTHT_0014490 PE=1 SV=1	1	16	16	16	15	16	15	16	15	16	62.7	62.7	62.7	16.08	142	142	0	99.726	By MS/MS	By MS/MS	62.7	62.7	30625000000	24246000000	6.3785e+09	7	2252500000	1.7299e+09	522580000	1.8441e+09	1.4819e+09	36	22	58		AEINVEATSWR;ALLTPIVIPK;AWEAYGVDAK;GIVPLSR;KAWEAYGVDAK;LENGSLAAIVEIIDHK;LENGSLAAIVEIIDHKR;QSLTDFDR;QSLTDFDRFK;RQSLTDFDR;RQSLTDFDRFK;RVLADGPSSDPK;VLADGPSSDPK;VLKLENGSLAAIVEIIDHK;VLKLENGSLAAIVEIIDHKR;WKETNWAK				214	235;614;1047;2875;4164;4858;4859;6750;6751;7078;7079;7141;8776;8825;8826;9241	True;True;True;True;True;True;True;True;True;True;True;True;True;True;True;True	258;664;1145;3176;4597;5381;5382;7562;7563;7925;7926;7995;9785;9839;9840;10294	709;710;1906;1907;3286;3287;3288;3289;9673;9674;14365;14366;14367;14368;14369;17102;17103;17104;17105;17106;17107;17108;17109;17110;17111;17112;17113;17114;17115;17116;17117;17118;17119;24047;24048;24049;24050;24051;24052;25142;25143;25144;25145;25146;25147;25148;25149;25329;25330;25331;25332;30827;30828;30829;30830;30831;30832;30978;30979;30980;30981;30982;30983;32349;32350;32351;32352
G0S1R4|G0S1R4_CHATD	G0S1R4|G0S1R4_CHATD	50	50	50	G0S1R4|G0S1R4_CHATD ATP-dependent 6-phosphofructokinase OS=Chaetomium thermophilum (strain DSM 1495 / CBS 144.50 / IMI 039719) OX=759272 GN=CTHT_0014530 PE=3 SV=1	1	50	50	50	47	47	47	47	47	47	59.8	59.8	59.8	103.08	936	936	0	323.31	By MS/MS	By MS/MS	52.8	56.6	13331000000	8.4473e+09	4883900000	53	113140000	72051000	41090000	481440000	628190000	70	73	143		AEWPSLLDELVEKGEFTEEEVTPYR;AFVIEVMGR;AGVAYCLSR;AVLDATPEMPTWVIAITENK;CIQHLEQFGR;DAEFAEQYR;DLLADKNGLAIDTR;DVFAHDKGQSR;EDNWREEMCR;EGIPGHMQQGGVPSPMDR;ELPSESGMETIANLIEQYR;FRAEWPSLLDELVEK;GASVVFTPIQK;GASVVFTPIQKLEEEETDWPNR;GEFTEEEVTPYR;GGTAVAYDR;GHEPIAIYNGFAGFAR;GWLSEGGTLIGTAR;HHDDQPVGSVRPFDWLEVDGWASK;HKKPEPELTGLK;HLKDVFAHDK;HLKDVFAHDKGQSR;HLNIVGLVGSIDNDLSGTDATIGCYSALQR;IAIMTSGGDSPGMNAVVR;IGFINVGAPAGGMN…				215	268;306;383;998;1101;1137;1395;1553;1708;1784;1967;2510;2647;2648;2692;2787;2802;3234;3338;3362;3378;3379;3383;3500;3643;4016;4030;4452;4486;4496;4497;4573;4587;4770;4841;5038;5039;5077;5821;5889;6105;6201;7135;7302;7365;8069;8070;8436;8652;8770	True;True;True;True;True;True;True;True;True;True;True;True;True;True;True;True;True;True;True;True;True;True;True;True;True;True;True;True;True;True;True;True;True;True;True;True;True;True;True;True;True;True;True;True;True;True;True;True;True;True	292;332;333;417;1090;1204;1243;1536;1716;1889;1973;2170;2171;2771;2926;2927;2972;3077;3094;3577;3686;3713;3732;3733;3737;3870;3871;3872;4029;4030;4440;4454;4918;4919;4963;4973;4974;4975;5063;5080;5282;5361;5568;5569;5610;6432;6551;6552;6836;6939;7988;8174;8175;8176;8242;9001;9002;9406;9407;9652;9778;9779	797;798;799;800;909;910;911;912;913;1155;1156;3130;3131;3132;3133;3445;3446;3447;3448;3449;3565;3566;4564;4565;4566;5092;5093;5094;5095;5633;5864;6445;6446;6447;6448;6449;6450;6451;6452;8408;8409;8949;8950;8951;8952;9065;9066;9382;9383;9423;9424;9425;9426;10849;11227;11228;11229;11342;11343;11344;11345;11435;11436;11437;11438;11439;11447;11448;11449;11450;11451;11452;11453;11454;11908;11909;11910…
G0S1R9|G0S1R9_CHATD	G0S1R9|G0S1R9_CHATD	2	2	2	G0S1R9|G0S1R9_CHATD Protein YIF1 OS=Chaetomium thermophilum (strain DSM 1495 / CBS 144.50 / IMI 039719) OX=759272 GN=CTHT_0014580 PE=3 SV=1	1	2	2	2	2	0	2	0	2	0	6.1	6.1	6.1	37.069	326	326	0	3.8445	By MS/MS	None	6.1	0	13254000	13254000	0	15	883590	883590	0	0	0	2	0	2		LFLVLFPWR;YVLLPENNNDR				216	4903;9585	True;True	5429;10675	17301;33422
G0S1S4|G0S1S4_CHATD	G0S1S4|G0S1S4_CHATD	6	6	6	G0S1S4|G0S1S4_CHATD Ribosomal protein s27-like protein OS=Chaetomium thermophilum (strain DSM 1495 / CBS 144.50 / IMI 039719) OX=759272 GN=CTHT_0014630 PE=1 SV=1	1	6	6	6	5	6	5	6	5	6	50	50	50	8.9105	82	82	0	30.248	By MS/MS	By MS/MS	48.8	50	40486000000	34716000000	5770000000	4	9665600000	8.3086e+09	1356900000	7.0898e+09	2508500000	24	17	41		LKTLVPAPR;LTEGCSFR;SFFMDVK;TLVPAPR;VLAVDLLNPSPASEAR;VLAVDLLNPSPASEARK				217	5145;5592;7288;8147;8789;8790	True;True;True;True;True;True	5682;6178;8157;8158;9085;9798;9799;9800	18027;18028;19699;19700;25825;25826;25827;25828;25829;25830;25831;25832;25833;25834;25835;25836;25837;25838;25839;25840;25841;25842;28704;28705;30861;30862;30863;30864;30865;30866;30867;30868;30869;30870;30871
G0S1S6|G0S1S6_CHATD	G0S1S6|G0S1S6_CHATD	7	7	7	G0S1S6|G0S1S6_CHATD Uncharacterized protein OS=Chaetomium thermophilum (strain DSM 1495 / CBS 144.50 / IMI 039719) OX=759272 GN=CTHT_0014650 PE=3 SV=1	1	7	7	7	1	7	1	7	1	7	16.3	16.3	16.3	58.029	521	521	0	16.405	By matching	By MS/MS	1.9	16.3	81070000	7439100	73631000	21	3203600	354240	2849300	0	0	0	6	6		AIVADDNDQTSTPGK;FSDIGWIR;ILRPTTK;LEEATVAGDQNNQTINEDGKSEK;QEANNVPSVLVAPK;RDPVYGQR;SSVAIASTPR				218	468;2523;3820;4839;6567;6853;7707	True;True;True;True;True;True;True	510;2788;4222;5359;7347;7678;8611	1458;8471;13109;17060;23436;24418;27115;27116
G0S1T8|G0S1T8_CHATD	G0S1T8|G0S1T8_CHATD	1	1	1	G0S1T8|G0S1T8_CHATD Putative mitochondrial 40s ribosomal protein OS=Chaetomium thermophilum (strain DSM 1495 / CBS 144.50 / IMI 039719) OX=759272 GN=CTHT_0014780 PE=3 SV=1	1	1	1	1	0	1	0	1	0	1	12.4	12.4	12.4	13.058	113	113	0.0025157	2.9496	None	By MS/MS	0	12.4	4478300	0	4478300	6	746390	0	746390	0	0	0	1	1		KLDIGCFTNVWILR				219	4380	TRUE	4834	15232
G0S1U0|G0S1U0_CHATD	G0S1U0|G0S1U0_CHATD	2	2	2	G0S1U0|G0S1U0_CHATD V-SNARE coiled-coil homology domain-containing protein OS=Chaetomium thermophilum (strain DSM 1495 / CBS 144.50 / IMI 039719) OX=759272 GN=CTHT_0014800 PE=4 SV=1	1	2	2	2	1	2	1	2	1	2	22.6	22.6	22.6	13.169	115	115	0	5.6011	By MS/MS	By MS/MS	10.4	22.6	52203000	36654000	15549000	6	1483700	6109000	1483700	0	0	1	1	2		AETPYDPYIPSGQR;ALHHNIDSLAER				220	263;577	True;True	287;626	788;1795;1796
G0S1V1|G0S1V1_CHATD	G0S1V1|G0S1V1_CHATD	4	4	4	G0S1V1|G0S1V1_CHATD Zinc-finger domain-containing protein OS=Chaetomium thermophilum (strain DSM 1495 / CBS 144.50 / IMI 039719) OX=759272 GN=CTHT_0014920 PE=1 SV=1	1	4	4	4	0	4	0	4	0	4	4.3	4.3	4.3	124.72	1169	1169	0	9.1675	None	By MS/MS	0	4.3	37919000	0	37919000	44	86760	0	86760	0	0	0	4	4		KRPVAADFVDYSASSK;LRPLGLSFK;VATAQQTQDQATKGEER;VESSLEEK				221	4547;5494;8497;8600	True;True;True;True	5034;6074;9478;9592	15952;19293;29855;30290
G0S1V6|G0S1V6_CHATD	G0S1V6|G0S1V6_CHATD	2	2	2	G0S1V6|G0S1V6_CHATD Phosphotransferase OS=Chaetomium thermophilum (strain DSM 1495 / CBS 144.50 / IMI 039719) OX=759272 GN=CTHT_0014980 PE=3 SV=1	1	2	2	2	2	2	2	2	2	2	2.6	2.6	2.6	59.942	547	547	0.0093567	2.1867	By MS/MS	By MS/MS	2.6	2.6	130440000	69147000	61291000	33	2857700	1207300	1650300	30686000	40721000	1	1	2		LSDPAYK;SLEAETK				222	5515;7466	True;True	6095;8351	19381;19382;26395;26396
G0S1W2|G0S1W2_CHATD	G0S1W2|G0S1W2_CHATD	1	1	1	G0S1W2|G0S1W2_CHATD Uncharacterized protein OS=Chaetomium thermophilum (strain DSM 1495 / CBS 144.50 / IMI 039719) OX=759272 GN=CTHT_0015040 PE=4 SV=1	1	1	1	1	1	1	1	1	1	1	3	3	3	36.005	303	303	0.0047962	2.4573	By MS/MS	By MS/MS	3	3	351010000	280620000	70386000	19	18474000	14770000	3704500	0	0	1	1	2		GLQGGEIER				223	2958	TRUE	3265	9910;9911
G0S1X1|G0S1X1_CHATD	G0S1X1|G0S1X1_CHATD	4	4	4	G0S1X1|G0S1X1_CHATD Acetyl-CoA hydrolase OS=Chaetomium thermophilum (strain DSM 1495 / CBS 144.50 / IMI 039719) OX=759272 GN=CTHT_0015140 PE=3 SV=1	1	4	4	4	3	3	3	3	3	3	4	4	4	174.2	1587	1587	0	15.463	By MS/MS	By MS/MS	3.2	3.5	88778000	65370000	23408000	79	165570	165570	296300	13451000	11629000	3	3	6		IAGHLIEFFEHEVR;LLLRPQSVSNAPEIIR;SAIASAALK;VVGIVESDYQDQTQPNAPEDETSKR				224	3492;5241;7179;9103	True;True;True;True	3861;5789;8037;10146	11867;18356;18357;25472;31926;31927
G0S1Y1|G0S1Y1_CHATD	G0S1Y1|G0S1Y1_CHATD	22	21	21	G0S1Y1|G0S1Y1_CHATD Tubulin alpha chain OS=Chaetomium thermophilum (strain DSM 1495 / CBS 144.50 / IMI 039719) OX=759272 GN=CTHT_0015250 PE=3 SV=1	1	22	21	21	22	18	21	18	21	18	70.4	68.8	68.8	50.088	449	449	0	163.73	By MS/MS	By MS/MS	70.4	58.8	5700900000	4722400000	978580000	21	96827000	80457000	16370000	181960000	129920000	38	22	60		AAHEANTVQEMTMSCFEPNNQMVK;DYEEVAADSLEEGEGEAEY;EDLAALERDYEEVAADSLEEGEGEAEY;EIISLNVGQAGCQIANSCWELYCLEHGIQPDGYLTEER;ELIDQVLDK;ELIDQVLDKVR;FDGSLNVDLNEFQTNLVPYPR;FDLMYSK;GDVVPNDAHAAVAHLK;GLFHPEHMITGK;IHFPLVAYAPIISAAK;KNAEPDTGFSTFFSETGQGK;LGICYQPPHQVPNGDLAK;LIAQVVSSITASLR;LSVDYGKK;NAEPDTGFSTFFSETGQGK;NLGLERPNYENLNR;REIISLNVGQAGCQIANSCWELYCLEHGIQPDGYLTEER;TIQFVDWCPTGFK;TIYCDLEPNVVDEVR;VADNCSGLQGFLVFHSFGG…				225	58;1588;1702;1837;1940;1941;2289;2294;2680;2924;3676;4463;4962;5045;5575;5992;6199;6866;8054;8073;8452;9464	True;True;True;True;True;True;True;False;True;True;True;True;True;True;True;True;True;True;True;True;True;True	62;63;1752;1882;2031;2140;2141;2533;2540;2960;3229;4066;4937;5489;5575;6159;6719;6937;7697;8984;9005;9427;9428;10537	163;164;165;5169;5170;5618;5619;6010;6011;6012;6310;6311;6312;6313;7524;7525;7526;7527;7577;9031;9032;9033;9034;9035;9829;12622;12623;12624;15656;15657;15658;17491;17492;17729;17730;17731;17732;17733;17734;17735;17736;17737;19640;19641;21597;21598;22207;22208;22209;22210;24466;28284;28285;28359;28360;28361;28362;28363;29740;29741;32981;32982
G0S1Y8|G0S1Y8_CHATD	G0S1Y8|G0S1Y8_CHATD	6	6	6	G0S1Y8|G0S1Y8_CHATD ADP/ATP translocase OS=Chaetomium thermophilum (strain DSM 1495 / CBS 144.50 / IMI 039719) OX=759272 GN=CTHT_0015330 PE=3 SV=1	1	6	6	6	5	6	5	6	5	6	19	19	19	34.231	315	315	0	22.762	By MS/MS	By MS/MS	16.2	19	523750000	326430000	197330000	16	29893000	18708000	11185000	55296000	56586000	5	6	11		GNTANVIR;LLIQNQDEMIK;QFNGLIDVYR;SDGIVGLYR;YFPTQALNFAFR;YTGIIDCFKR				226	3006;5230;6587;7227;9353;9549	True;True;True;True;True;True	3327;5775;5776;7370;8087;10413;10634	10098;10099;18304;18305;18306;18307;23494;23495;25604;32637;32638;33303;33304
G0S1Y9|G0S1Y9_CHATD	G0S1Y9|G0S1Y9_CHATD	14	14	14	G0S1Y9|G0S1Y9_CHATD 40S ribosomal protein S25 OS=Chaetomium thermophilum (strain DSM 1495 / CBS 144.50 / IMI 039719) OX=759272 GN=CTHT_0015340 PE=1 SV=1	1	14	14	14	13	14	13	14	13	14	55.6	55.6	55.6	10.908	99	99	0	70.829	By MS/MS	By MS/MS	55.6	55.6	34561000000	24226000000	10335000000	6	4643000000	3.4289e+09	1214200000	4.0116e+09	7.7067e+09	26	22	48		AQHSVILDK;AQHSVILDKATSDK;ATSDKLYK;ATSDKLYKDVQSYR;CLKDLEEK;DKAQHSVILDK;INGALAR;KCLKDLEEK;LKINGALAR;LVTVATLVDR;LVTVATLVDRLK;LVTVATLVDRLKINGALAR;LYKDVQSYR;VKDKAQHSVILDK				227	788;789;931;932;1108;1328;3858;4166;5129;5736;5737;5738;5795;8752	True;True;True;True;True;True;True;True;True;True;True;True;True;True	865;866;1020;1021;1211;1458;4265;4599;5663;6336;6337;6338;6399;9759	2543;2544;2545;2546;2547;2548;2549;2966;2967;2968;3473;3474;3475;3476;4270;4271;4272;13217;13218;14374;14375;14376;14377;17984;17985;20270;20271;20272;20273;20274;20275;20276;20277;20278;20279;20280;20515;20516;20517;20518;30750;30751;30752;30753
G0S1Z0|G0S1Z0_CHATD	G0S1Z0|G0S1Z0_CHATD	26	26	26	G0S1Z0|G0S1Z0_CHATD 40S ribosomal protein s5-like protein OS=Chaetomium thermophilum (strain DSM 1495 / CBS 144.50 / IMI 039719) OX=759272 GN=CTHT_0015350 PE=1 SV=1	1	26	26	26	25	25	25	25	25	25	81.6	81.6	81.6	23.644	212	212	0	314.48	By MS/MS	By MS/MS	81.1	81.6	301170000000	222610000000	78560000000	12	16022000000	11742000000	4.2802e+09	12676000000	10617000000	127	93	220		ANCPIIER;APVYIPHSAGR;DISLTDYIQIR;EVLAEVGSVK;EVLAEVGSVKLFNR;GSSNSYAIK;GSSNSYAIKK;IGSAGTVR;IGSAGTVRR;IVAHAFEIIHLMTDQNPIQVAVDAIVNCGPR;KANCPIIER;LTNSLMMHGR;MSEGEVEVAQPQYDVLPK;NVKTIAECLAEELINAAK;QAVDVSPLR;QAVDVSPLRR;QAVDVSPLRRVNQAIALLTTGAR;RQAVDVSPLR;RQAVDVSPLRR;RVNQAIALLTTGAR;SEGEVEVAQPQYDVLPK;TIAECLAEELINAAK;TIAECLAEELINAAKGSSNSYAIK;VNQAIALLTTGAR;WSYDDIEIR;WSYDDIEIRDISLTDYIQIR				228	695;768;1318;2180;2181;3116;3117;3663;3664;4034;4150;5621;5952;6349;6548;6549;6550;7069;7070;7147;7248;8024;8025;8916;9274;9275	True;True;True;True;True;True;True;True;True;True;True;True;True;True;True;True;True;True;True;True;True;True;True;True;True;True	765;845;1448;2416;2417;3447;3448;4052;4053;4458;4459;4583;6211;6212;6213;6659;7110;7327;7328;7329;7916;7917;8001;8112;8113;8953;8954;9938;10330;10331	2266;2267;2481;2482;2483;2484;4223;4224;4225;4226;4227;4228;4229;4230;4231;4232;4233;4234;4235;4236;4237;4238;7136;7137;7138;7139;10467;10468;10469;10470;10471;10472;12577;12578;12579;12580;13863;13864;13865;13866;13867;13868;13869;13870;13871;13872;13873;13874;13875;13876;13877;13878;13879;13880;13881;13882;13883;13884;13885;13886;13887;13888;13889;13890;13891;13892;13893;13894;13895;13896;13897…
G0S215|SDA1_CHATD	G0S215|SDA1_CHATD	4	4	4	G0S215|SDA1_CHATD Protein SDA1 OS=Chaetomium thermophilum (strain DSM 1495 / CBS 144.50 / IMI 039719) OX=759272 GN=SDA1 PE=1 SV=2	1	4	4	4	4	2	4	2	4	2	7.7	7.7	7.7	86.807	767	767	0	10.816	By MS/MS	By MS/MS	7.7	3	109680000	106780000	2896700	33	1206400	1118600	87778	0	0	6	1	7		FHDLVDLVAHVADLYPDITAPFPDHLK;LLVLQLVTR;TIQTVLHNLLTSDR;VVGSLVLLR				229	2386;5296;8055;9105	True;True;True;True	2639;5847;8985;10148	7896;7897;18525;18526;28286;28287;31930
G0S241|G0S241_CHATD	G0S241|G0S241_CHATD	4	4	4	G0S241|G0S241_CHATD Peptidyl-tRNA hydrolase-like protein OS=Chaetomium thermophilum (strain DSM 1495 / CBS 144.50 / IMI 039719) OX=759272 GN=CTHT_0015900 PE=4 SV=1	1	4	4	4	4	2	4	2	4	2	16.3	16.3	16.3	33.891	319	319	0	12.327	By MS/MS	By matching	16.3	8.8	152790000	132270000	20516000	11	7931100	6847300	1083800	27571000	14425000	3	0	3		ADPEVDEKAEIPTR;FENEGWLHPFDGK;GAGAFTQYMAK;LAPSTQPGAPASSR				230	168;2333;2623;4725	True;True;True;True	181;2583;2901;5235	483;484;7741;8835;16694;16695
G0S246|G0S246_CHATD	G0S246|G0S246_CHATD	12	12	12	G0S246|G0S246_CHATD ATP citrate synthase OS=Chaetomium thermophilum (strain DSM 1495 / CBS 144.50 / IMI 039719) OX=759272 GN=CTHT_0015950 PE=4 SV=1	1	12	12	12	8	8	8	8	8	8	26.3	26.3	26.3	72.232	659	659	0	47.511	By MS/MS	By MS/MS	18.1	17.1	483140000	340110000	143030000	38	8733400	6085200	2648200	49360000	43408000	3	8	11		AGKDLISSLVSGLLTIGSR;ASPAPAAPAGGLSANDK;ASPAPAAPAGGLSANDKITR;EAGFYVPDTFEDLPK;FQADPECK;GVTIIGPATVGGIKPGCFK;HPDVDVVVNFASSR;HPWDDITYLLPNLQQTGPPGQEGR;ILLLLGEVGGVEEYK;MGVLNGLFVLGR;NCGAFSPEEAEDYLK;TIAIIAEGVPER				231	344;870;871;1641;2496;3218;3402;3413;3801;5864;6021;8026	True;True;True;True;True;True;True;True;True;True;True;True	373;951;952;1813;2757;3559;3757;3771;4201;6507;6748;8955	1043;2743;2744;2745;5348;8373;8374;10800;10801;11512;11557;13041;20843;21668;21669;28173
G0S248|G0S248_CHATD	G0S248|G0S248_CHATD	13	13	13	G0S248|G0S248_CHATD ATP citrate synthase OS=Chaetomium thermophilum (strain DSM 1495 / CBS 144.50 / IMI 039719) OX=759272 GN=CTHT_0015970 PE=4 SV=1	1	13	13	13	12	9	12	9	12	9	38.9	38.9	38.9	53.508	489	489	0	41.594	By MS/MS	By MS/MS	34.6	28.4	717840000	529910000	187920000	21	10634000	8370300	2263400	29427000	26782000	10	5	15		AATQELGLNAK;AGKPQQVEHTVGILR;AGPNYQEGLK;APVIKPSPLPPPAEHNPPPK;DGDWILFTHEGGVDVGDVDAK;FPEGADINAVLDKAEK;GLHNVLVDFITR;IFGPEMHVSGIVPLALIPGKWEENTIKEFEG;LDQTADFECGQK;LTVLNPNGR;RAGPNYQEGLK;SFLVEPFVPHPPETEYYININSVR;TVLDLMLR				232	110;349;369;765;1242;2486;2936;3624;4804;5640;6820;7301;8379	True;True;True;True;True;True;True;True;True;True;True;True;True	117;378;400;842;1358;2747;3241;4008;5322;6233;7643;8173;9344	328;1059;1060;1061;1062;1105;1106;2476;2477;3892;8348;8349;9859;9860;12453;16940;16941;19881;19882;24319;25884;25885;29517
G0S254|G0S254_CHATD	G0S254|G0S254_CHATD	2	2	2	G0S254|G0S254_CHATD argininosuccinate synthase OS=Chaetomium thermophilum (strain DSM 1495 / CBS 144.50 / IMI 039719) OX=759272 GN=CTHT_0016030 PE=3 SV=1	1	2	2	2	0	2	0	2	0	2	2.9	2.9	2.9	111.27	981	981	0	6.0992	None	By MS/MS	0	2.9	26857000	0	26857000	54	497360	0	497360	0	0	0	2	2		GCYDTPGLTIAR;LVTPEGEVTDSVELFK				233	2663;5734	True;True	2942;6334	8990;20267
G0S257|G0S257_CHATD	G0S257|G0S257_CHATD	3	3	3	G0S257|G0S257_CHATD GrpE protein homolog OS=Chaetomium thermophilum (strain DSM 1495 / CBS 144.50 / IMI 039719) OX=759272 GN=CTHT_0016060 PE=3 SV=1	1	3	3	3	2	3	2	3	2	3	16.8	16.8	16.8	29.51	262	262	0	12.601	By MS/MS	By MS/MS	12.6	16.8	68483000	42121000	26362000	15	2571200	1347900	1223200	0	0	1	2	3		AVAEFQNLQTR;DLLDTVDNFER;LQATGDDQNSNKDLISLYEGIK				234	949;1401;5412	True;True;True	1040;1542;5985	3011;4594;4595;18989;18990
G0S273|G0S273_CHATD	G0S273|G0S273_CHATD	118	118	118	G0S273|G0S273_CHATD RNA cytidine acetyltransferase OS=Chaetomium thermophilum (strain DSM 1495 / CBS 144.50 / IMI 039719) OX=759272 GN=NAT10 PE=1 SV=1	1	118	118	118	107	115	107	115	107	115	84.3	84.3	84.3	119.63	1073	1073	0	323.31	By MS/MS	By MS/MS	83.1	84.3	470850000000	317780000000	153070000000	54	3.8188e+09	2604900000	1213900000	9525000000	10770000000	414	435	849		AEEMAALR;AEEMAALRDELEK;AEEMAALRDELEKMEK;AELDQLFTPFDHK;AELDQLFTPFDHKR;AGANPNGGNAVEVDR;AGANPNGGNAVEVDRSTLK;ALLTFVDAIAEK;ALLTFVDAIAEKTLR;ALLTFVDAIAEKTLRNTVTLTAAR;ALQLLVDYYEGK;ALQLLVDYYEGKFADLSEDAAAEVPR;AQFVPVYLR;DELEDTQPIGSLIK;DHADYTIIQSTNPEFNK;DMHELPPLFSK;DTLFSFHPVSEK;DTLFSFHPVSEKFLQQMVALYVASHYK;EAIVHLYYIMSSMDVR;EAVKLSGLQQAILLALGLQR;EAVKLSGLQQAILLALGLQRK;EFPSILALTIEESANAGAMLDPSNAPTELTK;EITLSEPIR;EL…				235	209;210;211;241;242;313;314;611;612;613;637;638;783;1208;1270;1432;1528;1529;1652;1687;1688;1756;1857;1942;1943;1944;1953;1998;1999;2000;2018;2122;2247;2307;2308;2309;2455;2458;2459;2513;2715;2716;2863;3053;3103;3104;3105;3195;3522;3737;3968;3992;3993;4128;4129;4182;4219;4220;4335;4421;4594;4630;4631;4820;4821;4822;4832;4833;4834;5303;5359;5360;5470;5531;5532;6319;6338;6466;6467;6481;6693;6735;67…	True;True;True;True;True;True;True;True;True;True;True;True;True;True;True;True;True;True;True;True;True;True;True;True;True;True;True;True;True;True;True;True;True;True;True;True;True;True;True;True;True;True;True;True;True;True;True;True;True;True;True;True;True;True;True;True;True;True;True;True;True;True;True;True;True;True;True;True;True;True;True;True;True;True;True;True;True;True;True;True…	227;228;229;230;231;265;266;341;342;661;662;663;688;689;860;1319;1394;1576;1577;1684;1685;1686;1824;1825;1826;1865;1866;1944;2055;2142;2143;2144;2153;2206;2207;2208;2209;2210;2211;2232;2347;2348;2487;2554;2555;2556;2710;2711;2715;2716;2776;2777;2995;2996;3162;3378;3433;3434;3435;3535;3896;3897;3898;4131;4387;4411;4412;4557;4558;4559;4615;4656;4657;4785;4881;4882;4883;5087;5131;5132;5340;5341;5342…	619;620;621;622;623;624;625;626;627;628;725;726;727;728;729;730;731;732;733;734;735;736;737;738;739;951;952;953;954;955;956;957;958;1889;1890;1891;1892;1893;1894;1895;1896;1897;1898;1899;1900;1901;1902;1903;1904;1905;1998;1999;2000;2001;2002;2003;2533;2534;3806;4043;4044;4045;4690;4691;4692;4693;4694;4695;4696;4697;4698;4699;4700;4701;4702;5007;5008;5009;5010;5011;5012;5013;5014;5015;5384;5385;53…
G0S283|G0S283_CHATD	G0S283|G0S283_CHATD	10	9	9	G0S283|G0S283_CHATD 26S protease regulatory subunit 6B-like protein OS=Chaetomium thermophilum (strain DSM 1495 / CBS 144.50 / IMI 039719) OX=759272 GN=CTHT_0016320 PE=3 SV=1	1	10	9	9	8	10	7	9	7	9	31.7	28.8	28.8	47.143	420	420	0	34.548	By MS/MS	By MS/MS	21.9	31.7	512960000	347610000	165350000	24	9099700	5991600	3108100	33474000	33757000	7	8	15		ADTLDPALLRPGR;AVANSTTANFIR;EAVELPLTHFDLYK;GTSDENKFDFYK;GVLLYGPPGTGK;LIFTTIASK;LQEEYIKDEQR;MSLAPEVDLDSLICR;SAPSTIPNIDNFEGVPTDGDNYATLK;VVGSEFVQK				236	181;952;1684;3149;3203;5059;5417;5957;7193;9104	True;True;True;True;False;True;True;True;True;True	198;1043;1861;3485;3544;5589;5990;6666;8053;10147	543;544;3015;3016;5539;5540;10574;10575;10755;10756;17773;17774;18999;19000;19001;19002;21436;25510;31928;31929
G0S289|G0S289_CHATD	G0S289|G0S289_CHATD	47	47	47	G0S289|G0S289_CHATD Exosome complex exonuclease rrp6-like protein OS=Chaetomium thermophilum (strain DSM 1495 / CBS 144.50 / IMI 039719) OX=759272 GN=CTHT_0016380 PE=3 SV=1	1	47	47	47	42	47	42	47	42	47	61	61	61	97.11	859	859	0	323.31	By MS/MS	By MS/MS	57.4	61	25367000000	18744000000	6.6225e+09	48	239690000	170700000	68997000	470440000	428450000	76	71	147		AAAEAALK;AAAEAALKEAK;AASVLYANKPPGEEDAPAQNGGK;ADTCLDEYTGLIK;AKKEEEEEEETPFDYTK;ANILKPQNAFEK;ATEIAIDLEHHDFR;EAVQSALVTVTR;EDESPQYFMTQQILADIAR;EKDWIVDTLVPWR;EQFAVYK;FADFDADKK;FDPYTQR;GCTGPTMLEFFK;GVVDVIDSLLEK;GWFNTLCK;HKLEILNEVFADPK;HPYEYEITNLK;ILPSDKK;IRPLPEEMFYYAR;KEEEEEEETPFDYTK;KFDPYTQR;KPNMEGVVVIPLFYVDFSAEQAQPEPAK;LAAEAAATDTPEAR;LANGVIK;NELAELSAANHPDGKPIDR;NPPSETPLPNAQELK;QFTTGPAILGK;QLGGEELRPEK;…				237	8;9;102;175;499;710;901;1691;1700;1874;2035;2245;2297;2662;3220;3232;3363;3414;3813;3938;4208;4236;4500;4659;4721;6059;6277;6590;6669;6828;6859;6884;6971;7237;7456;7457;7622;7800;7841;7867;8349;8554;8815;9336;9502;9503;9513	True;True;True;True;True;True;True;True;True;True;True;True;True;True;True;True;True;True;True;True;True;True;True;True;True;True;True;True;True;True;True;True;True;True;True;True;True;True;True;True;True;True;True;True;True;True;True	9;10;108;189;543;781;989;1869;1880;2072;2250;2485;2543;2941;3561;3574;3714;3772;4214;4351;4352;4644;4673;4978;4979;5161;5231;6790;7031;7373;7467;7652;7688;7689;7715;7806;8100;8340;8341;8522;8712;8755;8756;8782;9311;9539;9826;9827;10394;10583;10584;10595	28;29;302;303;304;305;518;519;520;1581;1582;1583;1584;1585;1586;2309;2310;2311;2312;2883;2884;2885;2886;2887;5567;5568;5614;5615;6134;6135;6136;6137;6671;6672;7336;7337;7338;7339;7582;7583;8988;8989;10803;10804;10837;10838;11346;11347;11348;11349;11558;13093;13094;13497;13498;13499;13500;13501;13502;14560;14561;14562;14563;14638;14639;14640;14641;15790;15791;15792;15793;15794;15795;16395;16396;16…
G0S2A0|G0S2A0_CHATD	G0S2A0|G0S2A0_CHATD	2	2	2	G0S2A0|G0S2A0_CHATD 26S proteasome regulatory subunit-like protein OS=Chaetomium thermophilum (strain DSM 1495 / CBS 144.50 / IMI 039719) OX=759272 GN=CTHT_0016490 PE=3 SV=1	1	2	2	2	2	2	2	2	2	2	8.9	8.9	8.9	64.018	574	574	0	21.763	By MS/MS	By MS/MS	8.9	8.9	129510000	89136000	40374000	30	1736500	1103200	633320	21527000	23683000	1	1	2		LTPDVLGQVIAETYNPTSSR;NYLLTSHISQADLLVSHTQFPENAANNQVAR				238	5627;6392	True;True	6219;7158	19854;19855;22927;22928
G0S2D3|G0S2D3_CHATD	G0S2D3|G0S2D3_CHATD	1	1	1	G0S2D3|G0S2D3_CHATD Methyltransferase-like protein OS=Chaetomium thermophilum (strain DSM 1495 / CBS 144.50 / IMI 039719) OX=759272 GN=CTHT_0016830 PE=3 SV=1	1	1	1	1	1	0	1	0	1	0	3.4	3.4	3.4	36.342	320	320	1	-2	By MS/MS	None	3.4	0	272770000	272770000	0	10	27277000	27277000	0	0	0	1	0	1		YMVGTISDWNK	+			239	9471	TRUE	10547	33010
G0S2E0|G0S2E0_CHATD	G0S2E0|G0S2E0_CHATD	101	101	101	G0S2E0|G0S2E0_CHATD U3 small nucleolar RNA-associated protein 22 OS=Chaetomium thermophilum (strain DSM 1495 / CBS 144.50 / IMI 039719) OX=759272 GN=CTHT_0016900 PE=1 SV=1	1	101	101	101	100	94	100	94	100	94	81	81	81	130.92	1171	1171	0	323.31	By MS/MS	By MS/MS	81	78	247460000000	217970000000	29497000000	64	1.7886e+09	1.5793e+09	209290000	5543500000	1.8495e+09	313	173	486		ADLPTHTYDLVAR;AFVLETEEMLDSVDLDYSEAFDGADALLHR;AGTPIEIGVLFDPLNMAR;ALIQFLSVTNFAEKPCVLGQAK;ALSDKNMEGGER;ASTQLASFR;ASTQLASFRR;AYYLAVVAAHLQK;DKTTEQYLR;DLEDLPLR;DLKGEATLSYEYHNGNSLLPVLSVKPNGEK;DLRDLEDLPLR;EGEGRVEVEVNR;EGEQQANGQPATPATPFYNSTLVAESSYLQYLK;EGILAEVAR;EQGVDLDVR;EQGVDLDVRR;ETLVWSAQTPFDLCEEIMR;EYDVLLYLNTK;FGGDTIR;FKNLAPETVEPPLPVAQHPVDVLLK;FPALSPTIR;GAAPLSPSLSSTQLFK;GEATLSYEYHNGNSLLPVLSVKPNGEKDEDE…				240	166;307;381;590;645;883;884;1076;1356;1372;1393;1413;1771;1775;1783;2040;2041;2137;2214;2364;2421;2484;2613;2683;2731;3027;3069;3101;3359;3442;3446;3448;3487;3490;3497;3714;3904;3931;4296;4320;4381;4382;4408;4570;4797;4915;4916;4917;5025;5127;5150;5160;5161;5825;5826;5830;5831;5863;5990;6187;6423;6471;6647;6680;6689;6838;6990;6991;7113;7238;7343;7344;7525;7917;7971;7974;8022;8023;8081;8121;8223;8…	True;True;True;True;True;True;True;True;True;True;True;True;True;True;True;True;True;True;True;True;True;True;True;True;True;True;True;True;True;True;True;True;True;True;True;True;True;True;True;True;True;True;True;True;True;True;True;True;True;True;True;True;True;True;True;True;True;True;True;True;True;True;True;True;True;True;True;True;True;True;True;True;True;True;True;True;True;True;True;True…	179;334;414;415;639;697;698;966;967;1176;1488;1507;1534;1554;1959;1963;1972;2255;2256;2365;2366;2453;2617;2676;2745;2891;2963;3012;3348;3395;3431;3710;3805;3809;3811;3855;3856;3859;3867;4105;4314;4343;4743;4770;4835;4836;4837;4866;5060;5315;5441;5442;5443;5554;5661;5687;5698;5699;6437;6438;6439;6445;6446;6447;6448;6505;6506;6716;6925;7191;7244;7442;7480;7489;7662;7826;7827;7964;8101;8219;8220;822…	477;478;479;480;914;915;916;917;918;919;920;921;1131;1132;1133;1134;1135;1136;1137;1138;1139;1140;1141;1142;1143;1144;1145;1146;1147;1148;1149;1150;1151;1152;1832;1833;1834;2021;2022;2023;2024;2025;2026;2027;2783;2784;2785;2786;3365;3366;3367;4380;4381;4382;4383;4452;4453;4560;4561;4618;4619;4620;4621;4622;4623;4624;5803;5804;5805;5806;5831;5832;5833;5834;5862;5863;6685;6686;6687;6688;6689;6690;7…
G0S2F2|G0S2F2_CHATD	G0S2F2|G0S2F2_CHATD	3	3	3	G0S2F2|G0S2F2_CHATD Cleavage and polyadenylation specificity factor subunit 2 OS=Chaetomium thermophilum (strain DSM 1495 / CBS 144.50 / IMI 039719) OX=759272 GN=CTHT_0017020 PE=3 SV=1	1	3	3	3	3	1	3	1	3	1	6.8	6.8	6.8	107.9	998	998	0	10.126	By MS/MS	By MS/MS	6.8	1.3	138070000	131230000	6839700	52	319390	187850	131530	0	0	3	1	4		ALNVSTTIGQASR;QLQATLRSGGAAGALEASADVVDDASETTTESEESETEQQGK;VLELAYLLEHAWR				241	620;6685;8807	True;True;True	671;7485;9817	1948;1949;23824;30907
G0S2F9|G0S2F9_CHATD	G0S2F9|G0S2F9_CHATD	3	3	3	G0S2F9|G0S2F9_CHATD Histone H1 OS=Chaetomium thermophilum (strain DSM 1495 / CBS 144.50 / IMI 039719) OX=759272 GN=CTHT_0017090 PE=3 SV=1	1	3	3	3	3	2	3	2	3	2	16.5	16.5	16.5	24.879	236	236	0	5.8385	By MS/MS	By MS/MS	16.5	8.5	131780000	86041000	45740000	7	15644000	9109200	6534300	0	0	1	1	2		GIFEQPK;SESAPAAAAPATK;TPNHPTYLDMITDAIIALK				242	2837;7274;8214	True;True;True	3131;8143;9164	9555;9556;25774;25775;28933
G0S2H5|G0S2H5_CHATD	G0S2H5|G0S2H5_CHATD	4	4	4	G0S2H5|G0S2H5_CHATD Phosphoketolase-like protein OS=Chaetomium thermophilum (strain DSM 1495 / CBS 144.50 / IMI 039719) OX=759272 GN=CTHT_0017250 PE=3 SV=1	1	4	4	4	0	4	0	4	0	4	5.8	5.8	5.8	93.528	829	829	0	8.5915	None	By MS/MS	0	5.8	59443000	0	59443000	33	812110	0	812110	0	0	0	4	4		FINVVDLFK;FSLAIEAIDHVPR;STIQGEPLTDEELK;SYEPDRLFPDGK				243	2399;2528;7733;7832	True;True;True;True	2653;2793;8638;8746	7945;8478;27172;27480
G0S2J1|G0S2J1_CHATD	G0S2J1|G0S2J1_CHATD	6	6	6	G0S2J1|G0S2J1_CHATD Eukaryotic translation initiation factor 2A OS=Chaetomium thermophilum (strain DSM 1495 / CBS 144.50 / IMI 039719) OX=759272 GN=CTHT_0017410 PE=3 SV=1	1	6	6	6	6	3	6	3	6	3	13.4	13.4	13.4	73.435	677	677	0	16.892	By MS/MS	By MS/MS	13.4	8.3	104990000	83480000	21511000	36	1711300	1329000	382320	8422100	8268200	8	1	9		AVPGFAKPEGNTR;GIANHTFPIAPR;KPSTEPSAPAAAASTPAETASPAQTQAPTNPNAK;NQNVAVFVPER;NQVPGAEPAQR;YIMTATTSPR				244	1013;2824;4505;6296;6301;9399	True;True;True;True;True;True	1109;3118;4985;7052;7059;10463	3197;9514;15820;15821;22612;22613;22629;22630;32784
G0S2K6|G0S2K6_CHATD	G0S2K6|G0S2K6_CHATD	2	2	2	G0S2K6|G0S2K6_CHATD HIT domain-containing protein OS=Chaetomium thermophilum (strain DSM 1495 / CBS 144.50 / IMI 039719) OX=759272 GN=CTHT_0017560 PE=4 SV=1	1	2	2	2	0	2	0	2	0	2	18.4	18.4	18.4	15.239	136	136	0	3.8227	None	By MS/MS	0	18.4	10597000	0	10597000	9	514000	0	514000	0	0	0	2	2		ALYEEIKDKL;ATGAEEYNILQNNGR				245	672;912	True;True	729;1001	2106;2916
G0S2M0|G0S2M0_CHATD	G0S2M0|G0S2M0_CHATD	1	1	1	G0S2M0|G0S2M0_CHATD DNA mismatch repair protein OS=Chaetomium thermophilum (strain DSM 1495 / CBS 144.50 / IMI 039719) OX=759272 GN=CTHT_0017720 PE=3 SV=1	1	1	1	1	1	1	1	1	1	1	0.7	0.7	0.7	138.18	1238	1238	1	-2	By MS/MS	By matching	0.7	0.7	10303000	7564300	2738700	59	174630	128210	46419	0	0	1	0	1		RMQIAVDEK	+			246	7024	TRUE	7864	24953;24954
G0S2M9|G0S2M9_CHATD	G0S2M9|G0S2M9_CHATD	2	2	2	G0S2M9|G0S2M9_CHATD Methionine aminopeptidase OS=Chaetomium thermophilum (strain DSM 1495 / CBS 144.50 / IMI 039719) OX=759272 GN=CTHT_0017810 PE=3 SV=1	1	2	2	2	2	1	2	1	2	1	13.6	13.6	13.6	38.935	352	352	0	42.679	By MS/MS	By MS/MS	13.6	8.5	211370000	201680000	9697700	18	1043700	1043700	538760	0	0	2	1	3		EVLDIAAAALRPGITTDEIDEIVHNACIER;SVCTSVNEVICHGIPDKR				247	2183;7763	True;True	2419;8671	7142;7143;27252
G0S2N0|G0S2N0_CHATD	G0S2N0|G0S2N0_CHATD	1	1	1	G0S2N0|G0S2N0_CHATD ER-derived vesicles protein ERV14 OS=Chaetomium thermophilum (strain DSM 1495 / CBS 144.50 / IMI 039719) OX=759272 GN=CTHT_0017820 PE=3 SV=1	1	1	1	1	1	1	1	1	1	1	10.9	10.9	10.9	16.21	138	138	0	6.6208	By MS/MS	By MS/MS	10.9	10.9	9381700	0	9381700	2	4690800	0	4690800	0	0	1	1	2		IIDNTHLLDATEIFR				248	3691	TRUE	4082	12672;12673
G0S2N5|G0S2N5_CHATD	G0S2N5|G0S2N5_CHATD	1	1	1	G0S2N5|G0S2N5_CHATD DUF1748-domain-containing protein OS=Chaetomium thermophilum (strain DSM 1495 / CBS 144.50 / IMI 039719) OX=759272 GN=CTHT_0017870 PE=4 SV=1	1	1	1	1	1	0	1	0	1	0	22.1	22.1	22.1	9.7862	86	86	0	4.2233	By MS/MS	None	22.1	0	0	0	0	4	0	0	0	0	0	1	0	1		LTHYAFDAVLLSAFLAGMK				249	5605	TRUE	6195	19755
G0S2N6|G0S2N6_CHATD	G0S2N6|G0S2N6_CHATD	2	2	2	G0S2N6|G0S2N6_CHATD Pyruvate kinase OS=Chaetomium thermophilum (strain DSM 1495 / CBS 144.50 / IMI 039719) OX=759272 GN=CTHT_0017880 PE=3 SV=1	1	2	2	2	1	2	1	2	1	2	4.4	4.4	4.4	58.179	528	528	0	4.0303	By MS/MS	By MS/MS	2.5	4.4	61134000	47723000	13410000	34	1692100	1403600	288490	0	0	0	1	1		AATALDHLNLGGK;VNWQEDVDRR				250	104;8919	True;True	110;9941	310;311;31300
G0S2R3|G0S2R3_CHATD	G0S2R3|G0S2R3_CHATD	10	10	10	G0S2R3|G0S2R3_CHATD 26S proteasome regulatory subunit rpn2-like protein OS=Chaetomium thermophilum (strain DSM 1495 / CBS 144.50 / IMI 039719) OX=759272 GN=CTHT_0018170 PE=4 SV=1	1	10	10	10	7	10	7	10	7	10	9.5	9.5	9.5	184.65	1680	1680	0	43.397	By MS/MS	By MS/MS	7.1	9.5	423470000	277140000	146330000	68	2102900	1572400	530500	33261000	25224000	7	10	17		AAATQQLLSNLSQR;FTATAALGVIHR;KLLEPYLPK;KPTGGPLLLHDSTPSEPK;LLEPYLPKQGGVSNGSIFSQGGALYAYGLIHANHGADALEYLR;LNLEFLYR;MLNVITAPGVLAFLGDEPPELK;MVELLAESYNPHVR;QGGVSNGSIFSQGGALYAYGLIHANHGADALEYLR;TSDETAPESVAQFSDPAAWNALEAVVER				251	20;2543;4416;4506;5210;5329;5899;5974;6600;8278	True;True;True;True;True;True;True;True;True;True	21;2809;4876;4986;5752;5890;6570;6696;7385;9233	54;55;8521;8522;15397;15398;15822;18254;18683;18684;21069;21539;21540;21541;23535;23536;29129;29130
G0S2R6|G0S2R6_CHATD	G0S2R6|G0S2R6_CHATD	2	2	2	G0S2R6|G0S2R6_CHATD Zinc finger domain-containing protein OS=Chaetomium thermophilum (strain DSM 1495 / CBS 144.50 / IMI 039719) OX=759272 GN=CTHT_0018200 PE=4 SV=1	1	2	2	2	0	2	0	2	0	2	10.5	10.5	10.5	36.867	344	344	0	6.4022	None	By MS/MS	0	10.5	6626000	0	6626000	18	368110	0	368110	0	0	0	2	2		IIQNFYQAQAER;SGLDIEIFGMEGVPEDILQQHNQR				252	3717;7335	True;True	4108;8210	12752;25957
G0S2S5|G0S2S5_CHATD	G0S2S5|G0S2S5_CHATD	6	6	6	G0S2S5|G0S2S5_CHATD ATP-dependent RNA helicase DHH1 OS=Chaetomium thermophilum (strain DSM 1495 / CBS 144.50 / IMI 039719) OX=759272 GN=CTHT_0018310 PE=3 SV=1	1	6	6	6	4	6	4	6	4	6	15.7	15.7	15.7	62.686	554	554	0	12.199	By MS/MS	By MS/MS	11.7	15.7	224160000	151880000	72289000	38	192460	3996700	192460	23356000	21326000	1	5	6		ELAMQTSQVCK;ELGTEIHPIPAEIPK;GIFEAGYEKPSPIQEESIPIALAGR;GLEWEDFNLKR;LQDAVHIVVGTPGR;TAAFVIPALEK				253	1905;1937;2836;2922;5413;7853	True;True;True;True;True;True	2104;2137;3130;3227;5986;8768	6229;6304;6305;9553;9554;9826;9827;18991;18992;27542
G0S2U4|G0S2U4_CHATD	G0S2U4|G0S2U4_CHATD	47	47	47	G0S2U4|G0S2U4_CHATD Nucleolar protein 56 OS=Chaetomium thermophilum (strain DSM 1495 / CBS 144.50 / IMI 039719) OX=759272 GN=CTHT_0018510 PE=1 SV=1	1	47	47	47	42	47	42	47	42	47	64.6	64.6	64.6	57.734	523	523	0	323.31	By MS/MS	By MS/MS	63.5	64.6	127260000000	85145000000	42111000000	25	2888800000	1.9633e+09	925570000	3.0991e+09	3.5619e+09	117	132	249		ALAIIQAAK;AQLGLGHAYSR;AVMADDEETLPVAVDAMDIDSK;AVMADDEETLPVAVDAMDIDSKSPAK;DLASNVTSMADYR;DLASNVTSMADYRR;EWYGWHFPELIR;FSVHKNDNHIIQGIATLDALDK;HFGEVLR;IDNFSEKPTR;ILAESLDK;ILAESLDKK;ILAESLDKKMSEVAPNLQVILGTPVAAR;IVSDNITYAK;KLAGEITAAFPGVQCEAADTSEVVAALLR;KMSEVAPNLQVILGTPVAAR;KSLGGEDVEMADADVGENK;KSLGGEDVEMADADVGENKK;LAGEITAAFPGVQCEAADTSEVVAALLR;LIAHAGSLTNLAK;LIAHAGSLTNLAKYPASTLQILGAEK;MSEVAPNLQVILGTPVAAR;ND…				254	525;804;1010;1011;1360;1361;2210;2541;3299;3558;3771;3772;3773;4070;4370;4459;4562;4563;4692;5041;5042;5953;6040;6041;6951;7184;7185;7399;7446;7447;7483;7484;7485;7529;7689;7690;8099;8762;8984;9023;9118;9119;9122;9123;9369;9491;9492	True;True;True;True;True;True;True;True;True;True;True;True;True;True;True;True;True;True;True;True;True;True;True;True;True;True;True;True;True;True;True;True;True;True;True;True;True;True;True;True;True;True;True;True;True;True;True	572;881;1103;1104;1105;1106;1107;1492;1493;1494;1495;2449;2807;3644;3937;4167;4168;4169;4170;4498;4823;4930;5050;5051;5052;5053;5199;5571;5572;6660;6661;6768;6769;7784;8042;8043;8044;8045;8278;8279;8329;8330;8370;8371;8372;8373;8374;8375;8422;8591;8592;9033;9769;10011;10056;10057;10058;10161;10162;10165;10166;10430;10570;10571	1659;1660;1661;1662;2581;2582;2583;2584;3175;3176;3177;3178;3179;3180;3181;3182;3183;3184;3185;3186;3187;3188;3189;3190;3191;3192;4391;4392;4393;4394;4395;4396;4397;4398;4399;4400;4401;4402;4403;4404;4405;4406;4407;4408;4409;4410;4411;4412;4413;4414;4415;4416;4417;7212;7213;7214;7215;8514;8515;8516;8517;8518;8519;11051;11052;12124;12125;12126;12127;12128;12129;12926;12927;12928;12929;12930;12931;…
G0S2U7|G0S2U7_CHATD	G0S2U7|G0S2U7_CHATD	3	3	3	G0S2U7|G0S2U7_CHATD Uncharacterized protein OS=Chaetomium thermophilum (strain DSM 1495 / CBS 144.50 / IMI 039719) OX=759272 GN=CTHT_0018540 PE=4 SV=1	1	3	3	3	2	3	2	3	2	3	15.5	15.5	15.5	23.057	207	207	0	6.2228	By MS/MS	By MS/MS	10.1	15.5	23973000	19006000	4966400	11	2179300	1727800	451490	0	0	2	2	4		AVVDFISGVIEGR;ELQLFAESDQR;VTFDTFHR				255	1033;1970;9048	True;True;True	1131;2174;10086	3248;3249;6456;31726;31727
G0S2U9|G0S2U9_CHATD	G0S2U9|G0S2U9_CHATD	1	1	1	G0S2U9|G0S2U9_CHATD Long-chain-alcohol oxidase OS=Chaetomium thermophilum (strain DSM 1495 / CBS 144.50 / IMI 039719) OX=759272 GN=CTHT_0018560 PE=3 SV=1	1	1	1	1	1	0	1	0	1	0	2.3	2.3	2.3	85.904	786	786	0	3.9698	By MS/MS	None	2.3	0	15292000	15292000	0	42	364100	364100	0	0	0	1	0	1		EIVPALPGLEPFVVSADK				256	1861	TRUE	2059	6091
G0S2X4|G0S2X4_CHATD	G0S2X4|G0S2X4_CHATD	6	6	6	G0S2X4|G0S2X4_CHATD 40S ribosomal protein S26 OS=Chaetomium thermophilum (strain DSM 1495 / CBS 144.50 / IMI 039719) OX=759272 GN=CTHT_0018830 PE=1 SV=1	1	6	6	6	6	5	6	5	6	5	43.7	43.7	43.7	13.582	119	119	0	17.452	By MS/MS	By MS/MS	43.7	37.8	5397600000	3.9165e+09	1.4811e+09	4	1.0429e+09	760530000	282420000	616790000	691960000	8	6	14		DISDASVFAEYTVPK;GHVKPIR;IVPTQAPK;KIVPTQAPK;LQYCVSCAIHGK;NMVESAAIR				257	1313;2815;4066;4345;5458;6244	True;True;True;True;True;True	1443;3109;4494;4798;6036;6991;6992	4202;4203;4204;4205;9491;14008;14009;15097;15098;19150;19151;19152;22384;22385;22386;22387
G0S2X5|G0S2X5_CHATD	G0S2X5|G0S2X5_CHATD	13	13	10	G0S2X5|G0S2X5_CHATD 40S ribosomal protein S27a-like protein OS=Chaetomium thermophilum (strain DSM 1495 / CBS 144.50 / IMI 039719) OX=759272 GN=CTHT_0018840 PE=1 SV=1	1	13	13	10	12	13	12	13	9	10	67.5	67.5	47.4	17.694	154	154	0	73.414	By MS/MS	By MS/MS	63	67.5	16520000000	11486000000	5034000000	6	918950000	635990000	282960000	829390000	995190000	50	45	95		CHLTYVFDK;CHLTYVFDKSS;ECPNESCGAGVFMASMQDR;ESTLHLVLR;IQDKEGIPPDQQR;KVYTTPK;RECPNESCGAGVFMASMQDR;TITLEVEPSDTIDTVK;TLSDYNIQK;VDSDGKIER;VKLAVLK;YYKVDSDGK;YYKVDSDGKIER				258	1098;1099;1698;2107;3907;4642;6858;8066;8135;8560;8767;9602;9603	True;True;True;True;True;True;True;True;True;True;True;True;True	1201;1202;1876;1877;1878;2332;4317;5144;7685;7686;7687;8998;9073;9545;9774;10693;10694	3433;3434;3435;3436;3437;3438;3439;3440;3441;3442;3443;5583;5584;5585;5586;5587;5588;5589;5590;5591;5592;5593;5594;5595;5596;5597;5598;5599;5600;5601;5602;5603;5604;5605;5606;5607;5608;5609;5610;5611;5612;6890;6891;6892;6893;13360;13361;13362;13363;13364;13365;13366;13367;13368;13369;13370;13371;16323;16324;24436;24437;24438;24439;24440;24441;24442;24443;24444;24445;28337;28338;28586;28587;30092;…
G0S2X8|G0S2X8_CHATD	G0S2X8|G0S2X8_CHATD	10	1	1	G0S2X8|G0S2X8_CHATD T-complex protein 1 subunit eta OS=Chaetomium thermophilum (strain DSM 1495 / CBS 144.50 / IMI 039719) OX=759272 GN=CTHT_0018870 PE=3 SV=1	1	10	1	1	10	7	1	0	1	0	22.3	3	3	62.935	575	575	0	3.8076	By MS/MS	By matching	22.3	13.9	0	0	0	37	0	0	0	0	0	1	0	1		ALEIIPR;FVWEPALVK;ILVDIAR;IPGGSLTDSIFVK;LLDIVHPAAR;LPIGDLATQYFADRDIFCAGR;MVVDAVLSLDQDDLNEK;SLHDAIMIVK;SQDAEVGDGTTSVVVLAGEILK;TFSYAGFEQQPK				259	550;2597;3832;3889;5186;5375;5982;7487;7613;7967	False;False;False;False;False;False;True;False;False;False	598;2874;4234;4297;5724;5940;6706;8377;8512;8894	1722;1723;8761;8762;13133;13134;13301;13302;18154;18155;18845;21564;26470;26812;26813;27993;27994
G0S2Y0|G0S2Y0_CHATD	G0S2Y0|G0S2Y0_CHATD	14	14	14	G0S2Y0|G0S2Y0_CHATD Putative 40S ribosomal protein OS=Chaetomium thermophilum (strain DSM 1495 / CBS 144.50 / IMI 039719) OX=759272 GN=CTHT_0018890 PE=3 SV=1	1	14	14	14	12	12	12	12	12	12	15.7	15.7	15.7	123.34	1118	1118	0	73.183	By MS/MS	By MS/MS	13.4	13.6	669390000	418790000	250600000	58	5954200	2955000	2999300	52213000	75574000	8	13	21		AGIHIISLETTAEHLRR;ATNVAVAEIMTK;DKVDLFVHDPK;DRPLQGFDEHIR;DVILANR;EAPVEDRLTPEEEE;LNEAEQGLVTWR;LYDALEGVQSELGTSHPQHLIQYVEALR;MTTYQQYQAAK;QLQVVDER;SITLIAGVLGR;VGSFVETR;VIAPGLDPATCSVVR;YINISAQLK				260	337;925;1357;1499;1563;1677;5324;5778;5968;6688;7412;8681;8710;9400	True;True;True;True;True;True;True;True;True;True;True;True;True;True	366;1014;1489;1653;1726;1854;5885;6379;6684;6685;7488;8292;9682;9713;10464	1031;2948;4384;4936;4937;5111;5112;5521;5522;18672;18673;20439;20440;21479;21480;21481;23829;23830;26186;26187;30499;30608;30609;32785;32786
G0S2Z7|G0S2Z7_CHATD	G0S2Z7|G0S2Z7_CHATD	7	7	7	G0S2Z7|G0S2Z7_CHATD Eukaryotic translation initiation factor 3 subunit K OS=Chaetomium thermophilum (strain DSM 1495 / CBS 144.50 / IMI 039719) OX=759272 GN=CTHT_0019100 PE=3 SV=1	1	7	7	7	7	7	7	7	7	7	34	34	34	27.734	247	247	0	19.436	By MS/MS	By MS/MS	34	34	280720000	156230000	124490000	14	15309000	8781600	6527700	19312000	30756000	3	5	8		EIQASVLESWLGFR;GFEETIR;IAALVGQAFR;IKDEVITNILVK;NIINGLER;VLNAQLEGAQYAK;YNPQAADILEAYLTQQCEEK				261	1854;2718;3460;3738;6146;8843;9481	True;True;True;True;True;True;True	2051;2998;3823;4132;6882;9857;10558	6070;6071;9114;9115;11733;11734;12843;12844;22012;22013;31018;31019;33039;33040
G0S2Z8|G0S2Z8_CHATD	G0S2Z8|G0S2Z8_CHATD	1	1	1	G0S2Z8|G0S2Z8_CHATD Programmed cell death protein 2 C-terminal domain-containing protein OS=Chaetomium thermophilum (strain DSM 1495 / CBS 144.50 / IMI 039719) OX=759272 GN=CTHT_0019110 PE=4 SV=1	1	1	1	1	1	1	1	1	1	1	5.5	5.5	5.5	43.201	401	401	0	5.7685	By MS/MS	By MS/MS	5.5	5.5	75160000	59708000	15451000	16	4697500	3731800	965710	0	0	1	1	2		ASELGLGESIFGVKPSTGGTAK				262	843	TRUE	922	2688;2689;2690
G0S318|G0S318_CHATD	G0S318|G0S318_CHATD	5	5	5	G0S318|G0S318_CHATD Amidohydrolase-related domain-containing protein OS=Chaetomium thermophilum (strain DSM 1495 / CBS 144.50 / IMI 039719) OX=759272 GN=CTHT_0019320 PE=4 SV=1	1	5	5	5	4	5	4	5	4	5	9.1	9.1	9.1	106.62	984	984	0	14.978	By MS/MS	By MS/MS	8	9.1	141040000	84606000	56435000	46	860520	419800	440720	11947000	14643000	3	6	9		EALELVSGNVYR;EQDDWCDLAEAAGIHK;ILYDNGLTPIYVSDNPVLNAQHVLFEAAK;LNTHCYTIPDLEAFVDHTNEFK;YIDGQPPTLIK				263	1654;2032;3836;5343;9387	True;True;True;True;True	1828;2247;4238;5906;10451	5414;5415;6663;6664;13143;13144;18720;18721;32745
G0S336|G0S336_CHATD	G0S336|G0S336_CHATD	1	1	1	G0S336|G0S336_CHATD nitric oxide dioxygenase OS=Chaetomium thermophilum (strain DSM 1495 / CBS 144.50 / IMI 039719) OX=759272 GN=CTHT_0019520 PE=3 SV=1	1	1	1	1	1	1	1	1	1	1	4.3	4.3	4.3	46.514	421	421	0.0070838	2.2885	By MS/MS	By matching	4.3	4.3	22153000	15214000	6939700	22	1007000	691530	315440	0	0	0	0	0		NVGPEDQEGVHYQFAGTR				264	6347	TRUE	7108	22767;22768
G0S341|G0S341_CHATD	G0S341|G0S341_CHATD	1	1	1	G0S341|G0S341_CHATD biotin synthase OS=Chaetomium thermophilum (strain DSM 1495 / CBS 144.50 / IMI 039719) OX=759272 GN=CTHT_0019570 PE=3 SV=1	1	1	1	1	1	1	1	1	1	1	1.2	1.2	1.2	119.33	1062	1062	0.0025	2.863	By MS/MS	By matching	1.2	1.2	16308000	12756000	3551600	51	319770	250130	69639	0	0	1	0	1		RVETVESVLEAAR				265	7134	TRUE	7987	25312;25313
G0S343|G0S343_CHATD	G0S343|G0S343_CHATD	2	2	2	G0S343|G0S343_CHATD Fatty acid hydroxylase domain-containing protein OS=Chaetomium thermophilum (strain DSM 1495 / CBS 144.50 / IMI 039719) OX=759272 GN=CTHT_0019590 PE=4 SV=1	1	2	2	2	2	2	2	2	2	2	8	8	8	37.616	323	323	0	8.712	By MS/MS	By MS/MS	8	8	209910000	168930000	40983000	7	29988000	24133000	5854700	60661000	45348000	2	1	3		LEHHPAVYK;SHRPPQPELDPLIDALK				266	4851;7373	True;True	5373;8250	17087;17088;26059;26060
G0S379|G0S379_CHATD	G0S379|G0S379_CHATD	5	5	5	G0S379|G0S379_CHATD 40S ribosomal protein S20-like protein OS=Chaetomium thermophilum (strain DSM 1495 / CBS 144.50 / IMI 039719) OX=759272 GN=CTHT_0020000 PE=1 SV=1	1	5	5	5	5	5	5	5	5	5	33.6	33.6	33.6	13.187	116	116	0	16.3	By MS/MS	By MS/MS	33.6	33.6	1.9003e+09	1201800000	698540000	6	292440000	190820000	101620000	238840000	338870000	7	7	14		AEKDFGEAPK;LIDLTAPTEIVK;RLIDLTAPTEIVK;TWDAYEMR;VCQELIER				267	237;5050;6997;8404;8524	True;True;True;True;True	260;5580;7834;9371;9372;9507	716;717;718;719;17750;17751;24878;24879;29603;29604;29605;29606;29968;29969
G0S382|G0S382_CHATD	G0S382|G0S382_CHATD	1	1	1	G0S382|G0S382_CHATD Uncharacterized protein OS=Chaetomium thermophilum (strain DSM 1495 / CBS 144.50 / IMI 039719) OX=759272 GN=CTHT_0020030 PE=3 SV=1	1	1	1	1	1	0	1	0	1	0	3.8	3.8	3.8	60.188	531	531	0.0037267	2.8003	By MS/MS	None	3.8	0	0	0	0	27	0	0	0	0	0	1	0	1		FTNLEDIHQSPQLTSCTYLR				268	2556	TRUE	2827	8580
G0S383|G0S383_CHATD	G0S383|G0S383_CHATD	10	10	10	G0S383|G0S383_CHATD Eukaryotic translation initiation factor 3 subunit E OS=Chaetomium thermophilum (strain DSM 1495 / CBS 144.50 / IMI 039719) OX=759272 GN=INT6 PE=3 SV=1	1	10	10	10	5	10	5	10	5	10	31.8	31.8	31.8	50.924	446	446	0	29.941	By MS/MS	By MS/MS	15.5	31.8	288500000	141170000	147340000	24	4455600	2227500	2228100	21558000	32288000	3	11	14		EGTVVMNHPPSSVYQQVIEK;ISLRELSGLLGLTADAAEK;LSQNAVAQLQHR;SDFFLLAHASEFVENAR;SDKVANLEYLK;TALVHWALFPLFNYDK;TNMTDYVANLYCELEGVKDAPAEFAER;TQVLSAAVGK;VANLEYLK;YLTVAIVTAR				269	1790;3972;5567;7224;7228;7874;8183;8258;8487;9455	True;True;True;True;True;True;True;True;True;True	1979;1980;4391;6151;8084;8088;8789;9129;9213;9467;10523	5875;5876;5877;13672;19624;19625;19626;25599;25600;25605;27597;28860;29074;29075;29836;32941;32942
G0S384|G0S384_CHATD	G0S384|G0S384_CHATD	3	3	3	G0S384|G0S384_CHATD Large ribosomal subunit protein mL49 OS=Chaetomium thermophilum (strain DSM 1495 / CBS 144.50 / IMI 039719) OX=759272 GN=CTHT_0020060 PE=3 SV=1	1	3	3	3	3	3	3	3	3	3	18.6	18.6	18.6	21.638	199	199	0	9.4802	By MS/MS	By MS/MS	18.6	18.6	241000000	156510000	84488000	9	14160000	9198000	4962400	22747000	29477000	1	3	4		NVPPLPFFVDR;QAQEAVVLNSLTK;TPSGHLPVYHLTK				270	6358;6545;8224	True;True;True	7120;7323;9174	22792;22793;23359;23360;28949;28950;28951;28952
G0S387|G0S387_CHATD	G0S387|G0S387_CHATD	37	37	37	G0S387|G0S387_CHATD U3 snoRNP protein OS=Chaetomium thermophilum (strain DSM 1495 / CBS 144.50 / IMI 039719) OX=759272 GN=CTHT_0020090 PE=1 SV=1	1	37	37	37	35	37	35	37	35	37	66.2	66.2	66.2	46.85	414	414	0	323.31	By MS/MS	By MS/MS	62.8	66.2	71882000000	49136000000	22746000000	22	1257700000	831450000	426250000	2156600000	2473400000	99	106	205		AAKPVFDAEQTK;AAKPVFDAEQTKK;AALQSTTDR;AALQSTTDRK;AAPELREWEEK;AAPELREWEEKEIFTK;AVLKHPGSIELWLAYLEFAAQVK;AWVADKAR;CEMDWLAR;EIFTKDEIR;EPTLWLEYAR;EWEEKEIFTK;EWEEKEIFTKDEIR;FCTREPTLWLEYAR;FFDVFAK;FGHLSCHER;GVNALEAIK;IISHVVTTMQELFPNHPCTWSVHIR;KGVNALEAIK;KLEQSPALSGAIPIAVFDVAR;KQPFWGPAAAEK;LEQSPALSGAIPIAVFDVAR;LHPMNASLWTLAGR;LKAALQSTTDR;LKAALQSTTDRK;MVAWMDGILAIEK;PTDFLNYVNWER;QPFWGPAAAEK;QPLVGVDVLTPAFPK;RS…				271	64;65;79;80;88;89;1007;1056;1085;1829;2025;2205;2206;2276;2343;2367;3206;3722;4298;4391;4529;4867;5027;5107;5108;5970;6503;6720;6722;7095;7096;7222;7223;7815;7958;8380;8381	True;True;True;True;True;True;True;True;True;True;True;True;True;True;True;True;True;True;True;True;True;True;True;True;True;True;True;True;True;True;True;True;True;True;True;True;True	69;70;84;85;93;94;1099;1155;1186;1187;2023;2239;2444;2445;2520;2594;2620;3547;4115;4116;4745;4847;5015;5391;5556;5557;5640;5641;6687;6688;6689;7277;7531;7533;7946;7947;8082;8083;8727;8884;9345;9346	180;181;182;183;184;185;186;187;188;189;190;191;192;231;232;233;234;235;236;261;262;263;264;3155;3156;3157;3158;3159;3160;3161;3324;3325;3393;3394;3395;3396;3397;3398;3399;3400;3401;5990;5991;5992;6644;6645;7196;7197;7198;7199;7200;7201;7202;7203;7204;7205;7488;7766;7767;7768;7769;7770;7771;7772;7773;7846;7847;7848;7849;10772;10773;12778;12779;12780;12781;12782;12783;12784;12785;12786;12787;12788…
G0S388|G0S388_CHATD	G0S388|G0S388_CHATD	1	1	1	G0S388|G0S388_CHATD Calcofluor white hypersensitive protein OS=Chaetomium thermophilum (strain DSM 1495 / CBS 144.50 / IMI 039719) OX=759272 GN=CTHT_0020100 PE=4 SV=1	1	1	1	1	1	0	1	0	1	0	1.2	1.2	1.2	107.95	963	963	0	19.512	By MS/MS	None	1.2	0	27381000	27381000	0	34	805330	805330	0	0	0	1	0	1		STITDTELQVAK				272	7734	TRUE	8639	27173
G0S3A4|G0S3A4_CHATD	G0S3A4|G0S3A4_CHATD	2	2	2	G0S3A4|G0S3A4_CHATD Ysc84 actin-binding domain-containing protein OS=Chaetomium thermophilum (strain DSM 1495 / CBS 144.50 / IMI 039719) OX=759272 GN=CTHT_0020290 PE=4 SV=1	1	2	2	2	2	1	2	1	2	1	4.3	4.3	4.3	56.291	540	540	0	7.1043	By MS/MS	By MS/MS	4.3	2	31710000	31710000	0	17	1865300	1865300	0	0	0	1	1	2		AAEAAAEAEAAR;VAGPVNAFANK				273	29;8470	True;True	30;9446	78;29783;29784
G0S3A6|G0S3A6_CHATD	G0S3A6|G0S3A6_CHATD	1	1	1	G0S3A6|G0S3A6_CHATD Carrier domain-containing protein OS=Chaetomium thermophilum (strain DSM 1495 / CBS 144.50 / IMI 039719) OX=759272 GN=CTHT_0020310 PE=3 SV=1	1	1	1	1	1	1	1	1	1	1	0.3	0.3	0.3	311.36	2803	2803	0.0047337	2.3311	By MS/MS	By MS/MS	0.3	0.3	17070000000	13670000000	3.4001e+09	135	126450000	101260000	25186000	0	0	4	3	7		LVVDIGQR				274	5744	TRUE	6344	20302;20303;20304;20305;20306;20307;20308
G0S3B8|VPS13_CHATD	G0S3B8|VPS13_CHATD	5	5	5	G0S3B8|VPS13_CHATD Intermembrane lipid transfer protein VPS13 OS=Chaetomium thermophilum (strain DSM 1495 / CBS 144.50 / IMI 039719) OX=759272 GN=VPS13 PE=1 SV=1	1	5	5	5	2	5	2	5	2	5	2.6	2.6	2.6	363.78	3225	3225	0	19.643	By MS/MS	By MS/MS	1.2	2.6	58720000	27582000	31138000	172	160580	29539	131040	9960900	12412000	2	4	6		AALAAEIDVPR;ANLLFDEIGVVLDDQQYR;ASELSGGTPSETASK;GGTNGPFIPVAQESGR;GVVGLATKPAIGVLDFASNISEGVR				275	67;714;844;2789;3221	True;True;True;True;True	72;785;923;3079;3562	195;2318;2691;2692;9386;10805;10806
G0S3E1|G0S3E1_CHATD	G0S3E1|G0S3E1_CHATD	8	8	8	G0S3E1|G0S3E1_CHATD FAD-dependent oxidoreductase 2 FAD binding domain-containing protein OS=Chaetomium thermophilum (strain DSM 1495 / CBS 144.50 / IMI 039719) OX=759272 GN=CTHT_0020680 PE=4 SV=1	1	8	8	8	8	2	8	2	8	2	17.5	17.5	17.5	62.761	570	570	0	60.762	By MS/MS	By MS/MS	17.5	3.5	154790000	144140000	10652000	31	4104500	3760900	343610	14266000	5471900	9	1	10		AGANIINR;EFALSGSEQNPDLSNK;FHITWGAGPEVVR;GAAVLIATGGIGGNVEK;LLEEDDKPR;LPPFLYPGCDTLATLK;NVVGEFELR;TPNPAPPLEYEK				276	312;1747;2388;2615;5198;5384;6376;8215	True;True;True;True;True;True;True;True	340;1932;2641;2893;5740;5949;7142;9165	949;950;5724;7900;8817;18222;18867;22888;28934;28935
G0S3J5|RIO1_CHATD;REV__G0SF74|G0SF74_CHATD	G0S3J5|RIO1_CHATD	33;1	33;1	33;1	G0S3J5|RIO1_CHATD Serine/threonine-protein kinase RIO1 OS=Chaetomium thermophilum (strain DSM 1495 / CBS 144.50 / IMI 039719) OX=759272 GN=CTHT_0021480 PE=1 SV=1	2	33	33	33	33	28	33	28	33	28	53.9	53.9	53.9	59.279	519	519;484	0	323.31	By MS/MS	By MS/MS	53.9	51.1	69127000000	64643000000	4484000000	24	1088100000	1.01e+09	78134000	4.08e+09	529680000	133	46	179		AEQEIDNQVFR;AIDNLYATRPPLAESEEAR;AIDNLYATRPPLAESEEARAEQEIDNQVFR;DKDRTDNATSDQVLDNHTR;EANVYNAVAYDNNGER;GVDTLSDR;IDDQMTDLAR;IRLDNLTMQQIFR;ITGETLEETEAEWR;ITGETLEETEAEWRR;KAIDNLYATRPPLAESEEAR;LDNLTMQQIFR;LHTAGIPCPEPIYLK;LYINLLSMMR;LYQHMLADSK;LYQHMLADSKVPESTGGEHK;MIILNMLNR;NIISEIYGTISTGK;NIISEIYGTISTGKEANVYNAVAYDNNGER;NQFIPTTLEEVYNLEVELGK;NQFIPTTLEEVYNLEVELGKK;NVNDFFAR;RGVDTLSDR;RLHTAGIPCPEPIYLK;RLYINLL…				277	254;417;418;1329;1675;3179;3541;3932;4005;4006;4139;4794;5032;5793;5802;5803;5869;6147;6148;6288;6289;6354;6934;6994;7021;7611;7915;8046;8047;8402;8403;9425;9485	True;True;True;True;True;True;True;True;True;True;True;True;True;True;True;True;True;True;True;True;True;True;True;True;True;True;True;True;True;True;True;True;True	278;454;455;1459;1852;3518;3918;3919;4344;4345;4425;4426;4572;5309;5310;5562;6395;6396;6397;6407;6408;6409;6410;6514;6515;6516;6883;6884;7043;7044;7115;7767;7831;7860;7861;8510;8837;8975;8976;9367;9368;9369;9370;10491;10562;10563;10564	763;764;765;1266;1267;1268;1269;1270;1271;1272;1273;4273;4274;4275;4276;4277;4278;4279;4280;4281;5514;5515;5516;5517;5518;10690;10691;12055;12056;12057;12058;12059;12060;12061;12062;12063;12064;12065;12066;12067;13468;13469;13470;13471;13472;13473;13474;13475;13476;13477;13478;13479;13480;13764;13765;13766;13767;13768;13769;13770;14279;14280;14281;16909;16910;16911;16912;17685;17686;17687;17688;1…
G0S3N9|G0S3N9_CHATD	G0S3N9|G0S3N9_CHATD	1	1	1	G0S3N9|G0S3N9_CHATD chitin synthase OS=Chaetomium thermophilum (strain DSM 1495 / CBS 144.50 / IMI 039719) OX=759272 GN=CTHT_0030070 PE=3 SV=1	1	1	1	1	1	0	1	0	1	0	1.2	1.2	1.2	207.89	1874	1874	0	4.2409	By MS/MS	None	1.2	0	0	0	0	93	0	0	0	0	0	1	0	1		GLVEENGEVISGDLLNLINSTK				278	2971	TRUE	3280	9945
G0S3P9|G0S3P9_CHATD	G0S3P9|G0S3P9_CHATD	10	10	10	G0S3P9|G0S3P9_CHATD AMP-dependent synthetase/ligase domain-containing protein OS=Chaetomium thermophilum (strain DSM 1495 / CBS 144.50 / IMI 039719) OX=759272 GN=CTHT_0030170 PE=3 SV=1	1	10	10	10	10	7	10	7	10	7	24.6	24.6	24.6	75.756	694	694	0	43.88	By MS/MS	By MS/MS	24.6	16	410460000	370080000	40378000	29	6400000	5397400	1002600	20715000	8198500	14	2	16		HTKPVAIIIPAEPALKR;IVNGQETEVEK;LAATIGVEGTLEELVNNETVSAAVLK;LCLSAGGPVSAETQK;LLANGLPGSGLLDAIVFK;MSAKPPFSVEVPNQPPPPDGHTTIR;SQYPEIEIMSFEDLRK;SSPLVGNICVYASIK;TIIWNSQHQVNQVHIDNLK;VNAGSPLVK				279	3431;4063;4669;4766;5172;5948;7636;7695;8049;8898	True;True;True;True;True;True;True;True;True;True	3792;4491;5173;5278;5710;6653;6654;8536;8597;8979;9919	11610;11611;14003;14004;16449;16450;16825;16826;18112;18113;18114;21396;21397;26880;27080;27081;28273;31234;31235
G0S3S5|G0S3S5_CHATD	G0S3S5|G0S3S5_CHATD	1	1	1	G0S3S5|G0S3S5_CHATD Dolichol-phosphate mannosyltransferase subunit 1 OS=Chaetomium thermophilum (strain DSM 1495 / CBS 144.50 / IMI 039719) OX=759272 GN=CTHT_0030470 PE=3 SV=1	1	1	1	1	1	0	1	0	1	0	9	9	9	27.609	245	245	0	3.4016	By MS/MS	None	9	0	65816000	65816000	0	15	4387700	4387700	0	0	0	1	0	1		GANIFADTLLRPGVSDLTGSFR				280	2636	TRUE	2915	8916
G0S3T2|PNO1_CHATD	G0S3T2|PNO1_CHATD	15	15	15	G0S3T2|PNO1_CHATD Pre-rRNA-processing protein PNO1 OS=Chaetomium thermophilum (strain DSM 1495 / CBS 144.50 / IMI 039719) OX=759272 GN=PNO1 PE=1 SV=2	1	15	15	15	15	14	15	14	15	14	38.6	38.6	38.6	28.677	259	259	0	132.74	By MS/MS	By MS/MS	38.6	37.8	110510000000	84674000000	25835000000	9	9739200000	7.4077e+09	2331500000	9216500000	5031000000	49	33	82		ESIVSLVLGAQPGK;ESIVSLVLGAQPGKVYNNLR;FAIENATK;FAIENATKTR;IPIPPHR;IVLAGSK;IVLAGSKVHILGAFENIGMAR;KIPIPPHR;LDSLYIQSFDIK;LDSLYIQSFDIKDVR;NIDPIRR;PAPTALK;QTLGPDALSR;TKFAIENATK;VHILGAFENIGMAR				281	2095;2096;2255;2256;3893;4058;4059;4341;4810;4811;6140;6416;6773;8078;8702	True;True;True;True;True;True;True;True;True;True;True;True;True;True;True	2318;2319;2496;2497;4302;4485;4486;4487;4794;5330;5331;6876;7183;7184;7589;9010;9704;9705	6857;6858;6859;6860;6861;6862;6863;6864;6865;6866;6867;7407;7408;7409;13312;13313;13314;13993;13994;13995;13996;13997;15087;15088;15089;16963;16964;16965;16966;16967;16968;16969;16970;16971;16972;16973;16974;16975;16976;16977;21997;21998;22992;22993;22994;24163;24164;28372;28373;28374;28375;30570;30571;30572;30573;30574;30575;30576;30577;30578;30579;30580;30581;30582;30583;30584;30585;30586;30587…
G0S3T4|G0S3T4_CHATD	G0S3T4|G0S3T4_CHATD	4	4	4	G0S3T4|G0S3T4_CHATD Eukaryotic translation initiation factor 3 subunit J OS=Chaetomium thermophilum (strain DSM 1495 / CBS 144.50 / IMI 039719) OX=759272 GN=HCR1 PE=3 SV=1	1	4	4	4	4	3	4	3	4	3	24.4	24.4	24.4	30.793	279	279	0	12.32	By MS/MS	By MS/MS	24.4	21.5	121930000	70303000	51632000	13	3357400	1823900	1533500	11061000	21866000	4	2	6		AAAEAEQEEEETEAQRR;SLTATTVQVDPNDPNNTIDLATLPIFNPQGK;TSLVGVSR;VASSLTALSNEK				282	10;7544;8297;8495	True;True;True;True	11;8437;9254;9476	30;31;26621;26622;29208;29852;29853
G0S3U5|G0S3U5_CHATD	G0S3U5|G0S3U5_CHATD	43	43	43	G0S3U5|G0S3U5_CHATD Dynein heavy chain, cytoplasmic OS=Chaetomium thermophilum (strain DSM 1495 / CBS 144.50 / IMI 039719) OX=759272 GN=CTHT_0038920 PE=3 SV=1	1	43	43	43	26	43	26	43	26	43	14	14	14	497.61	4413	4413	0	173.4	By MS/MS	By MS/MS	8.3	14	1091400000	501410000	589950000	246	1474800	575500	899340	35508000	59859000	14	42	56		AATSPALFNR;AENIYNER;AEPAVEEAK;ALPLVEAISGDLDEVLHR;AVAFEDLDEDAVGATGQAQSSAR;AWIEAFEDDTPER;DPSAVFGPDICSR;FFTEEFAEHCVPR;FGNPILIQDAEHLDPVLNHVLNK;GAIAEYQTQLIDNVK;GNILDDDNVIETLETLK;GNILDDDNVIETLETLKTEAADISVK;GVYEAIRPLETLSVEGLVR;ILSAVSQQIQNIQLGLKR;IPVNLLR;IQPHYVYSPR;IVQDQTDALR;KLPTLEVVGLNFSSATTPDLLVK;LALESVCTLIGHK;LITGFTSK;LLLDALQQVEGVEGVSHVIDSK;LLLVGLGR;LPEREPPTYLGLPANAEK;LQNESDLFR;LTESAAGEEEVNEPEILVQSIR…				283	112;247;248;623;950;1050;1467;2356;2373;2625;2989;2990;3228;3821;3903;3916;4067;4429;4711;5095;5235;5245;5362;5438;5595;5645;5727;6157;6845;7293;7949;8065;8072;8118;8468;8592;8673;8777;8858;8873;8914;9135;9323	True;True;True;True;True;True;True;True;True;True;True;True;True;True;True;True;True;True;True;True;True;True;True;True;True;True;True;True;True;True;True;True;True;True;True;True;True;True;True;True;True;True;True	119;271;272;674;1041;1148;1615;2608;2626;2903;3307;3308;3569;4223;4313;4328;4495;4893;5221;5628;5781;5793;5926;6011;6181;6241;6327;6893;7669;8163;8875;8997;9004;9054;9444;9584;9673;9786;9874;9889;9936;10179;10381	332;333;752;753;754;1954;1955;3012;3294;4838;7813;7863;7864;8837;10035;10036;10037;10038;10818;13110;13347;13348;13406;13407;14010;14011;15456;15457;16628;16629;17862;17863;18337;18338;18373;18374;18785;19063;19708;19900;19901;20242;22073;24394;24395;25858;25859;27944;27945;28335;28336;28358;28511;28512;29779;29780;30273;30274;30476;30477;30833;30834;30835;30836;31086;31087;31140;31141;31285;3201…
G0S3V7|G0S3V7_CHATD	G0S3V7|G0S3V7_CHATD	28	28	28	G0S3V7|G0S3V7_CHATD KRR1 small subunit processome component OS=Chaetomium thermophilum (strain DSM 1495 / CBS 144.50 / IMI 039719) OX=759272 GN=CTHT_0039040 PE=1 SV=1	1	28	28	28	27	26	27	26	27	26	63.7	63.7	63.7	37.422	322	322	0	323.31	By MS/MS	By MS/MS	63.7	62.7	44640000000	30855000000	13785000000	14	870440000	598740000	271700000	1249000000	1233300000	99	95	194		ALELLTQTYILVHGNTVSVMGGYK;ALELLTQTYILVHGNTVSVMGGYKGLK;DCWPLVTK;DKPWDTDDIDK;DKPWDTDDIDKWK;DPALAHEDWSR;EFVPPEEDGGK;EFVPPEEDGGKK;EFVPPEEDGGKKK;EKEFVPPEEDGGK;EKEFVPPEEDGGKK;ELAKDPALAHEDWSR;EREKEFVPPEEDGGK;HGIAATLDIVEGSMTVK;IDLQIESGEYFLSK;IEPFLPEHSSGPFLEESSFMTLFPK;ILEDGMACDIIK;KPYTPFPPAPEK;KTYDPAAILK;LLGQNGTTLK;LLGQNGTTLKALELLTQTYILVHGNTVSVMGGYK;RELAKDPALAHEDWSR;RVVEDTMNNIHPIYLIK;SKIDLQIESGEYFLSK;SKKPY…				284	554;555;1176;1347;1348;1453;1760;1761;1762;1875;1876;1902;2064;3319;3556;3604;3787;4514;4586;5220;5221;6868;7151;7433;7436;8412;9092;9447	True;True;True;True;True;True;True;True;True;True;True;True;True;True;True;True;True;True;True;True;True;True;True;True;True;True;True;True	602;603;604;1285;1478;1479;1601;1948;1949;1950;2073;2074;2101;2282;3665;3666;3935;3986;3987;4185;4186;4995;5079;5763;5764;5765;7699;8006;8007;8314;8317;9380;10134;10135;10515	1732;1733;1734;1735;1736;1737;1738;1739;1740;1741;1742;1743;1744;3710;3711;3712;3713;4338;4339;4340;4341;4342;4343;4344;4345;4801;4802;4803;5777;5778;5779;5780;5781;5782;5783;5784;5785;5786;6138;6139;6140;6141;6142;6143;6144;6145;6146;6147;6219;6220;6221;6222;6223;6224;6760;6761;6762;11113;11114;11115;11116;11117;11118;11119;11120;11121;11122;11123;11124;11125;11126;11127;11128;11129;11130;11131;…
G0S3W8|G0S3W8_CHATD	G0S3W8|G0S3W8_CHATD	4	4	4	G0S3W8|G0S3W8_CHATD Ubiquitin-protein ligase-like protein OS=Chaetomium thermophilum (strain DSM 1495 / CBS 144.50 / IMI 039719) OX=759272 GN=CTHT_0039150 PE=3 SV=1	1	4	4	4	4	2	4	2	4	2	5.6	5.6	5.6	87.973	765	765	0	12.311	By MS/MS	By MS/MS	5.6	3.5	37471000	26874000	10597000	45	597190	597190	235500	0	0	4	2	6		AAGFTLTTAAVGAAQR;KLSDYLTEHLTALVQQSK;LLLQSAIVR;LSDYLTEHLTALVQQSK				285	53;4435;5240;5518	True;True;True;True	57;4899;5788;6099	150;15476;15477;18354;18355;19411
G0S3Y5|G0S3Y5_CHATD	G0S3Y5|G0S3Y5_CHATD	4	4	4	G0S3Y5|G0S3Y5_CHATD Uncharacterized protein OS=Chaetomium thermophilum (strain DSM 1495 / CBS 144.50 / IMI 039719) OX=759272 GN=CTHT_0039320 PE=4 SV=1	1	4	4	4	4	2	4	2	4	2	6.5	6.5	6.5	134.45	1262	1262	0	10.5	By MS/MS	By MS/MS	6.5	2.7	83893000	69423000	14470000	61	659650	551780	107870	10164000	8958200	4	2	6		EQAQAPPAPTPAPAPTPAPTQIQPHK;LTPASEKPKPQAWTSQQVTQESEPAPTTTR;SLNQPIVR;VSPVVVEPTPSEANAPSR				286	2029;5625;7523;9028	True;True;True;True	2243;6217;8416;10063	6652;6653;19848;26557;26558;31665
G0S405|G0S405_CHATD	G0S405|G0S405_CHATD	3	3	3	G0S405|G0S405_CHATD Delta(14)-sterol reductase OS=Chaetomium thermophilum (strain DSM 1495 / CBS 144.50 / IMI 039719) OX=759272 GN=CTHT_0022090 PE=3 SV=1	1	3	3	3	2	2	2	2	2	2	5.2	5.2	5.2	66.713	592	592	0	8.1888	By MS/MS	By MS/MS	3.5	3.4	120260000	71493000	48768000	21	2403500	1655700	747760	18187000	30497000	2	3	5		HCNMILENVK;LLISGWWGIAR;SHTQVLISVR				287	3271;5231;7374	True;True;True	3615;5777;8251	10932;18308;26061;26062;26063;26064
G0S428|G0S428_CHATD	G0S428|G0S428_CHATD	5	5	5	G0S428|G0S428_CHATD Hyaluronan/mRNA-binding protein domain-containing protein OS=Chaetomium thermophilum (strain DSM 1495 / CBS 144.50 / IMI 039719) OX=759272 GN=CTHT_0022330 PE=1 SV=1	1	5	5	5	1	5	1	5	1	5	28.1	28.1	28.1	32.605	302	302	0	23.87	By matching	By MS/MS	3.6	28.1	44753000	997190	43756000	16	1089900	62325	1089900	0	0	0	5	5		EAAEGEAAPEAEAKEEEPQEK;ENAAPAINTNDETAFPSLGSR;KPNEGAEDKFK;NEDEALFAPTVQK;NPFDILGNTEDETPVVPVK				288	1612;1997;4499;6053;6266	True;True;True;True;True	1780;2205;4977;6782;7015	5264;6546;15788;15789;21773;22457
G0S435|G0S435_CHATD	G0S435|G0S435_CHATD	3	3	3	G0S435|G0S435_CHATD 60S ribosome subunit biogenesis protein NIP7 OS=Chaetomium thermophilum (strain DSM 1495 / CBS 144.50 / IMI 039719) OX=759272 GN=CTHT_0022410 PE=1 SV=1	1	3	3	3	2	3	2	3	2	3	22.3	22.3	22.3	20.658	184	184	0	18.709	By MS/MS	By MS/MS	14.1	22.3	111990000	66292000	45699000	11	4105100	2858300	1246800	0	0	0	1	1		LHITALPILAQNAR;LSIANIATCVAR;SLIAPLEDGDRYVFR				289	5022;5541;7492	True;True;True	5551;6123;8382	17645;17646;19513;19514;26476
G0S445|G0S445_CHATD	G0S445|G0S445_CHATD	113	113	113	G0S445|G0S445_CHATD Bms1-type G domain-containing protein OS=Chaetomium thermophilum (strain DSM 1495 / CBS 144.50 / IMI 039719) OX=759272 GN=CTHT_0030650 PE=1 SV=1	1	113	113	113	102	111	102	111	102	111	69	69	69	133.94	1163	1163	0	323.31	By MS/MS	By MS/MS	64.6	68	228520000000	154290000000	74227000000	51	2337000000	1.6332e+09	703800000	3.5591e+09	3.9827e+09	255	290	545		AENIPTPQNPNSTYR;AENIPTPQNPNSTYRK;AEYAELDEHQR;AEYAELDEHQRR;AFAVANPGK;AKDEDDLEEDR;AKDEDDLEEDRMIPHFDYEELK;ALSKPEGYFR;AMANLTGK;AMANLTGKKPR;ARFEEEDREGLLNDK;ASEEWGGGGKR;ATFEDKILLSDIVILK;AVVVGREER;DANVERGEGEQLIVDLQGEK;DANVERGEGEQLIVDLQGEKK;DITHPTKIEEDPLCDR;DMFNSSLEIAK;EEEEKPAMSLEEERER;EGGLDEEFGEDQWYEMQK;EIHNLSR;EKGFTFDKDANVER;EKKEFWER;ELAEIEER;ETMSDPVGPITVVTSK;FEEEDREGLLNDK;FEGAAIR;FGFVQVR;FLEDDRQNDENGV…				290	245;246;269;270;279;485;486;646;677;678;826;842;909;1037;1154;1155;1319;1429;1721;1779;1832;1881;1882;1896;2138;2321;2324;2363;2431;2461;2507;2539;2687;2695;2696;2744;2745;3138;3304;3468;3469;3579;3585;3626;3803;3804;3958;4156;4157;4209;4328;4417;4418;4879;4880;5034;5035;5036;5132;5222;5223;5307;5308;5353;5467;5598;5599;5680;5681;5689;5690;5747;5758;5771;5772;5773;5832;5870;5871;5926;5927;6180;62…	True;True;True;True;True;True;True;True;True;True;True;True;True;True;True;True;True;True;True;True;True;True;True;True;True;True;True;True;True;True;True;True;True;True;True;True;True;True;True;True;True;True;True;True;True;True;True;True;True;True;True;True;True;True;True;True;True;True;True;True;True;True;True;True;True;True;True;True;True;True;True;True;True;True;True;True;True;True;True;True…	269;270;293;294;303;527;528;529;699;734;735;736;904;921;998;1135;1262;1263;1449;1571;1572;1903;1967;1968;2026;2079;2080;2095;2367;2368;2568;2571;2616;2686;2718;2768;2805;2967;2975;2976;3028;3029;3473;3649;3832;3833;3959;3965;3966;4010;4203;4204;4375;4589;4590;4645;4646;4778;4877;4878;5404;5405;5564;5565;5566;5666;5766;5767;5867;5868;5869;5917;6046;6185;6186;6187;6188;6278;6279;6287;6288;6347;6358…	748;749;750;751;801;802;803;804;805;806;807;808;809;810;830;831;832;833;1528;1529;1530;1531;1532;1533;1534;1535;1536;1537;1538;1539;2028;2029;2030;2031;2120;2121;2122;2123;2124;2125;2126;2643;2644;2645;2646;2647;2684;2685;2686;2687;2908;2909;2910;2911;3265;3266;3267;3268;3643;3644;3645;3646;3647;4239;4240;4241;4242;4243;4244;4671;4672;4673;4674;4675;4676;4677;4678;4679;4680;4681;4682;5660;5661;56…
G0S447|G0S447_CHATD	G0S447|G0S447_CHATD	4	4	4	G0S447|G0S447_CHATD peptidylprolyl isomerase OS=Chaetomium thermophilum (strain DSM 1495 / CBS 144.50 / IMI 039719) OX=759272 GN=CTHT_0030680 PE=3 SV=1	1	4	4	4	2	3	2	3	2	3	7.9	7.9	7.9	131.01	1181	1181	0	20.441	By MS/MS	By MS/MS	4.7	5.3	121240000	99873000	21370000	57	770160	395250	374910	0	0	3	3	6		ELFDSSFVKPAETVNLYLTQPNFLETTLK;IQTDDKDSDPNAGGSSFDDSAELQK;LINELPDPK;VSPETEHIFHEEFWNALDGVTNALDNVEAR				291	1925;3919;5081;9025	True;True;True;True	2124;4331;5614;10060	6272;13427;13428;17829;31659
G0S487|G0S487_CHATD	G0S487|G0S487_CHATD	17	17	17	G0S487|G0S487_CHATD 18S rRNA factor 2 OS=Chaetomium thermophilum (strain DSM 1495 / CBS 144.50 / IMI 039719) OX=759272 GN=CTHT_0031100 PE=3 SV=1	1	17	17	17	17	16	17	16	17	16	41.1	41.1	41.1	38.919	343	343	0	96.88	By MS/MS	By MS/MS	41.1	41.1	6.4809e+09	4.2593e+09	2221600000	17	98788000	64331000	34458000	468160000	554970000	23	28	51		CVDLLNAR;EESKEDEGETQTIEGGVGFVPAK;ELKLPDVTKPLTK;IFLAPEDPAEHAR;IPPFMKPQK;KCVDLLNAR;KNLVVTAEAIKK;KSGVIYLSR;KVDEDQPEEVKR;LGVGEGGKEESKEDEGETQTIEGGVGFVPAK;LPDVTKPLTK;MYTEGWVEFVK;NLVVTAEAIKK;SGVIYLSR;VDEDQPEEVKR;VLNGIAAK;WHHLTEQIAAENAER				292	1116;1739;1951;3627;3896;4170;4472;4557;4593;5004;5354;5986;6236;7361;8531;8845;9228	True;True;True;True;True;True;True;True;True;True;True;True;True;True;True;True;True	1221;1923;2151;4011;4305;4306;4603;4947;5045;5086;5532;5918;6711;6712;6977;8238;9514;9859;10278	3504;3505;5697;6366;6367;6368;6369;12458;12459;12460;12461;12462;12463;13328;13329;13330;13331;13332;14384;14385;15692;15693;15694;15695;15984;15985;16114;16115;16116;16117;16118;16119;17597;17598;17599;17600;18764;18765;21575;21576;21577;21578;21579;22327;22328;22329;22330;26025;26026;29984;29985;31027;31028;32297;32298;32299;32300;32301;32302;32303
G0S492|G0S492_CHATD	G0S492|G0S492_CHATD	1	1	1	G0S492|G0S492_CHATD CTLH domain-containing protein OS=Chaetomium thermophilum (strain DSM 1495 / CBS 144.50 / IMI 039719) OX=759272 GN=CTHT_0039350 PE=4 SV=1	1	1	1	1	0	1	0	1	0	1	8.6	8.6	8.6	27.506	243	243	0	6.1477	None	By MS/MS	0	8.6	16499000	0	16499000	12	1374900	0	1374900	0	0	0	1	1		ASATLSGAAQAPASLHPFDRR				293	835	TRUE	914	2671
G0S496|G0S496_CHATD	G0S496|G0S496_CHATD	3	3	3	G0S496|G0S496_CHATD Putative GTP-binding protein OS=Chaetomium thermophilum (strain DSM 1495 / CBS 144.50 / IMI 039719) OX=759272 GN=CTHT_0039390 PE=4 SV=1	1	3	3	3	3	1	3	1	3	1	18.3	18.3	18.3	23.709	213	213	0	15.477	By MS/MS	By MS/MS	18.3	5.2	107020000	84502000	22513000	10	10702000	8450200	2251300	0	0	3	1	4		AQPTTGGTYNTNPLKK;EVTTQQGEEEAR;LQLWDTAGQER				294	810;2193;5434	True;True;True	887;2432;6007	2602;7172;19055;19056
G0S497|G0S497_CHATD	G0S497|G0S497_CHATD	3	3	3	G0S497|G0S497_CHATD Ribosome biogenesis protein RLP24 OS=Chaetomium thermophilum (strain DSM 1495 / CBS 144.50 / IMI 039719) OX=759272 GN=CTHT_0039400 PE=1 SV=1	1	3	3	3	1	3	1	3	1	3	18.2	18.2	18.2	26.375	225	225	0	7.5877	By MS/MS	By MS/MS	5.3	18.2	64091000	29842000	34249000	9	7121200	3315700	3805400	0	0	1	2	3		GVDVEELEREELAK;KLVAENEHLLPR;TDGGVEEITESFGGK				295	3180;4440;7902	True;True;True	3519;4904;8821	10692;15493;15494;27726
G0S4D3|G0S4D3_CHATD	G0S4D3|G0S4D3_CHATD	1	1	1	G0S4D3|G0S4D3_CHATD Synthetase-like protein OS=Chaetomium thermophilum (strain DSM 1495 / CBS 144.50 / IMI 039719) OX=759272 GN=CTHT_0039770 PE=3 SV=1	1	1	1	1	1	0	1	0	1	0	0.5	0.5	0.5	231.17	2101	2101	1	-2	By MS/MS	None	0.5	0	165410000	165410000	0	110	1503700	1503700	0	0	0	2	0	2		LQNMGQQVGAK	+			296	5441	TRUE	6016;6017	19080;19081
G0S4E2|G0S4E2_CHATD	G0S4E2|G0S4E2_CHATD	6	6	6	G0S4E2|G0S4E2_CHATD tryptophan--tRNA ligase OS=Chaetomium thermophilum (strain DSM 1495 / CBS 144.50 / IMI 039719) OX=759272 GN=CTHT_0022500 PE=3 SV=1	1	6	6	6	4	6	4	6	4	6	11.8	11.8	11.8	79.581	711	711	0	18.719	By MS/MS	By MS/MS	8.2	11.8	116220000	65425000	50798000	43	665620	373770	291850	13505000	16346000	1	6	7		AAYYLGLPAFGPVPLPR;DGHPETVQLWLAFLQK;EMDAAVQETEK;LLEDKWEHLGYLQR;LPKPEEIEEFLATER;NLEFFCDFALR				297	126;1246;1990;5197;5377;6195	True;True;True;True;True;True	133;1363;2194;5739;5942;6933	357;358;3912;3913;3914;6518;18220;18221;18848;22197;22198
G0S4E3|G0S4E3_CHATD	G0S4E3|G0S4E3_CHATD	28	28	28	G0S4E3|G0S4E3_CHATD Fcf2 pre-rRNA processing C-terminal domain-containing protein OS=Chaetomium thermophilum (strain DSM 1495 / CBS 144.50 / IMI 039719) OX=759272 GN=CTHT_0022510 PE=1 SV=1	1	28	28	28	27	28	27	28	27	28	80.8	80.8	80.8	22.526	203	203	0	269.4	By MS/MS	By MS/MS	79.3	80.8	61267000000	39440000000	21827000000	13	2482100000	1.6504e+09	831660000	3.4611e+09	4.1001e+09	49	51	100		AEELSVR;AGEQTVPQVK;AGEQTVPQVKK;ATTLGLPDEEIDR;ATTLGLPDEEIDRLLAEAEAR;DFVPEYCQVGTIIAGATDGVSGR;DNRKDFVPEYCQVGTIIAGATDGVSGR;GPPDTLSDWYNIPR;KAEELSVR;KDFVPEYCQVGTIIAGATDGVSGR;KGPPDTLSDWYNIPR;KKGPPDTLSDWYNIPR;KYHEIQEHK;KYHEIQEHKK;LAGSGDADAGAIALAK;LAGSGDADAGAIALAKPAASKPLTVAAPAAPK;LLAEAEAR;MRDVVAMGK;PAASKPLTVAAPAAPK;PLTVAAPAAPK;RTIVEEVLSSDSVSK;TIVEEVLSSDSVSK;TNLTPELK;TNLTPELKR;VPQLPQK;VPQLPQKK;YHEIQEHK;YHE…				298	208;324;325;937;938;1237;1449;3025;4127;4179;4284;4358;4651;4652;4697;4698;5163;5943;6404;6470;7114;8068;8180;8181;8942;8943;9378;9379	True;True;True;True;True;True;True;True;True;True;True;True;True;True;True;True;True;True;True;True;True;True;True;True;True;True;True;True	226;353;354;1026;1027;1353;1597;3346;4556;4612;4731;4811;5153;5154;5204;5205;5701;6646;6647;6648;7171;7243;7965;9000;9125;9126;9966;9967;10440;10441	617;618;997;998;999;1000;1001;2980;2981;2982;2983;2984;3875;3876;3877;3878;3879;3880;4790;10160;10161;10162;10163;14218;14219;14416;14417;14418;14419;14420;14421;14822;14823;14824;14825;15143;15144;15145;15146;15147;16360;16361;16362;16363;16364;16570;16571;16572;16573;16574;16575;16576;16577;16578;16579;16580;16581;16582;16583;16584;16585;16586;18091;18092;21380;21381;21382;21383;21384;21385;213…
G0S4F4|G0S4F4_CHATD	G0S4F4|G0S4F4_CHATD	4	4	4	G0S4F4|G0S4F4_CHATD Nuclear cap-binding protein subunit 2 OS=Chaetomium thermophilum (strain DSM 1495 / CBS 144.50 / IMI 039719) OX=759272 GN=CTHT_0022620 PE=3 SV=1	1	4	4	4	3	3	3	3	3	3	24.2	24.2	24.2	22.354	190	190	0	13.238	By MS/MS	By MS/MS	20	18.4	110560000	80622000	29937000	8	12052000	8844500	3207000	16016000	18811000	1	3	4		DEYREDYDEGR;EFDDNYAR;EGEDNSSSPEEDPVVK;LDQPSAYFLNR				299	1220;1748;1769;4803	True;True;True;True	1335;1933;1957;5321	3839;3840;5725;5799;5800;16939
G0S4F5|G0S4F5_CHATD	G0S4F5|G0S4F5_CHATD	1	1	1	G0S4F5|G0S4F5_CHATD Large ribosomal subunit protein mL60 OS=Chaetomium thermophilum (strain DSM 1495 / CBS 144.50 / IMI 039719) OX=759272 GN=CTHT_0022630 PE=4 SV=1	1	1	1	1	1	0	1	0	1	0	13.6	13.6	13.6	12.856	110	110	0	6.061	By MS/MS	None	13.6	0	0	0	0	3	0	0	0	0	0	1	0	1		AVDTVVEVLSNSLAK				300	970	TRUE	1061	3051
G0S4G1|G0S4G1_CHATD	G0S4G1|G0S4G1_CHATD	8	8	8	G0S4G1|G0S4G1_CHATD NADH-cytochrome b5 reductase OS=Chaetomium thermophilum (strain DSM 1495 / CBS 144.50 / IMI 039719) OX=759272 GN=CTHT_0022690 PE=3 SV=1	1	8	8	8	8	5	8	5	8	5	40	40	40	33.963	310	310	0	52.069	By MS/MS	By MS/MS	40	21	455210000	405700000	49506000	19	5304200	4657600	646640	35956000	16991000	9	1	10		ASESLLAR;FKLPSPTSILGLPIGQHISIAADIKQPDGTTK;HIASLSIGQTIR;KVLKPDAFQEFELIEK;SYTPISGDEQPGSFDLLIK;TILSHNVAIYR;VHYVLDKPPAGWTGGVGYVTAEMIQK;VLKPDAFQEFELIEK				301	846;2418;3345;4619;7847;8051;8708;8827	True;True;True;True;True;True;True;True	925;2673;3696;5119;8762;8981;9711;9841	2694;2695;8029;11261;11262;16224;27525;27526;28275;28276;28277;30604;30984;30985
G0S4H2|G0S4H2_CHATD	G0S4H2|G0S4H2_CHATD	2	2	2	G0S4H2|G0S4H2_CHATD 3-dehydrosphinganine reductase OS=Chaetomium thermophilum (strain DSM 1495 / CBS 144.50 / IMI 039719) OX=759272 GN=CTHT_0022810 PE=4 SV=1	1	2	2	2	2	0	2	0	2	0	8.6	8.6	8.6	35.351	325	325	0	4.3049	By MS/MS	None	8.6	0	30784000	30784000	0	20	769260	769260	0	0	0	2	0	2		AAAIQLAAK;GLADTLAQELLLYPDNPVK				302	14;2905	True;True	15;3210	37;9784
G0S4H3|G0S4H3_CHATD	G0S4H3|G0S4H3_CHATD	53	53	53	G0S4H3|G0S4H3_CHATD Sas10 C-terminal domain-containing protein OS=Chaetomium thermophilum (strain DSM 1495 / CBS 144.50 / IMI 039719) OX=759272 GN=CTHT_0022820 PE=1 SV=1	1	53	53	53	49	51	49	51	49	51	54.9	54.9	54.9	73.083	648	648	0	323.31	By MS/MS	By MS/MS	52.9	54.9	111360000000	74876000000	36481000000	28	2.002e+09	1364800000	637140000	2497100000	2815400000	121	135	256		AKAVEQSLAELTSLLQTTK;AKAVEQSLAELTSLLQTTKK;ATRPAEPQGPK;ATRPAEPQGPKEIDPK;AVEQSLAELTSLLQTTK;AVEQSLAELTSLLQTTKK;AVYKGGEGPGGYQGELSGIK;AVYKGGEGPGGYQGELSGIKTNLVK;DAGGDMDIPYR;DAGGDMDIPYRER;DDDEIRDEGWWGSSK;DDEDAYYNEVVQAAAK;DEKTGGDEEVVTEVLK;DHEVMQTLMECR;DRLDIDSDDEPR;ELRPLLETLQK;EVEVTSDMGPEER;EYYNADAIETEQDALEEEK;EYYNADAIETEQDALEEEKEAR;EYYNADAIETEQDALEEEKEARR;FEALAAAR;FYTSQIVQK;GAALDDDDDAELLGLGK;GAALDDDDDAELL…				303	483;484;928;929;973;974;1043;1044;1143;1144;1182;1185;1207;1275;1495;1974;2169;2233;2234;2235;2306;2606;2610;2611;2755;2857;2858;4160;4173;4194;4230;4231;4250;4251;4436;4787;5310;5548;5641;5642;5936;5937;6163;6639;6793;7074;7225;7988;7989;9094;9095;9478;9496	True;True;True;True;True;True;True;True;True;True;True;True;True;True;True;True;True;True;True;True;True;True;True;True;True;True;True;True;True;True;True;True;True;True;True;True;True;True;True;True;True;True;True;True;True;True;True;True;True;True;True;True;True	525;526;1017;1018;1064;1065;1141;1142;1249;1250;1251;1252;1291;1294;1318;1400;1401;1648;2178;2403;2404;2473;2474;2475;2553;2883;2887;2888;3041;3152;3153;3154;3155;3156;3157;4593;4606;4630;4667;4668;4687;4688;4900;5300;5871;6130;6234;6235;6236;6237;6634;6635;6636;6637;6899;7431;7615;7921;8085;8916;8917;8918;10137;10138;10555;10575	1523;1524;1525;1526;1527;2957;2958;2959;2960;2961;2962;2963;3055;3056;3057;3058;3059;3060;3061;3062;3063;3064;3065;3277;3278;3279;3280;3281;3591;3592;3593;3594;3595;3596;3597;3598;3599;3600;3601;3602;3603;3604;3605;3606;3607;3608;3609;3610;3611;3727;3728;3731;3732;3733;3734;3805;4071;4072;4073;4074;4075;4076;4923;4924;6473;6474;6475;6476;6477;7105;7106;7107;7108;7273;7274;7275;7276;7277;7278;7279…
G0S4H6|G0S4H6_CHATD	G0S4H6|G0S4H6_CHATD	2	2	2	G0S4H6|G0S4H6_CHATD MAPKK kinase-like protein OS=Chaetomium thermophilum (strain DSM 1495 / CBS 144.50 / IMI 039719) OX=759272 GN=CTHT_0022860 PE=3 SV=1	1	2	2	2	2	1	2	1	2	1	4.3	4.3	4.3	100.06	902	902	0	24.428	By MS/MS	By MS/MS	4.3	2	59718000	51381000	8337200	39	1531200	1317500	213770	0	0	2	1	3		AAAIALEEQAQQQQNHNR;GSFGSVYLALHAVTGELLAVK				304	13;3089	True;True	14;3418	35;36;10388
G0S4I2|G0S4I2_CHATD	G0S4I2|G0S4I2_CHATD	3	3	3	G0S4I2|G0S4I2_CHATD Uncharacterized protein OS=Chaetomium thermophilum (strain DSM 1495 / CBS 144.50 / IMI 039719) OX=759272 GN=CTHT_0022920 PE=3 SV=1	1	3	3	3	2	3	2	3	2	3	9.9	9.9	9.9	40.773	353	353	0	4.9844	By MS/MS	By MS/MS	7.1	9.9	26809000	8699300	18110000	19	692900	457860	692900	0	0	2	2	4		DAGVQACFAR;FVSLNQHESK;IAAPDYMPNDQDVLR				305	1148;2588;3466	True;True;True	1256;2865;3829;3830	3620;8740;8741;11757;11758
G0S4K2|G0S4K2_CHATD	G0S4K2|G0S4K2_CHATD	1	1	1	G0S4K2|G0S4K2_CHATD Small glutamine-rich tetratricopeptide repeat-containing protein 2-like protein OS=Chaetomium thermophilum (strain DSM 1495 / CBS 144.50 / IMI 039719) OX=759272 GN=CTHT_0031300 PE=3 SV=1	1	1	1	1	1	1	1	1	1	1	7.6	7.6	7.6	36.644	356	356	0	7.0562	By MS/MS	By MS/MS	7.6	7.6	17733000	11737000	5996100	18	985150	652030	333120	0	0	1	1	2		ASASSPASSTAAAGSSSGPELTEEQKK				306	834	TRUE	913	2669;2670
G0S4L1|G0S4L1_CHATD	G0S4L1|G0S4L1_CHATD	2	2	2	G0S4L1|G0S4L1_CHATD Putative mitochondrial 10 kDa heat shock protein OS=Chaetomium thermophilum (strain DSM 1495 / CBS 144.50 / IMI 039719) OX=759272 GN=CTHT_0031390 PE=3 SV=1	1	2	2	2	0	2	0	2	0	2	21	21	21	11.442	105	105	0	3.4236	None	By MS/MS	0	21	15012000	0	15012000	7	2144500	0	2144500	0	0	0	2	2		VGEEEYHIFR;VLIPQYGGTSIK				307	8656;8819	True;True	9656;9831	30443;30940
G0S4L4|G0S4L4_CHATD	G0S4L4|G0S4L4_CHATD	2	2	2	G0S4L4|G0S4L4_CHATD Survival factor 1 OS=Chaetomium thermophilum (strain DSM 1495 / CBS 144.50 / IMI 039719) OX=759272 GN=CTHT_0031420 PE=3 SV=1	1	2	2	2	1	2	1	2	1	2	9.4	9.4	9.4	41.912	381	381	0.0036855	2.7074	By MS/MS	By MS/MS	5.2	9.4	48883000	40467000	8415600	19	175360	2129900	175360	0	0	1	1	2		SIVAAAAGTKPYIYQYSPQK;SVAEETVTTPYTELTR				308	7416;7757	True;True	8296;8664	26193;26194;27229
G0S4L5|G0S4L5_CHATD	G0S4L5|G0S4L5_CHATD	5	5	5	G0S4L5|G0S4L5_CHATD Alternative oxidase OS=Chaetomium thermophilum (strain DSM 1495 / CBS 144.50 / IMI 039719) OX=759272 GN=CTHT_0031430 PE=3 SV=1	1	5	5	5	5	3	5	3	5	3	25.8	25.8	25.8	25.541	221	221	0	13.687	By MS/MS	By MS/MS	25.8	17.2	148400000	125760000	22640000	13	5355300	5355300	1741500	23644000	14449000	5	2	7		DLIMYIR;DNGWIETLLEESYNER;GVNHTLSGLK;LDDPNPFVSEFK;LLGEIERGDLPK				309	1391;1442;3207;4776;5213	True;True;True;True;True	1531;1590;3548;5289;5755	4547;4768;4769;4770;10774;10775;10776;10777;16857;18259;18260
G0S4M2|G0S4M2_CHATD	G0S4M2|G0S4M2_CHATD	3	3	3	G0S4M2|G0S4M2_CHATD Ribosomal RNA-processing protein 1 OS=Chaetomium thermophilum (strain DSM 1495 / CBS 144.50 / IMI 039719) OX=759272 GN=CTHT_0031510 PE=1 SV=1	1	3	3	3	2	2	2	2	2	2	13.8	13.8	13.8	32.084	282	282	0	8.8399	By MS/MS	By MS/MS	8.9	9.6	76465000	62545000	13920000	20	1132800	1132800	696000	0	0	2	1	3		LHVLDIWVDEVER;TAALNSLHAFLSAR;VGLLNEDEEEAR				310	5033;7856;8665	True;True;True	5563;8771;9665	17691;17692;27545;30464
G0S4M4|G0S4M4_CHATD	G0S4M4|G0S4M4_CHATD	42	42	42	G0S4M4|G0S4M4_CHATD N-terminal acetyltransferase-like protein OS=Chaetomium thermophilum (strain DSM 1495 / CBS 144.50 / IMI 039719) OX=759272 GN=CTHT_0031530 PE=1 SV=1	1	42	42	42	42	25	42	25	42	25	48.9	48.9	48.9	84.647	744	744	0	280.22	By MS/MS	By MS/MS	48.9	28.2	12689000000	12382000000	306880000	49	179840000	175600000	4242300	407450000	33103000	53	12	65		AAEQILKK;AAETMDYAR;AEHILTTYEK;AIELDPK;ALATMGLFTR;ALEYVEK;ALILNAQGK;ALLDRNPEHMDYYK;ALQHLETDCK;ALQHLETDCKHCLDR;AVYDEYAAK;AYLTLMFDK;AYVDMVR;DLAVLQIQMR;DYAGYVQSR;EALTIDMK;ETLASLAEEYLNEYVNARPSDNQADGDGSK;EVIQAELVGVPGA;FALKLEPESHQIQR;FLNYILQFSPK;GAALYYLAQHYNYYMSR;GLISALDISADDEEAQK;GLISALDISADDEEAQKAVYDEYAAK;GNTALALK;GVPSTFANLK;HLYSDSFK;HLYSDSFKK;KETLASLAEEYLNEYVNAR;LEPESHQIQR;LPLNFLSGER;LREVIQAELVGVPGA;…				311	36;41;230;421;530;562;586;600;635;636;1041;1069;1074;1362;1584;1667;2131;2178;2257;2449;2612;2937;2938;3005;3211;3390;3391;4226;4861;5379;5479;6139;6329;6344;6485;6925;7006;7549;7550;7835;7911;8174	True;True;True;True;True;True;True;True;True;True;True;True;True;True;True;True;True;True;True;True;True;True;True;True;True;True;True;True;True;True;True;True;True;True;True;True;True;True;True;True;True;True	37;44;45;253;458;577;578;611;635;649;650;686;687;1139;1168;1169;1174;1496;1497;1748;1842;2357;2413;2498;2704;2889;2890;3242;3243;3326;3552;3744;3745;4663;5384;5944;6058;6875;7090;7105;7258;7758;7843;8442;8443;8749;8831;9118	91;112;113;114;694;695;1290;1291;1669;1670;1671;1757;1758;1759;1824;1825;1866;1867;1868;1993;1994;1995;1996;1997;3274;3275;3352;3353;3354;3362;4418;4419;4420;5159;5160;5482;6974;6975;7125;7126;7410;7411;8153;8154;8808;8809;8810;9861;9862;9863;9864;9865;10097;10785;10786;11472;11473;11474;11475;14612;17121;17122;17123;18851;18852;19222;19223;21995;21996;22727;22728;22764;23183;23184;24632;24633;24…
G0S4M7|G0S4M7_CHATD	G0S4M7|G0S4M7_CHATD	4	4	4	G0S4M7|G0S4M7_CHATD Adenosylhomocysteinase OS=Chaetomium thermophilum (strain DSM 1495 / CBS 144.50 / IMI 039719) OX=759272 GN=CTHT_0031560 PE=3 SV=1	1	4	4	4	3	4	3	4	3	4	12.5	12.5	12.5	49.483	449	449	0	13.998	By MS/MS	By MS/MS	10	12.5	112400000	68802000	43598000	21	1718000	765660	952330	14537000	18445000	3	2	5		ANAESVENIKPQVDR;IAVVAGFGDVGK;LNLILDDGGDLTHLVHTK;VADLSLAAFGR				312	693;3529;5331;8451	True;True;True;True	762;3905;5892;9426	2256;2257;12022;12023;18687;18688;29739
G0S4M8|G0S4M8_CHATD	G0S4M8|G0S4M8_CHATD	4	4	4	G0S4M8|G0S4M8_CHATD Eukaryotic translation initiation factor 3 subunit H OS=Chaetomium thermophilum (strain DSM 1495 / CBS 144.50 / IMI 039719) OX=759272 GN=CTHT_0031570 PE=3 SV=1	1	4	4	4	2	4	2	4	2	4	10.3	10.3	10.3	63.007	561	561	0	26.697	By MS/MS	By MS/MS	4.1	10.3	123440000	43817000	79627000	27	1497800	624880	872890	7358200	23786000	2	4	6		ANIAYQNEMIR;DNDKTVALVHDVSR;SSQGTLSLR;TCDLLLDSIESHYADLNNYQYYQR				313	706;1440;7696;7890	True;True;True;True	777;1588;8598;8808	2303;4760;4761;4762;4763;27082;27083;27689
G0S4P5|G0S4P5_CHATD	G0S4P5|G0S4P5_CHATD	2	2	2	G0S4P5|G0S4P5_CHATD Eukaryotic peptide chain release factor subunit 1-like protein OS=Chaetomium thermophilum (strain DSM 1495 / CBS 144.50 / IMI 039719) OX=759272 GN=CTHT_0023060 PE=3 SV=1	1	2	2	2	2	2	2	2	2	2	4.8	4.8	4.8	48.863	434	434	0	6.5111	By MS/MS	By MS/MS	4.8	4.8	32842000	27622000	5219100	24	1368400	1150900	217460	0	0	2	2	4		GFGGIGGILR;YFEEISQDTGR				314	2730;9348	True;True	3011;10408	9143;9144;32625;32626
G0S4P8|G0S4P8_CHATD	G0S4P8|G0S4P8_CHATD	14	14	14	G0S4P8|G0S4P8_CHATD 60S ribosomal protein L2-like protein OS=Chaetomium thermophilum (strain DSM 1495 / CBS 144.50 / IMI 039719) OX=759272 GN=CTHT_0023090 PE=1 SV=1	1	14	14	14	14	14	14	14	14	14	61.4	61.4	61.4	27.542	254	254	0	192.54	By MS/MS	By MS/MS	61.4	61.4	27001000000	17813000000	9188500000	11	788140000	531610000	256530000	1.909e+09	2330800000	35	32	67		AGLIAAR;EIIHDPGR;FRPLDYAER;GMIGIVAGGGR;GRGSVFTAHTR;GSVFTAHTR;GVAMNPVDHPHGGGNHQHIGK;IKLPSGAK;NAALTVGNILPLSSVPEGTVVSNVEEKPGDR;QITETFIANEGMYTGQFIYAGK;TDKPLLK;TSGNYVTVVGHNPDEGK;TSGNYVTVVGHNPDEGKTR;YKQITETFIANEGMYTGQFIYAGK				315	357;1835;2514;2979;3068;3119;3172;3752;5988;6638;7910;8288;8289;9417	True;True;True;True;True;True;True;True;True;True;True;True;True;True	387;2029;2778;3294;3295;3394;3450;3510;3511;4147;6714;7429;7430;8830;9243;9244;10483	1079;1080;6006;6007;8439;8440;8441;8442;8443;9986;9987;9988;9989;9990;9991;9992;9993;9994;9995;10291;10292;10475;10476;10658;10659;10660;10661;10662;10663;10664;10665;10666;10667;10668;10669;10670;10671;10672;10673;12883;12884;21581;21582;21583;21584;21585;21586;21587;21588;23661;23662;23663;23664;23665;23666;27761;27762;29151;29152;29153;29154;29155;29156;29157;29158;29159;29160;32825;32826
G0S4Q3|G0S4Q3_CHATD	G0S4Q3|G0S4Q3_CHATD	1	1	1	G0S4Q3|G0S4Q3_CHATD NADH-ubiquinone oxidoreductase B14 subunit-like protein OS=Chaetomium thermophilum (strain DSM 1495 / CBS 144.50 / IMI 039719) OX=759272 GN=CTHT_0023140 PE=1 SV=1	1	1	1	1	1	0	1	0	1	0	10.5	10.5	10.5	14.814	124	124	0	3.3029	By MS/MS	None	10.5	0	21617000	21617000	0	5	4323400	4323400	0	0	0	1	0	1		LPSNFITGFLEGR				316	5393	TRUE	5963	18908
G0S4R4|G0S4R4_CHATD	G0S4R4|G0S4R4_CHATD	13	13	13	G0S4R4|G0S4R4_CHATD 5-methyltetrahydropteroyltriglutamate--homocysteine S-methyltransferase OS=Chaetomium thermophilum (strain DSM 1495 / CBS 144.50 / IMI 039719) OX=759272 GN=CTHT_0023250 PE=3 SV=1	1	13	13	13	11	11	11	11	11	11	24.3	24.3	24.3	86.887	769	769	0	65.438	By MS/MS	By MS/MS	19.9	21.6	662030000	446480000	215550000	41	4201000	2920600	1280400	42084000	40717000	11	5	16		AAGADHVQIDEPVLVFDLRPEVK;AELDANAAAMK;ANEAYWAEK;DDVHQSVQCQQLALALRDEVLDLEK;EAGFHTRPVLVGPVSFLALGK;GEITAEQYDEFIKK;HIGPGVYDIHSPR;HPEQLEPVLK;ISQADLLAEGKR;LVPVYIELLK;SLDLLHTAIK;VFEDEAYPR;VVVATSSSLLHVPHTLASEK				317	51;240;700;1200;1640;2698;3350;3404;3982;5712;7465;8623;9155	True;True;True;True;True;True;True;True;True;True;True;True;True	55;263;264;770;1310;1812;2978;3701;3759;4401;6312;8350;9619;10200	147;148;723;724;2280;2281;3783;3784;5347;9080;9081;11306;11519;11520;13701;13702;20181;20182;26394;30342;30343;32075;32076;32077
G0S4S2|G0S4S2_CHATD	G0S4S2|G0S4S2_CHATD	7	7	7	G0S4S2|G0S4S2_CHATD Brix domain-containing protein OS=Chaetomium thermophilum (strain DSM 1495 / CBS 144.50 / IMI 039719) OX=759272 GN=CTHT_0023330 PE=1 SV=1	1	7	7	7	7	3	7	3	7	3	18.8	18.8	18.8	49.38	436	436	0	34.859	By MS/MS	By MS/MS	18.8	7.3	398600000	351600000	47001000	18	9100800	8089000	1011700	48949000	23486000	7	2	9		ATNHYPELLLNNFK;IWDDLDDDSLGAVVDVAELK;NVVGADGKEMEGVK;QVVTLHNQR;RIWDDLDDDSLGAVVDVAELK;SMHILFPSKPELAGR;TPLGLLAAK				318	924;4084;6375;6797;6960;7566;8212	True;True;True;True;True;True;True	1013;4512;7141;7619;7795;8461;9160	2945;2946;2947;14048;22887;24253;24254;24757;26683;28926;28927
G0S4S5|G0S4S5_CHATD	G0S4S5|G0S4S5_CHATD	2	2	2	G0S4S5|G0S4S5_CHATD RNA binding protein OS=Chaetomium thermophilum (strain DSM 1495 / CBS 144.50 / IMI 039719) OX=759272 GN=CTHT_0023360 PE=4 SV=1	1	2	2	2	2	1	2	1	2	1	2.3	2.3	2.3	128.5	1192	1192	0	5.5056	By MS/MS	By matching	2.3	1	42959000	36382000	6577300	47	914020	774080	139940	0	0	2	0	2		LDSSITAADIGLVEEK;VLTTPFFDETIR				319	4813;8874	True;True	5333;9890	16980;31142;31143
G0S4S7|G0S4S7_CHATD	G0S4S7|G0S4S7_CHATD	13	13	13	G0S4S7|G0S4S7_CHATD Putative curved DNA-binding protein OS=Chaetomium thermophilum (strain DSM 1495 / CBS 144.50 / IMI 039719) OX=759272 GN=CTHT_0023380 PE=1 SV=1	1	13	13	13	13	12	13	12	13	12	34.7	34.7	34.7	45.607	415	415	0	45.536	By MS/MS	By MS/MS	34.7	32	499420000	308900000	190510000	27	9658800	5798000	3860800	27537000	50804000	7	12	19		AAAVKPPSQAK;AYDCNIIESTTSWLFDKNEIEGK;EAATEIQPGEPIK;FGTFPFSLR;GFSHPTTVSPAAFITPYTPLR;IILSPGENIK;KIEDEEILK;KIYSEVQKK;LLTTIAITK;NANDPDVIEGR;SDEKEAATEIQPGEPIK;SGVIECVR;VLAEVSK				320	21;1061;1620;2379;2742;3710;4324;4348;5286;6008;7217;7359;8779	True;True;True;True;True;True;True;True;True;True;True;True;True	22;1160;1789;2632;3026;4101;4774;4801;5837;6735;8077;8236;9788	56;57;58;59;3335;3336;5295;5296;7874;7875;9205;9206;12734;12735;14989;14990;15105;15106;18500;18501;21631;25576;25577;26021;26022;30838;30839
G0S4T4|G0S4T4_CHATD	G0S4T4|G0S4T4_CHATD	4	4	4	G0S4T4|G0S4T4_CHATD Calponin-homology (CH) domain-containing protein OS=Chaetomium thermophilum (strain DSM 1495 / CBS 144.50 / IMI 039719) OX=759272 GN=CTHT_0023450 PE=4 SV=1	1	4	4	4	2	4	2	4	2	4	8.9	8.9	8.9	78.22	700	700	0	13.883	By matching	By MS/MS	4.3	8.9	101300000	60660000	40641000	38	959580	372930	586650	15092000	23029000	0	4	4		ANNPSGGVDGIGGGIGGR;ASVTSLDNDLRR;DVSGSSSASNLYAK;LPGNDLLDGLKDGVALCK				321	715;891;1574;5371	True;True;True;True	786;975;1737;5936	2319;2802;2803;5138;18832;18833
G0S4X6|ODP2_CHATD	G0S4X6|ODP2_CHATD	15	15	15	G0S4X6|ODP2_CHATD Dihydrolipoyllysine-residue acetyltransferase component of pyruvate dehydrogenase complex, mitochondrial OS=Chaetomium thermophilum (strain DSM 1495 / CBS 144.50 / IMI 039719) OX=759272 GN=CTHT_0032020 PE=1 SV=1	1	15	15	15	10	14	10	14	10	14	34.2	34.2	34.2	48.72	459	459	0	49.831	By MS/MS	By MS/MS	29	34	480330000	236760000	243570000	26	5572800	2359500	3213400	25053000	33765000	10	16	26		AETAPTPASTSAPEPEETTSTGK;AETAPTPASTSAPEPEETTSTGKLEPALDREPNVSFAAK;ESVSENPHFFVTSELSVSK;GLETISATVK;ITEEDVKK;KLAHELDVPLK;KVVENPLELLL;LAHELDVPLK;LEPALDREPNVSFAAK;LKESVSENPHFFVTSELSVSK;LKPEDYQGGTISISNMGMNPAVER;RVPAVNSSWR;VPAVNSSWR;VVDGAVGAEWMR;YKLSVNDFLIK				322	257;258;2113;2921;4003;4372;4633;4701;4860;5125;5137;7148;8922;9085;9414	True;True;True;True;True;True;True;True;True;True;True;True;True;True;True	281;282;2338;3226;4423;4825;5134;5208;5383;5659;5672;5673;8002;9944;10127;10480	770;771;772;773;774;775;6911;9824;9825;13759;13760;15185;16285;16286;16596;16597;17120;17968;17969;18008;18009;25348;31309;31310;31856;32820
G0S4Z3|G0S4Z3_CHATD	G0S4Z3|G0S4Z3_CHATD	9	8	8	G0S4Z3|G0S4Z3_CHATD Malate dehydrogenase OS=Chaetomium thermophilum (strain DSM 1495 / CBS 144.50 / IMI 039719) OX=759272 GN=CTHT_0032190 PE=3 SV=1	1	9	8	8	7	9	6	8	6	8	34.2	31.2	31.2	35.391	336	336	0	28.779	By MS/MS	By MS/MS	27.4	34.2	289880000	161580000	128300000	21	9217800	4626500	4591300	19228000	21069000	5	8	13		DDLFNTNASIVR;GAPGVAADVSHVNTK;GYEPTPTGLAEALK;LFGVTTLDVVR;LLEACFVDLKK;VAVLGAAGGIGQPLSLLLK;VLPVGPVDAIEEK;VQFGGDEVVK;VSELALYDIR				323	1194;2641;3239;4895;5195;8505;8853;8966;9008	True;True;True;True;True;True;True;False;True	1303;2920;3582;5421;5736;9486;9867;9991;10041	3759;8924;8925;8926;10856;10857;17263;18210;18211;29873;29874;29875;29876;31073;31074;31422;31423;31593;31594
G0S4Z9|G0S4Z9_CHATD	G0S4Z9|G0S4Z9_CHATD	14	14	14	G0S4Z9|G0S4Z9_CHATD Ribosomal protein OS=Chaetomium thermophilum (strain DSM 1495 / CBS 144.50 / IMI 039719) OX=759272 GN=CTHT_0023560 PE=1 SV=1	1	14	14	14	11	13	11	13	11	13	59	59	59	24.016	217	217	0	103.88	By MS/MS	By MS/MS	52.1	59	7.3924e+09	4.1852e+09	3.2072e+09	10	322550000	149280000	173270000	360460000	481380000	17	22	39		AGKFPTPVSHSDDLSAK;ATMSPPK;FPTPVSHSDDLSAK;HGGIDAMSADDLK;HGGIDAMSADDLKK;ITVAGVR;KGWQNVGSLTIK;KYDAFIASESLIK;LLGPGLSK;LPTVPRPNMSICILGDQHDIDR;NFLETVELQIGLK;PNMSICILGDQHDIDR;QNVAELLDYSNNVK;RNFLETVELQIGLK				324	346;923;2493;3316;3317;4032;4299;4647;5219;5400;6084;6477;6717;7026	True;True;True;True;True;True;True;True;True;True;True;True;True;True	375;1012;2754;3661;3662;3663;4456;4746;5149;5762;5970;5971;6815;7250;7528;7866	1046;1047;1048;1049;1050;2944;8365;8366;8367;8368;8369;11104;11105;11106;11107;11108;11109;13859;13860;14884;14885;14886;14887;16350;16351;16352;16353;18276;18940;18941;18942;18943;18944;18945;18946;18947;18948;21848;21849;21850;21851;21852;23166;23950;23951;23952;23953;24958;24959
G0S507|G0S507_CHATD	G0S507|G0S507_CHATD	12	12	12	G0S507|G0S507_CHATD 60S ribosomal protein L25-like protein OS=Chaetomium thermophilum (strain DSM 1495 / CBS 144.50 / IMI 039719) OX=759272 GN=CTHT_0023650 PE=1 SV=1	1	12	12	12	11	12	11	12	11	12	51.3	51.3	51.3	17.135	156	156	0	61.974	By MS/MS	By MS/MS	51.3	51.3	8.1793e+09	5175800000	3.0036e+09	6	667790000	414720000	253060000	469700000	742280000	19	23	42		IEEQNTLVFIVDVK;IIIHPLNTEGALK;IIIHPLNTEGALKK;INTLIRPDGTK;INTLIRPDGTKK;KIEEQNTLVFIVDVK;KLYDIDTVK;KSIPHEPR;KSTTFHRPK;LTPDVDALDIAATK;LYDIDTVK;SIPHEPR				325	3587;3702;3703;3873;3874;4325;4451;4558;4568;5626;5779;7400	True;True;True;True;True;True;True;True;True;True;True;True	3968;4093;4094;4281;4282;4775;4917;5046;5058;6218;6380;8280	12222;12705;12706;12707;12708;12709;12710;12711;13258;13259;13260;13261;13262;13263;13264;13265;13266;13267;14991;14992;14993;14994;14995;15577;15578;15986;15987;16019;16020;16021;16022;19849;19850;19851;19852;19853;20441;20442;26161;26162
G0S512|G0S512_CHATD	G0S512|G0S512_CHATD	1	1	1	G0S512|G0S512_CHATD RNA helicase OS=Chaetomium thermophilum (strain DSM 1495 / CBS 144.50 / IMI 039719) OX=759272 GN=CTHT_0023700 PE=4 SV=1	1	1	1	1	0	1	0	1	0	1	1.9	1.9	1.9	69.597	616	616	0.0048019	2.4577	None	By MS/MS	0	1.9	6022700	0	6022700	36	167300	0	167300	0	0	0	1	1		SFSPETSEIVDR				326	7307	TRUE	8181	25902
G0S522|G0S522_CHATD	G0S522|G0S522_CHATD	2	2	2	G0S522|G0S522_CHATD 3-isopropylmalate dehydrogenase OS=Chaetomium thermophilum (strain DSM 1495 / CBS 144.50 / IMI 039719) OX=759272 GN=CTHT_0023800 PE=3 SV=1	1	2	2	2	0	2	0	2	0	2	2.1	2.1	2.1	122.91	1155	1155	0	3.2302	None	By MS/MS	0	2.1	14190000	0	14190000	48	73708	0	73708	0	0	0	2	2		FNLQEHPLGGASINK;LAGFLALAR				327	2479;4693	True;True	2740;5200	8333;16561
G0S573|G0S573_CHATD	G0S573|G0S573_CHATD	4	4	4	G0S573|G0S573_CHATD Putative rRNA binding protein OS=Chaetomium thermophilum (strain DSM 1495 / CBS 144.50 / IMI 039719) OX=759272 GN=CTHT_0032490 PE=3 SV=1	1	4	4	4	4	4	4	4	4	4	14.8	14.8	14.8	54.806	481	481	0	36.293	By MS/MS	By MS/MS	14.8	14.8	368100000	217000000	151100000	23	7921800	5116900	2804900	30234000	43812000	5	6	11		SAEGEEGEGEEAESKEEEIPAEAESTPEDR;STADEPLDLSSLEK;VEAGLAELFDTLSLTPAER;YNLYNLAR				328	7173;7714;8570;9479	True;True;True;True	8031;8619;9559;10556	25460;25461;27128;27129;30176;30177;30178;30179;33036;33037
G0S574|G0S574_CHATD	G0S574|G0S574_CHATD	2	2	2	G0S574|G0S574_CHATD Uncharacterized protein OS=Chaetomium thermophilum (strain DSM 1495 / CBS 144.50 / IMI 039719) OX=759272 GN=CTHT_0032500 PE=4 SV=1	1	2	2	2	2	0	2	0	2	0	5.9	5.9	5.9	45.306	408	408	0.00369	2.7176	By MS/MS	None	5.9	0	7739000	7739000	0	20	386950	386950	0	0	0	1	0	1		AQVEFYFSDSNLPIDK;KIDYLEEK				329	818;4322	True;True	896;4772	2625;14984
G0S583|G0S583_CHATD	G0S583|G0S583_CHATD	2	2	2	G0S583|G0S583_CHATD Uncharacterized protein OS=Chaetomium thermophilum (strain DSM 1495 / CBS 144.50 / IMI 039719) OX=759272 GN=CTHT_0032600 PE=1 SV=1	1	2	2	2	1	1	1	1	1	1	1.6	1.6	1.6	248.31	2253	2253	0	6.9888	By MS/MS	By MS/MS	0.7	0.9	15673000	0	15673000	116	135110	0	135110	0	0	1	1	2		TTDLASILLLASLHNR;VLGTPIETIITTEDRELFAK				330	8322;8814	True;True	9282;9825	29329;30930
G0S584|G0S584_CHATD	G0S584|G0S584_CHATD	1	1	1	G0S584|G0S584_CHATD GTP-binding protein OS=Chaetomium thermophilum (strain DSM 1495 / CBS 144.50 / IMI 039719) OX=759272 GN=CTHT_0032610 PE=3 SV=1	1	1	1	1	1	1	1	1	1	1	6.3	6.3	6.3	19.17	174	174	0.0047904	2.456	By MS/MS	By MS/MS	6.3	6.3	131250000	96858000	34392000	13	10096000	7450600	2645600	0	0	1	0	1		LLLIGDSGVGK				331	5238	TRUE	5786	18350;18351
G0S586|G0S586_CHATD	G0S586|G0S586_CHATD	2	2	2	G0S586|G0S586_CHATD Fatty acid hydroxylase domain-containing protein OS=Chaetomium thermophilum (strain DSM 1495 / CBS 144.50 / IMI 039719) OX=759272 GN=CTHT_0032630 PE=4 SV=1	1	2	2	2	2	2	2	2	2	2	5.7	5.7	5.7	38.426	333	333	0	8.1033	By MS/MS	By MS/MS	5.7	5.7	236370000	190400000	45967000	10	23637000	19040000	4596700	46390000	26290000	2	1	3		ALHYGPLYK;ANVHLNILER				332	578;722	True;True	627;793	1797;1798;2338;2339
G0S593|G0S593_CHATD	G0S593|G0S593_CHATD	2	2	2	G0S593|G0S593_CHATD Profilin OS=Chaetomium thermophilum (strain DSM 1495 / CBS 144.50 / IMI 039719) OX=759272 GN=CTHT_0032700 PE=3 SV=1	1	2	2	2	2	2	2	2	2	2	23.4	23.4	23.4	14.281	137	137	0	8.4764	By MS/MS	By MS/MS	23.4	23.4	51458000	21536000	29922000	6	6346900	3589300	2757600	0	0	2	2	4		SSGPKPTTEDAQANGFYIAGER;VAAILTEAEK				333	7676;8439	True;True	8577;9410	26997;26998;29695;29696
G0S597|G0S597_CHATD	G0S597|G0S597_CHATD	1	1	1	G0S597|G0S597_CHATD Translation initiation factor 2 alpha subunit-like protein OS=Chaetomium thermophilum (strain DSM 1495 / CBS 144.50 / IMI 039719) OX=759272 GN=CTHT_0032740 PE=3 SV=1	1	1	1	1	1	1	1	1	1	1	7.7	7.7	7.7	35.223	310	310	0	7.2049	By MS/MS	By MS/MS	7.7	7.7	22132000	16671000	5461600	20	1106600	833530	273080	0	0	1	2	3		LSITNPDVWEGIEFPSEAVEQELK				334	5546	TRUE	6128	19524;19525
G0S5A1|G0S5A1_CHATD	G0S5A1|G0S5A1_CHATD	23	23	23	G0S5A1|G0S5A1_CHATD Squalene monooxygenase OS=Chaetomium thermophilum (strain DSM 1495 / CBS 144.50 / IMI 039719) OX=759272 GN=CTHT_0032780 PE=3 SV=1	1	23	23	23	23	17	23	17	23	17	64.9	64.9	64.9	55.112	499	499	0	214.88	By MS/MS	By MS/MS	64.9	54.3	11445000000	9742800000	1.702e+09	23	195910000	163390000	32516000	878310000	311760000	36	25	61		ACVVFLPVFATELK;ALIDVPLDAAKPETGGVR;AVLGVQTQTK;AVLGVQTQTKDPK;CLNHENISVFETEVTATIK;ELLGTEPVVR;EQHHEADVVVVGAGVFGCAIAYALANQGR;FTSRPEGR;GEEVSFPYPPVDK;HGNIIWNADVTK;HPLTGGGMTVAFNDAYLLSQLLHPER;IVGELLQPGGCETLR;KCLNHENISVFETEVTATIK;KCLNHENISVFETEVTATIKDTHSK;KLGMGDCLEGIDAAPCYGYHVIYR;LGMGDCLEGIDAAPCYGYHVIYR;NDGVILLGDAHNMR;REQHHEADVVVVGAGVFGCAIAYALANQGR;SKFYGLELIDCQLPSQGYGHVVIGDGALALLYQIGTHETR;SVILLER;VPDLADYNA…				335	132;585;1004;1005;1109;1954;2042;2561;2690;3322;3407;4048;4167;4168;4401;4979;6031;6875;7430;7785;8925;9124;9354	True;True;True;True;True;True;True;True;True;True;True;True;True;True;True;True;True;True;True;True;True;True;True	139;634;1096;1097;1212;2154;2257;2832;2970;3670;3762;3763;4475;4600;4601;4858;4859;5506;5507;6758;6759;7706;8311;8697;9947;9948;10167;10414	369;1822;1823;3147;3148;3149;3150;3151;3152;3477;6376;6377;6691;6692;6693;6694;8604;8605;9063;11163;11164;11165;11166;11529;11530;11531;11532;11533;11534;13969;13970;13971;13972;14378;14379;15332;15333;15334;15335;17539;17540;17541;17542;17543;21699;21700;21701;21702;24489;26252;26253;26254;27346;27347;31314;31315;31316;31317;31976;31977;31978;31979;32639;32640
G0S5A2|G0S5A2_CHATD	G0S5A2|G0S5A2_CHATD	23	23	23	G0S5A2|G0S5A2_CHATD Putative pre-mRNA splicing protein OS=Chaetomium thermophilum (strain DSM 1495 / CBS 144.50 / IMI 039719) OX=759272 GN=CTHT_0024090 PE=1 SV=1	1	23	23	23	17	22	17	22	17	22	24.2	24.2	24.2	134.36	1213	1213	0	87.315	By MS/MS	By MS/MS	17.2	23.4	1142900000	599910000	542980000	56	13796000	7514700	6281200	58082000	96024000	12	20	32		AQAEVSPQLIVSLDTR;ASLESDEPGSEVQLLHAR;ASTEGAIHVYR;EQQIITASGSR;FGNLWIVR;FIDDGRDLEFIHK;GVIDGDLCER;IAIIEYLPK;IELEGNEAAVSAAVVPFASQDGESFLIVGTGK;IHLETFGK;IYDLGLK;LDLMAHFYPQDLPTSICK;LGDDDDEPEFTSDDFPADWNAPYNPVYFKPR;LGQTMIQK;LIPFADDTIAR;LLAGIGK;LTLLQPDPR;LVYVLNR;RIELEGNEAAVSAAVVPFASQDGESFLIVGTGK;SSFLAVGCDDCTVR;TVLDEITGELTDTR;VANLTGEDAPQIYAICGNGAR;VNEWPAPQHR				336	774;860;881;2053;2372;2390;3190;3499;3596;3677;4099;4789;4935;4992;5085;5168;5615;5756;6946;7671;8377;8488;8903	True;True;True;True;True;True;True;True;True;True;True;True;True;True;True;True;True;True;True;True;True;True;True	851;940;964;2271;2625;2643;3530;3869;3977;4067;4527;5302;5461;5520;5618;5706;6205;6356;7779;8572;9342;9468;9924	2501;2502;2723;2724;2780;2781;6737;7861;7862;7903;10720;11906;11907;12250;12251;12625;12626;14141;14142;16887;16888;17429;17577;17839;17840;18103;18104;19795;19796;19797;20367;20368;24723;26989;26990;29511;29512;29513;29514;29837;31251;31252
G0S5A5|G0S5A5_CHATD	G0S5A5|G0S5A5_CHATD	8	8	8	G0S5A5|G0S5A5_CHATD Putative GTP-binding protein OS=Chaetomium thermophilum (strain DSM 1495 / CBS 144.50 / IMI 039719) OX=759272 GN=CTHT_0024120 PE=4 SV=1	1	8	8	8	7	8	7	8	7	8	35.1	35.1	35.1	40.321	368	368	0	37.931	By MS/MS	By MS/MS	30.2	35.1	680540000	319380000	361150000	21	24790000	10742000	14048000	27679000	65953000	2	13	15		AYIPAIYVLNK;ELLTPSGGGGGGGGAGFDVAR;GGLNITSTVPLTHIDHDEIK;IDSISIEELDLLYR;IIENELEGFGIR;TCHLICIVLDVNKPLTDK;TGVASIGFIGFPSVGK;VGLSHELADEDIVTIIK				337	1065;1959;2772;3564;3696;7891;8004;8668	True;True;True;True;True;True;True;True	1164;2159;3061;3943;4087;8809;8933;9668	3346;3347;6389;6390;6391;9333;9334;12137;12138;12139;12682;12683;12684;12685;12686;12687;27690;28094;28095;28096;30467;30468
G0S5B0|G0S5B0_CHATD	G0S5B0|G0S5B0_CHATD	2	2	2	G0S5B0|G0S5B0_CHATD ATP synthase subunit delta, mitochondrial OS=Chaetomium thermophilum (strain DSM 1495 / CBS 144.50 / IMI 039719) OX=759272 GN=CTHT_0024170 PE=3 SV=1	1	2	2	2	2	2	2	2	2	2	17.6	17.6	17.6	17.846	165	165	0	25.526	By MS/MS	By MS/MS	17.6	17.6	101520000	92369000	9147900	7	5332300	4025400	1306800	0	0	2	2	4		IELEVLESLQAHLK;VASGNGTEQEIAEAK				338	3597;8494	True;True	3978;9475	12252;12253;29850;29851
G0S5B2|G0S5B2_CHATD	G0S5B2|G0S5B2_CHATD	7	7	7	G0S5B2|G0S5B2_CHATD PNPLA domain-containing protein OS=Chaetomium thermophilum (strain DSM 1495 / CBS 144.50 / IMI 039719) OX=759272 GN=CTHT_0024190 PE=3 SV=1	1	7	7	7	7	6	7	6	7	6	10.2	10.2	10.2	95.662	852	852	0	30.291	By MS/MS	By MS/MS	10.2	8.9	507240000	382590000	124640000	42	3136400	2683000	453340	90448000	79933000	7	6	13		AELDALLAMEDLAK;DHERFPEAK;HHLGLYQTTGK;IDHPDAVSEDELR;LLFLGLDNAGK;QGYGEAIR;VAILQPTLHPTSEELTIGNVR				339	239;1274;3341;3547;5212;6612;8477	True;True;True;True;True;True;True	262;1399;3691;3925;5754;7399;9453	721;722;4069;4070;11244;12085;12086;18257;18258;23568;23569;29799;29800
G0S5F1|G0S5F1_CHATD	G0S5F1|G0S5F1_CHATD	16	16	16	G0S5F1|G0S5F1_CHATD Uncharacterized protein OS=Chaetomium thermophilum (strain DSM 1495 / CBS 144.50 / IMI 039719) OX=759272 GN=CTHT_0024580 PE=1 SV=1	1	16	16	16	16	16	16	16	16	16	44.1	44.1	44.1	34.512	311	311	0	111.81	By MS/MS	By MS/MS	44.1	44.1	30389000000	18262000000	12127000000	10	1.0496e+09	588250000	461320000	1.9757e+09	2665500000	35	31	66		AEEDPEAVAK;ENGIVLER;ERPVDLPAVGR;ESILTQQK;HFEAQFKPIDLAPLPR;IQALGAK;KHFEAQFK;KHFEAQFKPIDLAPLPR;KSTDDSFPEDSAELLANDLALQR;LIAESHILSEAGANPSHWQSSHAATTGTNTR;PGLLGKR;PIDLAPLPR;SRAEEDPEAVAK;STDDSFPEDSAELLANDLALQR;VYLSSRPPDPTR;VYLSSRPPDPTRK				340	204;2003;2077;2092;3295;3905;4306;4307;4567;5040;6432;6444;7638;7720;9194;9195	True;True;True;True;True;True;True;True;True;True;True;True;True;True;True;True	222;2214;2295;2314;3639;4315;4754;4755;5057;5570;7203;7216;8538;8625;10241;10242	602;603;6584;6585;6806;6807;6808;6809;6848;6849;11027;11028;11029;11030;11031;11032;13354;13355;14923;14924;14925;14926;14927;14928;14929;14930;16015;16016;16017;16018;17708;17709;17710;17711;17712;17713;17714;23037;23038;23070;23071;26885;26886;26887;26888;27144;27145;27146;27147;27148;27149;32201;32202;32203;32204
G0S5H2|G0S5H2_CHATD	G0S5H2|G0S5H2_CHATD	1	1	1	G0S5H2|G0S5H2_CHATD Sm domain-containing protein OS=Chaetomium thermophilum (strain DSM 1495 / CBS 144.50 / IMI 039719) OX=759272 GN=CTHT_0032950 PE=3 SV=1	1	1	1	1	1	1	1	1	1	1	1.3	1.3	1.3	87.565	769	769	0	3.3229	By MS/MS	By MS/MS	1.3	1.3	29538000	19415000	10124000	43	686940	451500	235440	0	0	1	1	2		VPDEIIDIVK				341	8923	TRUE	9945	31311;31312
G0S5H3|G0S5H3_CHATD	G0S5H3|G0S5H3_CHATD	3	3	3	G0S5H3|G0S5H3_CHATD Putative golgi vesicle protein OS=Chaetomium thermophilum (strain DSM 1495 / CBS 144.50 / IMI 039719) OX=759272 GN=CTHT_0032960 PE=4 SV=1	1	3	3	3	3	1	3	1	3	1	17.4	17.4	17.4	35.364	321	321	0	9.3424	By MS/MS	By MS/MS	17.4	5.9	221790000	185940000	35852000	19	523740	523740	1887000	0	0	1	1	2		ASLASSQVLHQTHTGAGEDPLATALEK;GLQKSLTNLGGQITPFASR;LAQDAQIQSR				342	856;2959;4729	True;True;True	936;3266;5239	2716;9912;9913;16710
G0S5I5|G0S5I5_CHATD	G0S5I5|G0S5I5_CHATD	16	16	16	G0S5I5|G0S5I5_CHATD ATP-dependent RNA helicase OS=Chaetomium thermophilum (strain DSM 1495 / CBS 144.50 / IMI 039719) OX=759272 GN=CTHT_0033080 PE=3 SV=1	1	16	16	16	16	8	16	8	16	8	35	35	35	70.217	632	632	0	65.391	By MS/MS	By MS/MS	35	13.9	1102800000	1.0007e+09	102080000	43	16946000	15165000	1780300	42740000	19802000	14	6	20		AELESIVSLLPDR;AIVISPTR;AQSAILFSSDVTAR;DMLPGLPIKR;EGQAWLLVSDIEIPAAR;ELAEQIGEEAR;ESNPEPPTLITR;FEDLHTLGVNER;FTELSGAVVDVK;GFENLPATLLELVR;GMDFPNVSHVIQVHLPSNR;IAYQDKDLPPIYDIHSK;LIQSITK;LLANLPR;SFLGGALGDTDRQDVVNEINSMAK;TYINPANFEFVQTVRPDDTPTHER				343	243;472;814;1434;1788;1898;2100;2316;2547;2719;2974;3532;5088;5173;7300;8417	True;True;True;True;True;True;True;True;True;True;True;True;True;True;True;True	267;514;891;1580;1977;2097;2324;2563;2814;2999;3283;3908;5621;5711;8172;9385	740;1482;1483;2608;4746;5870;6208;6209;6875;6876;7684;7685;8547;9116;9117;9118;9119;9949;12027;12028;17844;17845;18115;18116;25883;29637
G0S5J4|G0S5J4_CHATD	G0S5J4|G0S5J4_CHATD	59	59	59	G0S5J4|G0S5J4_CHATD Bystin-like protein OS=Chaetomium thermophilum (strain DSM 1495 / CBS 144.50 / IMI 039719) OX=759272 GN=CTHT_0033170 PE=1 SV=1	1	59	59	59	57	55	57	55	57	55	85.6	85.6	85.6	54.247	480	480	0	323.31	By MS/MS	By MS/MS	83.5	81.2	675340000000	524750000000	150600000000	28	9032700000	7.1296e+09	1.9031e+09	16653000000	11120000000	276	218	494		AECVSATNYLLK;AECVSATNYLLKVLLEK;AECVSATNYLLKVLLEKR;ALPVIFHQCLLVFAQR;ALPVIFHQCLLVFAQRYRNDITEDQR;ALYKPAGFFK;ALYKPAGFFKGFLFPLAASGTCTLR;DDPLLTHGWDQKPADGEEEKEEQTNLADLILQK;EALLDLLLTHGHEK;EALLDLLLTHGHEKIAPEIR;EAMTGGQNGGNPIEEDYEIPPK;EAMTGGQNGGNPIEEDYEIPPKVVEVFTK;EAQIISAVLAR;ELMDEEEQQLK;ELMDEEEQQLKNK;FMEMIILER;FVQPTMK;GFLFPLAASGTCTLR;GFLFPLAASGTCTLREAQIISAVLAR;GIPVQQPQPTFDGDDTMLVDS;HNPLEDDILATGILK;IAEKEAMT…				344	197;198;199;628;629;673;674;1199;1658;1659;1672;1673;1679;1960;1961;2470;2582;2734;2735;2860;3397;3481;3482;3512;3637;3652;3965;3966;4149;4218;4336;4423;4424;4589;5345;5346;6033;6174;6405;6425;6451;6794;6939;7088;7158;7342;8096;8455;8456;8851;8852;8981;8982;9098;9099;9302;9419;9526;9527	True;True;True;True;True;True;True;True;True;True;True;True;True;True;True;True;True;True;True;True;True;True;True;True;True;True;True;True;True;True;True;True;True;True;True;True;True;True;True;True;True;True;True;True;True;True;True;True;True;True;True;True;True;True;True;True;True;True;True	215;216;217;679;680;730;731;1309;1832;1833;1847;1848;1849;1850;1856;2160;2161;2162;2163;2727;2728;2729;2858;2859;3016;3017;3159;3752;3849;3850;3884;4022;4041;4384;4385;4582;4655;4786;4787;4885;4886;5082;5908;5909;6761;6910;7172;7193;7224;7616;7772;7937;8014;8218;9030;9431;9432;9865;9866;10008;10009;10141;10142;10359;10485;10609;10610	575;576;577;578;579;580;581;582;583;584;1968;1969;1970;1971;1972;1973;1974;1975;1976;1977;1978;1979;2107;2108;2109;2110;2111;2112;2113;2114;2115;2116;3769;3770;3771;3772;3773;3774;3775;3776;3777;3778;3779;3780;3781;3782;5422;5423;5424;5425;5426;5427;5428;5429;5430;5431;5432;5433;5434;5435;5436;5437;5438;5439;5440;5441;5442;5443;5444;5445;5446;5447;5448;5449;5450;5451;5492;5493;5494;5495;5496;5497…
G0S5K0|G0S5K0_CHATD	G0S5K0|G0S5K0_CHATD	1	1	1	G0S5K0|G0S5K0_CHATD MT-A70-domain-containing protein OS=Chaetomium thermophilum (strain DSM 1495 / CBS 144.50 / IMI 039719) OX=759272 GN=CTHT_0033230 PE=3 SV=1	1	1	1	1	0	1	0	1	0	1	1.5	1.5	1.5	60.003	548	548	1	-2	None	By MS/MS	0	1.5	0	0	0	24	0	0	0	0	0	0	1	1		MPRIADTR	+			345	5930	TRUE	6624	21310
G0S5K1|G0S5K1_CHATD	G0S5K1|G0S5K1_CHATD	3	3	3	G0S5K1|G0S5K1_CHATD Large ribosomal subunit protein uL23m OS=Chaetomium thermophilum (strain DSM 1495 / CBS 144.50 / IMI 039719) OX=759272 GN=CTHT_0033240 PE=3 SV=1	1	3	3	3	3	3	3	3	3	3	19.5	19.5	19.5	23.481	200	200	0	60.515	By MS/MS	By MS/MS	19.5	19.5	140610000	88552000	52061000	11	9164800	5671800	3493000	18348000	25408000	1	3	4		ATSAATAVQQAATK;EIIESGEWTNEK;TQKPEPEPVVGLK				346	930;1834;8247	True;True;True	1019;2028;9198	2964;2965;6004;6005;29006;29007
G0S5K9|G0S5K9_CHATD	G0S5K9|G0S5K9_CHATD	15	15	15	G0S5K9|G0S5K9_CHATD 26S proteasome regulatory subunit RPN1 OS=Chaetomium thermophilum (strain DSM 1495 / CBS 144.50 / IMI 039719) OX=759272 GN=CTHT_0033320 PE=3 SV=1	1	15	15	15	15	14	15	14	15	14	23.6	23.6	23.6	100.66	902	902	0	66.755	By MS/MS	By MS/MS	23.6	22.3	1.0716e+09	703280000	368300000	54	7956900	5447900	2509000	79946000	91684000	11	12	23		DQESLFMVR;ELNILEPK;ETPEDEEIFECLGNVK;FIDENTYR;FLITLDENLKPVTVNVR;GDIAGWGHEYVR;IAQGLLHMGK;LNDIDLIWSDFQEAPDPALKK;NNLAAAFVNAFVNAGFGNDK;QEEVEVILETLK;TITGWQTQSTPVLLAYGER;VAGMTNFDSAR;VGQAVDVVGQAGRPK;VYDTLSR;YSHDNDNDVALNAIFAMGLLGAGTNNAR				347	1475;1963;2139;2391;2443;2670;3518;5316;6252;6569;8064;8469;8674;9186;9535	True;True;True;True;True;True;True;True;True;True;True;True;True;True;True	1624;2166;2369;2644;2698;2949;3892;5877;7000;7349;8996;9445;9674;10232;10618;10619	4852;4853;6432;6433;7025;7026;7904;7905;8142;8143;9004;9005;11968;11969;18652;18653;22411;22412;22413;22414;23438;28333;28334;29781;29782;30478;30479;30480;30481;32180;32181;33256;33257
G0S5L1|G0S5L1_CHATD	G0S5L1|G0S5L1_CHATD	139	139	139	G0S5L1|G0S5L1_CHATD U3 small nucleolar RNA-associated protein 10 OS=Chaetomium thermophilum (strain DSM 1495 / CBS 144.50 / IMI 039719) OX=759272 GN=CTHT_0024640 PE=1 SV=1	1	139	139	139	123	136	123	136	123	136	70.2	70.2	70.2	198.28	1802	1802	0	323.31	By MS/MS	By MS/MS	68.4	68.4	408530000000	282040000000	126490000000	94	1.9608e+09	1337600000	623260000	5386300000	5644400000	365	375	740		AAADLVAVLGSAYK;AAADLVAVLGSAYKSLEK;AAIVQQATNRPDLLSAISR;AEGQVTATNVNDVIQDVVPAVVELAAAVESQEHYK;AEGQVTATNVNDVIQDVVPAVVELAAAVESQEHYKEINTALLK;AIQLENDHLLLQQIGPVLSEAMVMK;AKQEYPGLISFWGGIMAEAVNGMIDK;AKQEYPGLISFWGGIMAEAVNGMIDKMR;ALELRVDSESSVDPK;ALLLAAHK;ALLLAAHKIDDNVDADGNIR;ALLLAAHKIDDNVDADGNIRK;ALSYLEQSVAEGGR;APSNSFYLSFYLR;ASSLAQQLAQIAANSR;AVDFAVPEER;AVEWLIR;AVEWLIRR;AVIKVPDLVSSLR;AVIKVPDLVSSLRDISK;DFQAIFPYC…				348	6;7;63;225;226;452;508;509;557;604;605;606;653;759;878;963;976;977;989;990;1235;1316;1317;1364;1397;1398;1418;1444;1548;1651;1657;1766;1767;1807;1808;1846;1847;1848;1912;1987;2082;2083;2084;2176;2177;2277;2362;2425;2427;2430;2574;2579;2580;2581;3188;3426;3427;3539;3540;3675;3928;4186;4533;4595;4702;4703;4704;4719;4720;4753;4754;4763;4920;4946;4947;4948;4953;5122;5123;5158;5311;5312;5314;5315;5445…	True;True;True;True;True;True;True;True;True;True;True;True;True;True;True;True;True;True;True;True;True;True;True;True;True;True;True;True;True;True;True;True;True;True;True;True;True;True;True;True;True;True;True;True;True;True;True;True;True;True;True;True;True;True;True;True;True;True;True;True;True;True;True;True;True;True;True;True;True;True;True;True;True;True;True;True;True;True;True;True…	7;8;68;248;249;490;491;492;553;554;555;606;654;655;656;706;836;961;1054;1067;1068;1081;1082;1351;1446;1447;1499;1538;1539;1559;1592;1709;1710;1823;1831;1954;1955;2000;2001;2040;2041;2042;2043;2044;2045;2111;2191;2302;2303;2304;2305;2306;2411;2412;2521;2615;2680;2682;2685;2848;2853;2854;2855;2856;2857;3528;3786;3787;3916;3917;4065;4340;4619;5020;5088;5209;5210;5211;5212;5213;5214;5229;5230;5263;52…	23;24;25;26;27;175;176;177;178;179;673;674;675;676;677;678;679;680;681;682;683;1372;1373;1374;1375;1376;1377;1378;1379;1380;1381;1382;1383;1384;1385;1386;1387;1388;1389;1390;1391;1392;1393;1394;1395;1396;1397;1398;1399;1400;1401;1402;1403;1612;1613;1614;1615;1616;1617;1618;1619;1746;1747;1875;1876;1877;1878;1879;1880;1881;2048;2049;2050;2051;2052;2053;2463;2464;2465;2466;2768;2769;2770;2771;2772;…
G0S5L4|G0S5L4_CHATD	G0S5L4|G0S5L4_CHATD	3	3	3	G0S5L4|G0S5L4_CHATD AB hydrolase-1 domain-containing protein OS=Chaetomium thermophilum (strain DSM 1495 / CBS 144.50 / IMI 039719) OX=759272 GN=CTHT_0024670 PE=3 SV=1	1	3	3	3	1	2	1	2	1	2	9.1	9.1	9.1	48.191	428	428	0	7.7419	By MS/MS	By MS/MS	4.2	4.9	26299000	3212100	23087000	27	855080	118970	855080	0	0	1	2	3		FALWHPSVLR;GLFDPEVGIPLDLVEQCR;SVTNDLVALVR				349	2258;2923;7814	True;True;True	2499;3228;8726	7412;9828;27428
G0S5M0|G0S5M0_CHATD	G0S5M0|G0S5M0_CHATD	2	2	2	G0S5M0|G0S5M0_CHATD L-type lectin-like domain-containing protein OS=Chaetomium thermophilum (strain DSM 1495 / CBS 144.50 / IMI 039719) OX=759272 GN=CTHT_0024750 PE=4 SV=1	1	2	2	2	2	0	2	0	2	0	5.3	5.3	5.3	50.694	453	453	0	4.173	By MS/MS	None	5.3	0	0	0	0	25	0	0	0	0	0	2	0	2		GGGNFNIWLVK;GLLSSNNHVVSER				350	2765;2945	True;True	3054;3252	9314;9880
G0S5M5|G0S5M5_CHATD	G0S5M5|G0S5M5_CHATD	1	1	1	G0S5M5|G0S5M5_CHATD Uncharacterized protein OS=Chaetomium thermophilum (strain DSM 1495 / CBS 144.50 / IMI 039719) OX=759272 GN=CTHT_0024800 PE=4 SV=1	1	1	1	1	1	0	1	0	1	0	3.4	3.4	3.4	50.648	447	447	0	6.6132	By MS/MS	None	3.4	0	25684000	25684000	0	17	1510800	1510800	0	0	0	1	0	1		ALQDSNIAQGDNLIK				351	630	TRUE	681	1980
G0S5N2|G0S5N2_CHATD	G0S5N2|G0S5N2_CHATD	4	4	4	G0S5N2|G0S5N2_CHATD NAD-dependent epimerase/dehydratase domain-containing protein OS=Chaetomium thermophilum (strain DSM 1495 / CBS 144.50 / IMI 039719) OX=759272 GN=CTHT_0024870 PE=4 SV=1	1	4	4	4	4	3	4	3	4	3	19	19	19	31.578	295	295	0	19.523	By MS/MS	By MS/MS	19	14.2	181360000	155310000	26049000	13	8843000	7466800	1376200	25077000	10184000	4	3	7		DSAILLAK;GVFFRPPFMYDSSR;HGVSVFGFVSAAGGAPVLPSR;IVVFGGNGFLGSR				352	1502;3183;3336;4079	True;True;True;True	1656;3522;3684;4507	4941;4942;10696;11214;11215;14034;14035
G0S5Q0|ODPX_CHATD	G0S5Q0|ODPX_CHATD	3	3	3	G0S5Q0|ODPX_CHATD Pyruvate dehydrogenase complex protein X component, mitochondrial OS=Chaetomium thermophilum (strain DSM 1495 / CBS 144.50 / IMI 039719) OX=759272 GN=CTHT_0025050 PE=1 SV=1	1	3	3	3	1	3	1	3	1	3	11.3	11.3	11.3	46.831	442	442	0	3.3458	By matching	By MS/MS	2.9	11.3	19288000	5239900	14048000	24	294390	218330	76057	0	0	0	3	3		ASHLDLSNVK;LGIFLPLSTFISR;SVKPAGPSLVPGAVTEGLNVFSLQVPK				353	853;4964;7786	True;True;True	932;5491;8698	2707;17495;17496;27348
G0S5R5|G0S5R5_CHATD	G0S5R5|G0S5R5_CHATD	3	3	3	G0S5R5|G0S5R5_CHATD NADPH--cytochrome P450 reductase OS=Chaetomium thermophilum (strain DSM 1495 / CBS 144.50 / IMI 039719) OX=759272 GN=cprA PE=3 SV=1	1	3	3	3	3	1	3	1	3	1	4	4	4	89.982	806	806	0	9.3461	By MS/MS	By MS/MS	4	1.2	54485000	48403000	6081900	41	1328900	1180600	148340	0	0	3	0	3		FLNIFDLADKR;GVATNYLLALK;VTTQYLNIAR				354	2448;3177;9073	True;True;True	2703;3516;10114	8152;10686;31817;31818
G0S5T7|G0S5T7_CHATD	G0S5T7|G0S5T7_CHATD	31	31	31	G0S5T7|G0S5T7_CHATD Elongation factor 2 OS=Chaetomium thermophilum (strain DSM 1495 / CBS 144.50 / IMI 039719) OX=759272 GN=CTHT_0033570 PE=1 SV=1	1	31	31	31	29	28	29	28	29	28	45	45	45	93.525	845	845	0	144.75	By MS/MS	By MS/MS	44.1	42	2659400000	1.6743e+09	985050000	47	24503000	15879000	8624500	58463000	71425000	25	31	56		AATSGQAFPQSVFDHWQVLPGGSPLDPTTK;ALLELQVTK;ALLELQVTKEDLYQSFSR;AVQYLQEIK;AVQYLQEIKDSVVSGFQWATR;AYLPVMESFGFNGDLR;DEVNTLLDKLNLK;DFLINLIDSPGHVDFSSEVTAALR;DLEEDHAGVPLNISDPVVQYR;DSVVSGFQWATR;GHVFSEEQRPGTPLFNIK;GTVAFGSGLHGWAFTIR;IFNAVMNFK;IKPVVIINK;IKPVVIINKVDR;IWAFGPDTTGANLLVDQTK;KDEVNTLLDKLNLK;KIWAFGPDTTGANLLVDQTK;LWGDNYFNPK;LYMVAEPLDEELCKEIEAGR;NAADLPK;SGTLTTSETAHNLK;SPTAADGTQLER;STLTDSLLAK;TIESVNVIIST…				355	111;601;602;1025;1026;1068;1217;1230;1374;1517;2814;3157;3629;3759;3760;4083;4176;4346;5764;5800;5987;7356;7606;7738;8037;8610;8647;8678;8775;8904;9529	True;True;True;True;True;True;True;True;True;True;True;True;True;True;True;True;True;True;True;True;True;True;True;True;True;True;True;True;True;True;True	118;651;652;1122;1123;1167;1331;1346;1509;1673;3108;3493;4014;4154;4155;4511;4609;4799;6365;6405;6713;8233;8505;8643;8966;9604;9646;9678;9784;9925;10612	329;330;331;1869;1870;1871;1872;3222;3223;3224;3225;3351;3832;3861;3862;4455;4456;4981;4982;9487;9488;9489;9490;10611;10612;12469;12903;12904;12905;12906;14046;14047;14405;14406;14407;15099;15100;20393;20394;20535;20536;21580;26012;26013;26014;26798;26799;27179;27180;28208;28209;28210;28211;30310;30311;30421;30422;30492;30493;30825;30826;31253;31254;33242;33243
G0S5T9|G0S5T9_CHATD	G0S5T9|G0S5T9_CHATD	3	3	3	G0S5T9|G0S5T9_CHATD rRNA-processing protein FYV7 OS=Chaetomium thermophilum (strain DSM 1495 / CBS 144.50 / IMI 039719) OX=759272 GN=CTHT_0033590 PE=4 SV=1	1	3	3	3	3	1	3	1	3	1	21.2	21.2	21.2	27.243	240	240	0	8.683	By MS/MS	By matching	21.2	5	55119000	39788000	15332000	8	6889900	4973500	1916500	0	0	2	0	2		NAPANPFPIPADPTQPESFK;SQTADQQPSDNTPQMHPER;VGPENLPDGPWR				356	6010;7631;8671	True;True;True	6737;8531;9671	21633;26868;30473;30474
G0S5U4|G0S5U4_CHATD	G0S5U4|G0S5U4_CHATD	1	1	1	G0S5U4|G0S5U4_CHATD isocitrate dehydrogenase (NAD(+)) OS=Chaetomium thermophilum (strain DSM 1495 / CBS 144.50 / IMI 039719) OX=759272 GN=CTHT_0033640 PE=3 SV=1	1	1	1	1	1	1	1	1	1	1	3.1	3.1	3.1	41.361	382	382	0.0093458	2.1804	By MS/MS	By matching	3.1	3.1	20586000	12165000	8421000	21	980280	579280	401000	0	0	1	0	1		TPYDNVDTVLIR				357	8233	TRUE	9183	28976;28977
G0S5V3|G0S5V3_CHATD	G0S5V3|G0S5V3_CHATD	30	28	28	G0S5V3|G0S5V3_CHATD Putative heat shock protein OS=Chaetomium thermophilum (strain DSM 1495 / CBS 144.50 / IMI 039719) OX=759272 GN=CTHT_0033740 PE=3 SV=1	1	30	28	28	28	29	26	27	26	27	56.7	55.5	55.5	72.111	663	663	0	231.93	By MS/MS	By MS/MS	54.3	56.7	3.1665e+09	2181200000	985270000	37	47011000	31061000	15950000	112730000	111550000	31	28	59		ADSVVLDTEK;ALKDANLQAK;AQLEAMVDPLIK;AQLEAMVDPLIKK;AVNPDEAVAIGAAVQGAVLSGEVK;DAGQIAGLNVLR;DIQEVILVGGMTR;DKSTGKDQSITIASGSGLTEEEIQR;DQSITIASGSGLTEEEIQR;EIFGREPAK;FTDPEVQR;GTVIGIDLGTTNSAVAVMEGK;HLVGQFK;IELSSSLQTDINLPFITADASGPK;IIENAEGAR;IVQHTNGDAWVEAR;KFTDPEVQR;LLGNFQLVGIPPAHR;MKETAEAYLGKPVK;NAVVTVPAYFNDSQR;NTTIPTK;NTTIPTKK;RQAVVNPENTLFATK;SQVFSTAADFQTAVEIK;STGKDQSITIASGSGLTEEEIQR;STNGDTHLGGEDFDIHLVR;T…				358	174;592;801;802;1012;1147;1307;1351;1485;1825;2546;3159;3388;3598;3695;4069;4246;5218;5878;6020;6335;6336;7071;7632;7730;7741;8340;8973;9132;9541	True;True;True;True;True;True;True;True;True;True;True;True;True;True;True;True;True;True;True;True;False;False;True;True;True;True;True;True;True;True	188;641;878;879;1108;1255;1437;1482;1635;2019;2813;3495;3496;3742;3979;4086;4497;4683;5761;6532;6747;7096;7097;7918;8532;8635;8648;9300;9998;10176;10626	516;517;1837;1838;2576;2577;2578;3193;3194;3195;3196;3618;3619;4176;4177;4356;4882;4883;5981;5982;8545;8546;10615;10616;11464;11465;12254;12255;12256;12680;12681;14014;14015;14665;14666;18273;18274;18275;20938;21666;21667;22742;22743;22744;22745;25125;25126;25127;26869;26870;27167;27168;27192;27193;29388;29389;31439;31440;32003;32004;32005;32006;33287;33288;33289
G0S5V8|G0S5V8_CHATD	G0S5V8|G0S5V8_CHATD	4	4	4	G0S5V8|G0S5V8_CHATD Eukaryotic translation initiation factor 3 subunit G OS=Chaetomium thermophilum (strain DSM 1495 / CBS 144.50 / IMI 039719) OX=759272 GN=TIF35 PE=3 SV=1	1	4	4	4	1	4	1	4	1	4	22.1	22.1	22.1	32.036	289	289	0	18.237	By MS/MS	By MS/MS	8.7	22.1	145400000	56793000	88606000	13	3828700	4368700	3828700	0	0	2	6	8		DGSTTIIEYR;DPPGPASDTTSVGENIIFRPSVNWK;EVVSPLVAER;VTNVSELAEESELREMFER				359	1263;1463;2198;9062	True;True;True;True	1386;1611;2437;10101;10102	4015;4824;4825;7181;31766;31767
G0S5W8|G0S5W8_CHATD	G0S5W8|G0S5W8_CHATD	5	5	5	G0S5W8|G0S5W8_CHATD LysM domain-containing protein OS=Chaetomium thermophilum (strain DSM 1495 / CBS 144.50 / IMI 039719) OX=759272 GN=CTHT_0025200 PE=4 SV=1	1	5	5	5	5	4	5	4	5	4	30	30	30	35.296	327	327	0	14.702	By MS/MS	By MS/MS	30	27.5	186990000	152850000	34143000	15	7172000	5696900	1475100	28043000	14173000	6	4	10		DSTISLNK;GILGGIAGGVAGAVGGNK;LQDEVSEKIDEK;SAGGGHCAPAPQTYTVQPGDTLR;VNNIPNPDLIYPGQVLQIPGGQAPQHHAGGNFGASAR				360	1514;2851;5414;7177;8913	True;True;True;True;True	1669;3146;5987;8035;9935	4974;9590;9591;18993;18994;25468;25469;31283;31284
G0S5W9|G0S5W9_CHATD	G0S5W9|G0S5W9_CHATD	1	1	1	G0S5W9|G0S5W9_CHATD Putative pre-mRNA splicing protein OS=Chaetomium thermophilum (strain DSM 1495 / CBS 144.50 / IMI 039719) OX=759272 GN=CTHT_0025210 PE=3 SV=1	1	1	1	1	1	1	1	1	1	1	2.2	2.2	2.2	76.419	678	678	0	4.3982	By MS/MS	By MS/MS	2.2	2.2	22303000	10489000	11814000	35	637220	299680	337540	0	0	1	1	2		LGDEALQPYLEGIFR				361	4936	TRUE	5462	17430;17431
G0S5Z3|G0S5Z3_CHATD	G0S5Z3|G0S5Z3_CHATD	1	1	1	G0S5Z3|G0S5Z3_CHATD rRNA-processing protein EFG1 OS=Chaetomium thermophilum (strain DSM 1495 / CBS 144.50 / IMI 039719) OX=759272 GN=CTHT_0025450 PE=1 SV=1	1	1	1	1	1	1	1	1	1	1	4.2	4.2	4.2	36.037	310	310	0.0037175	2.7854	By MS/MS	By matching	4.2	4.2	10109000	6195500	3913200	10	1010900	619550	391320	0	0	1	0	1		AEDTQDKQEWVGK				362	203	TRUE	221	600;601
G0S5Z9|G0S5Z9_CHATD	G0S5Z9|G0S5Z9_CHATD	2	2	2	G0S5Z9|G0S5Z9_CHATD K Homology domain-containing protein OS=Chaetomium thermophilum (strain DSM 1495 / CBS 144.50 / IMI 039719) OX=759272 GN=CTHT_0025510 PE=4 SV=1	1	2	2	2	1	2	1	2	1	2	6.7	6.7	6.7	40.338	373	373	0.0012739	3.1515	By MS/MS	By MS/MS	3.5	6.7	9892200	0	9892200	23	430090	0	430090	0	0	1	2	3		GTGTVFYNPAVR;IVEVQGTPEGIQR				363	3129;4043	True;True	3462;4468	10500;13934;13935
G0S604|G0S604_CHATD	G0S604|G0S604_CHATD	6	6	6	G0S604|G0S604_CHATD Single-stranded DNA-binding protein OS=Chaetomium thermophilum (strain DSM 1495 / CBS 144.50 / IMI 039719) OX=759272 GN=CTHT_0025560 PE=4 SV=1	1	6	6	6	6	6	6	6	6	6	49	49	49	16.821	149	149	0	172.58	By MS/MS	By MS/MS	49	49	14578000000	10341000000	4.2374e+09	8	1421800000	1.0196e+09	402210000	1.8616e+09	1.9754e+09	18	20	38		GSLVMVDGDVTIDQWVTAEGTQR;LADTPELR;NIQEGEQQESQQEGQQQ;QFLQNLPK;RNIQEGEQQESQQEGQQQ;TSWWNVNAWIEEGPQR				364	3109;4679;6154;6584;7027;8316	True;True;True;True;True;True	3439;3440;5184;6890;7366;7867;9275	10434;10435;10436;10437;10438;10439;10440;10441;10442;10443;10444;10445;10446;10447;10448;10449;10450;10451;10452;10453;10454;10455;16497;16498;16499;16500;22039;22040;22041;22042;22043;23488;23489;24960;24961;24962;24963;29269;29270;29271;29272;29273;29274;29275
G0S612|G0S612_CHATD	G0S612|G0S612_CHATD	20	20	20	G0S612|G0S612_CHATD Uncharacterized protein OS=Chaetomium thermophilum (strain DSM 1495 / CBS 144.50 / IMI 039719) OX=759272 GN=CTHT_0025640 PE=1 SV=1	1	20	20	20	20	19	20	19	20	19	45.1	45.1	45.1	40.656	364	364	0	323.31	By MS/MS	By MS/MS	45.1	45.1	19485000000	12346000000	7.1393e+09	15	326370000	200450000	125910000	1177400000	1.5828e+09	33	35	68		AAEQQAAALK;AAEQQAAALKR;APGIVYKDDDANNQEGEK;APGIVYKDDDANNQEGEKFVQPK;DDDANNQEGEKFVQPK;DKQEPISQSTESDDK;DKQEPISQSTESDDKSLSR;GGFFVNK;GGFFVNKR;HITFDDSESEQFITLK;HITFDDSESEQFITLKEEAASR;HVCIEIPLPTSSELQQR;KHVCIEIPLPTSSELQQR;KLDVDPK;KQSLNLK;KVEAAAEKTEESSK;LETPFFK;NKKPAQLAEEDSDEEDAGPQR;RKLDVDPK;SPSLDRLETPFFK				365	37;38;746;747;1178;1349;1350;2757;2758;3356;3357;3438;4312;4384;4530;4598;4869;6165;6968;7605	True;True;True;True;True;True;True;True;True;True;True;True;True;True;True;True;True;True;True;True	38;39;819;820;1287;1480;1481;3043;3044;3707;3708;3800;4762;4839;5016;5092;5394;6901;7803;8504	92;93;94;95;96;97;2408;2409;2410;2411;2412;2413;2414;2415;2416;2417;2418;3718;3719;4346;4347;4348;4349;4350;4351;4352;4353;4354;4355;9269;9270;9271;9272;11329;11330;11331;11332;11333;11636;11637;11638;11639;14950;14951;14952;14953;14954;14955;15239;15240;15901;15902;16149;16150;16151;16152;16153;16154;17161;17162;22084;22085;24779;24780;26796;26797
G0S613|G0S613_CHATD	G0S613|G0S613_CHATD	5	5	5	G0S613|G0S613_CHATD Triosephosphate isomerase OS=Chaetomium thermophilum (strain DSM 1495 / CBS 144.50 / IMI 039719) OX=759272 GN=CTHT_0025650 PE=3 SV=1	1	5	5	5	4	5	4	5	4	5	29.2	29.2	29.2	27.073	250	250	0	14.987	By MS/MS	By MS/MS	18	29.2	141290000	79256000	62038000	15	8728800	5283700	3445100	17714000	23382000	3	5	8		EAGQTIAVIEK;EGVAVSAQNVYDKPNGAFTGEISVSQLK;FFVGGNFK;ILYGGSVNAK;SVVIAYEPIWAIGTGK				366	1646;1791;2357;3837;7816	True;True;True;True;True	1818;1981;2609;4239;8728	5354;5355;5878;7814;7815;13145;13146;27431;27432
G0S615|G0S615_CHATD	G0S615|G0S615_CHATD	4	4	4	G0S615|G0S615_CHATD U1 small nuclear ribonucleoprotein 70 kDa-like protein OS=Chaetomium thermophilum (strain DSM 1495 / CBS 144.50 / IMI 039719) OX=759272 GN=CTHT_0025670 PE=4 SV=1	1	4	4	4	4	4	4	4	4	4	14	14	14	43.212	387	387	0	8.4471	By MS/MS	By MS/MS	14	14	80236000	47568000	32668000	20	2316000	1286900	1029200	10408000	11493000	4	2	6		GYAFVVFER;GYGSPNGGPPGAPSGPR;LPPNLLALFAPRPPLR;QTGSNAEPLRPR				367	3235;3245;5387;6766	True;True;True;True	3578;3588;5956;7581	10850;10851;10868;10869;18890;18891;24126;24127
G0S616|MRT4_CHATD	G0S616|MRT4_CHATD	2	2	2	G0S616|MRT4_CHATD Large ribosomal subunit protein uL10 OS=Chaetomium thermophilum (strain DSM 1495 / CBS 144.50 / IMI 039719) OX=759272 GN=CTHT_0025680 PE=1 SV=2	1	2	2	2	2	2	2	2	2	2	10.4	10.4	10.4	30.48	270	270	0	7.7978	By MS/MS	By MS/MS	10.4	10.4	34334000	22777000	11556000	13	2641000	1752100	888950	6431100	8667600	2	1	3		VCLGDEKGEASEGYTICK;VYHLTQVNKK				368	8522;9193	True;True	9505;10240	29964;29965;32199;32200
G0S619|G0S619_CHATD	G0S619|G0S619_CHATD	6	6	6	G0S619|G0S619_CHATD E3 ubiquitin protein ligase OS=Chaetomium thermophilum (strain DSM 1495 / CBS 144.50 / IMI 039719) OX=759272 GN=CTHT_0025710 PE=3 SV=1	1	6	6	6	1	6	1	6	1	6	9.7	9.7	9.7	79.941	701	701	0	12.06	By MS/MS	By MS/MS	1.4	9.7	76323000	22880000	53443000	39	1715700	586670	1129000	0	0	1	6	7		AQNNMSEEEEALR;EVVTDEEYVR;IEELESELGR;LEQQAIASSTR;VDRLETQNASLSEQYDK;VSITQLK				369	807;2199;3584;4866;8559;9018	True;True;True;True;True;True	884;2438;3964;5390;9544;10051	2591;7182;7183;12202;17150;30091;31625
G0S620|G0S620_CHATD	G0S620|G0S620_CHATD	2	2	2	G0S620|G0S620_CHATD Putative pre-mRNA splicing protein OS=Chaetomium thermophilum (strain DSM 1495 / CBS 144.50 / IMI 039719) OX=759272 GN=CTHT_0033880 PE=3 SV=1	1	2	2	2	0	2	0	2	0	2	4.5	4.5	4.5	97.818	839	839	0	6.1477	None	By MS/MS	0	4.5	21240000	0	21240000	43	261280	0	261280	0	0	0	2	2		APAGFVAASENIK;IATPQTVVNYANLLEEHHYYEESFK				370	724;3523	True;True	795;3899	2344;12011
G0S621|G0S621_CHATD	G0S621|G0S621_CHATD	1	1	1	G0S621|G0S621_CHATD Vacuolar ATP synthase subunit d-like protein OS=Chaetomium thermophilum (strain DSM 1495 / CBS 144.50 / IMI 039719) OX=759272 GN=CTHT_0033890 PE=3 SV=1	1	1	1	1	1	0	1	0	1	0	9.5	9.5	9.5	19.655	179	179	0.0012674	3.0489	By MS/MS	None	9.5	0	20685000	20685000	0	9	2298300	2298300	0	0	0	1	0	1		EAAGSEQPPAEPADLLK				371	1615	TRUE	1783	5268
G0S622|G0S622_CHATD	G0S622|G0S622_CHATD	2	2	2	G0S622|G0S622_CHATD RRM domain-containing protein OS=Chaetomium thermophilum (strain DSM 1495 / CBS 144.50 / IMI 039719) OX=759272 GN=CTHT_0033900 PE=4 SV=1	1	2	2	2	0	2	0	2	0	2	13.6	13.6	13.6	27.813	250	250	0	7.8632	None	By MS/MS	0	13.6	13233000	0	13233000	14	945220	0	945220	0	0	0	2	2		ASNQGQQPPIATVYVR;SGIAFVEYESEAGAITAK				372	867;7331	True;True	948;8206	2738;25949
G0S637|G0S637_CHATD	G0S637|G0S637_CHATD	1	1	1	G0S637|G0S637_CHATD GPI ethanolamine phosphate transferase 1 OS=Chaetomium thermophilum (strain DSM 1495 / CBS 144.50 / IMI 039719) OX=759272 GN=CTHT_0034050 PE=3 SV=1	1	1	1	1	1	0	1	0	1	0	0.8	0.8	0.8	101.25	918	918	1	-2	By MS/MS	None	0.8	0	21661000	21661000	0	37	585430	585430	0	0	0	1	0	1		TLNDMLR	+			373	8124	TRUE	9060	28529
G0S647|G0S647_CHATD	G0S647|G0S647_CHATD	2	2	2	G0S647|G0S647_CHATD Uncharacterized protein OS=Chaetomium thermophilum (strain DSM 1495 / CBS 144.50 / IMI 039719) OX=759272 GN=CTHT_0034160 PE=4 SV=1	1	2	2	2	0	2	0	2	0	2	7	7	7	74.749	686	686	0	5.443	None	By MS/MS	0	7	14990000	0	14990000	36	127740	0	127740	0	0	0	2	2		GLQPWQPAADPVITEGKPNKDTEAK;MENPTYSSTLDRDAPWSDAEILR				374	2960;5845	True;True	3267;6471	9914;20723
G0S669|G0S669_CHATD	G0S669|G0S669_CHATD	9	9	9	G0S669|G0S669_CHATD Uncharacterized protein OS=Chaetomium thermophilum (strain DSM 1495 / CBS 144.50 / IMI 039719) OX=759272 GN=CTHT_0034390 PE=4 SV=1	1	9	9	9	9	8	9	8	9	8	35.2	35.2	35.2	35.723	318	318	0	58.69	By MS/MS	By MS/MS	35.2	28	898100000	628680000	269420000	16	33784000	23082000	10703000	60317000	61776000	8	8	16		AQIYAER;DAADASQAAAQAYPDAVK;IKPHKVEPEPDPEVLK;LAEIHGLDVKPSQWYSSDGHVLR;LSQLSSKPAPADSAK;SSPAQSGPSSVQK;SSPAQSGPSSVQKK;TCCQCNTLFR;TGGQDLIYR				375	796;1122;3758;4684;5566;7691;7692;7889;7990	True;True;True;True;True;True;True;True;True	873;1227;4153;5191;6150;8593;8594;8807;8919	2560;2561;3517;3518;3519;3520;12899;12900;12901;12902;16535;19620;19621;19622;19623;27068;27069;27070;27071;27687;27688;28067;28068
G0S683|G0S683_CHATD	G0S683|G0S683_CHATD	3	3	3	G0S683|G0S683_CHATD Eukaryotic translation initiation factor 6 OS=Chaetomium thermophilum (strain DSM 1495 / CBS 144.50 / IMI 039719) OX=759272 GN=TIF6 PE=1 SV=1	1	3	3	3	2	2	2	2	2	2	22.8	22.8	22.8	26.448	246	246	0	12.203	By MS/MS	By MS/MS	16.7	13	192230000	137270000	54960000	9	917440	917440	6106700	0	0	2	2	4		GLLVPTTTTDQELQHLR;LGEGAGPGAINTSMK;TSIQDQDELSSLLGVPLVAGSVNR				376	2947;4951;8294	True;True;True	3254;5477;9251	9883;9884;17457;29204
G0S697|G0S697_CHATD	G0S697|G0S697_CHATD	17	17	17	G0S697|G0S697_CHATD Uncharacterized protein OS=Chaetomium thermophilum (strain DSM 1495 / CBS 144.50 / IMI 039719) OX=759272 GN=CTHT_0025970 PE=4 SV=1	1	17	17	17	16	17	16	17	16	17	56.8	56.8	56.8	56.488	530	530	0	148.98	By MS/MS	By MS/MS	49.2	56.8	1392500000	966030000	426480000	29	8912500	6143400	2769000	59219000	63733000	12	17	29		AHLESFGELVYFDINR;APAPAQAPAPAAPQQQSENTPTQTSTK;DKDSGNEWQTAETK;DKDSGNEWQTAETKR;DLPKDEVGWYFVEQYYTTLSK;GSQFVVGLEAK;IKELEFQDTK;ISNVDAQGSGDNIVIQVIGEISNR;ISNVDAQGSGDNIVIQVIGEISNRGEEPKK;KFVQTFVLAQQPSGYFVLNDILR;LEEAAAVETPAAEATPAPEPVAEAQEKPAEEPEAKPDVEK;PATPPTQAHPR;TEAPTANNTNTESSAR;TVAGYNACINANPHTVCGETIYVEQR;VAATVPRPAVPVVPKPATPPTQAHPR;VVPVSVGR;YLEEEVEEEPEAPVEEPAAPAEQPAAPVEAEAK				377	396;726;1330;1331;1408;3112;3743;3980;3981;4249;4838;6420;7926;8357;8443;9142;9436	True;True;True;True;True;True;True;True;True;True;True;True;True;True;True;True;True	430;797;1460;1461;1549;3443;4137;4399;4400;4686;5358;7188;8848;9321;9415;10186;10503	1189;1190;2349;2350;4282;4283;4284;4285;4286;4610;4611;10458;10459;12856;12857;13694;13695;13696;13697;13698;13699;13700;14677;14678;17059;23002;23003;27830;27831;29462;29463;29464;29705;29706;32034;32035;32886;32887
G0S6A9|G0S6A9_CHATD	G0S6A9|G0S6A9_CHATD	5	5	5	G0S6A9|G0S6A9_CHATD Saccharopine dehydrogenase NADP binding domain-containing protein OS=Chaetomium thermophilum (strain DSM 1495 / CBS 144.50 / IMI 039719) OX=759272 GN=CTHT_0026100 PE=3 SV=1	1	5	5	5	5	0	5	0	5	0	23.3	23.3	23.3	46.891	425	425	0	27.557	By MS/MS	None	23.3	0	161040000	161040000	0	24	2965700	2965700	0	0	0	5	0	5		AAYEPYALSPVPPAKPPPSLPIFTR;ACAENGTHYFDVTGEVPFVAK;APPSIEICNLNDIDLSNLAK;EEYSSPTADVTLSIHNLK;YAVQYITTDLPTDLK				378	123;128;756;1745;9311	True;True;True;True;True	130;135;833;1930;10368	352;360;2459;5721;32534
G0S6B0|G0S6B0_CHATD	G0S6B0|G0S6B0_CHATD	7	7	7	G0S6B0|G0S6B0_CHATD 60S ribosomal protein L43-like protein OS=Chaetomium thermophilum (strain DSM 1495 / CBS 144.50 / IMI 039719) OX=759272 GN=CTHT_0026110 PE=1 SV=1	1	7	7	7	7	7	7	7	7	7	55.4	55.4	55.4	10.137	92	92	0	33.889	By MS/MS	By MS/MS	55.4	55.4	5266000000	3.4211e+09	1.8449e+09	4	1232000000	798300000	433740000	509070000	546900000	15	15	30		KTMAGGAYTVSTPAAAAMR;LREITEA;RTAVGIWSCK;TAVGIWSCK;TMAGGAYTVSTPAAAAMR;YGASLRK;YTCTFCGK				379	4576;5473;7105;7883;8151;9358;9547	True;True;True;True;True;True;True	5066;5067;6052;7956;8800;9089;9090;9091;10418;10632	16053;16054;16055;16056;16057;16058;19209;19210;25237;25238;25239;25240;27660;27661;28711;28712;28713;28714;28715;28716;28717;28718;28719;28720;28721;28722;28723;28724;28725;28726;28727;32652;32653;33300;33301
G0S6B2|G0S6B2_CHATD	G0S6B2|G0S6B2_CHATD	4	4	4	G0S6B2|G0S6B2_CHATD Large ribosomal subunit protein mL46 OS=Chaetomium thermophilum (strain DSM 1495 / CBS 144.50 / IMI 039719) OX=759272 GN=CTHT_0026130 PE=3 SV=1	1	4	4	4	3	3	3	3	3	3	20.4	20.4	20.4	44.368	388	388	0	11.159	By MS/MS	By MS/MS	13.4	16	83985000	51130000	32855000	17	2424300	1331200	1093200	12681000	13713000	2	3	5		GEGENAVWGFPEGPVLTEEALHETAAR;SGVILSRPPILTR;VLAESAGINMNTWIVGR;VPIAHHVIKPEFEPADANGEQR				380	2694;7360;8778;8935	True;True;True;True	2974;8237;9787;9959	9069;26023;26024;30837;31342;31343
G0S6B8|G0S6B8_CHATD	G0S6B8|G0S6B8_CHATD	1	1	1	G0S6B8|G0S6B8_CHATD Hsp90 chaperone protein kinase-targeting subunit OS=Chaetomium thermophilum (strain DSM 1495 / CBS 144.50 / IMI 039719) OX=759272 GN=CTHT_0026190 PE=3 SV=1	1	1	1	1	1	0	1	0	1	0	4.8	4.8	4.8	57.127	503	503	0.0025031	2.9014	By MS/MS	None	4.8	0	68063000	68063000	0	30	2268800	2268800	0	0	0	1	0	1		LGEANILSLEEELIDATTEEGKEK				381	4945	TRUE	5471	17450
G0S6C7|G0S6C7_CHATD	G0S6C7|G0S6C7_CHATD	20	20	20	G0S6C7|G0S6C7_CHATD RRM domain-containing protein OS=Chaetomium thermophilum (strain DSM 1495 / CBS 144.50 / IMI 039719) OX=759272 GN=CTHT_0034440 PE=4 SV=1	1	20	20	20	19	19	19	19	19	19	68.8	68.8	68.8	39.07	369	369	0	205.56	By MS/MS	By MS/MS	65.9	68.8	4.2592e+09	3.4885e+09	770690000	18	39010000	30298000	8712700	244910000	187850000	29	18	47		ADENKPAANNEPADHASASEGR;ADENKPAANNEPADHASASEGRR;AEGANAEGTADNTR;AIAELSGK;EDSGAAAAGNAAAQPQSEPLKDVTNEASTGK;ERGPPADGIPSK;GFGFVTLASEEMQQK;GPPADGIPSK;GYLVESVSIPK;KEDSGAAAAGNAAAQPQSEPLKDVTNEASTGK;KPETNEKAEGANAEGTADNTR;LYIGNLAYATTEGELKDFFK;RLYIGNLAYATTEGELKDFFK;TDRPVGYAFVDLSTPSEAER;VADAATAAVNDVTNTLANTSISGK;VAIDSPDKAEDNTK;VAIDSPDKAEDNTKAPEAAATNGTENVAPAAAEATTTTASA;VMVANLPYDLTEDKLK;VMVANLPYDLTEDKLKELFK;VSVQL…				382	147;148;217;408;1712;2066;2729;3024;3248;4204;4487;5792;7020;7918;8448;8475;8476;8896;8897;9036	True;True;True;True;True;True;True;True;True;True;True;True;True;True;True;True;True;True;True;True	154;155;240;444;1894;2284;3010;3345;3591;4640;4964;6394;7859;8840;9423;9451;9452;9916;9917;9918;10074	394;395;396;397;398;399;400;401;653;654;1228;1229;5642;5643;6764;6765;6766;6767;9140;9141;9142;10158;10159;10874;14550;14551;14552;15751;15752;15753;15754;20491;20492;20493;24946;24947;27800;27801;29732;29733;29734;29735;29794;29795;29796;29797;29798;31228;31229;31230;31231;31232;31233;31691;31692
G0S6C9|G0S6C9_CHATD	G0S6C9|G0S6C9_CHATD	2	2	2	G0S6C9|G0S6C9_CHATD SAP domain-containing protein OS=Chaetomium thermophilum (strain DSM 1495 / CBS 144.50 / IMI 039719) OX=759272 GN=CTHT_0034470 PE=4 SV=1	1	2	2	2	0	2	0	2	0	2	3.7	3.7	3.7	67.55	595	595	0	4.2876	None	By MS/MS	0	3.7	15402000	0	15402000	26	227930	0	227930	0	0	0	2	2		DVDDVPR;THSFVQFSTVAAASR				383	1544;8021	True;True	1704;8950	5053;28141
G0S6D7|G0S6D7_CHATD	G0S6D7|G0S6D7_CHATD	5	5	5	G0S6D7|G0S6D7_CHATD Uncharacterized protein OS=Chaetomium thermophilum (strain DSM 1495 / CBS 144.50 / IMI 039719) OX=759272 GN=CTHT_0034550 PE=4 SV=1	1	5	5	5	4	4	4	4	4	4	21.4	21.4	21.4	38.09	350	350	0	17.801	By MS/MS	By MS/MS	17.7	16	169160000	138900000	30260000	14	4107600	3540400	567250	34649000	25667000	3	4	7		AVACMPNDAGYATSSIEGR;LNLVTGEQTVLSK;LVHIYDLPTLLSAVR;SNTQTPPQPWQQR;VAVEWFDDSAESQAR				384	947;5332;5682;7583;8504	True;True;True;True;True	1038;5893;6280;8480;9485	3008;18689;18690;20065;20066;26736;29871;29872
G0S6E0|G0S6E0_CHATD	G0S6E0|G0S6E0_CHATD	1	1	1	G0S6E0|G0S6E0_CHATD MoaB/Mog domain-containing protein OS=Chaetomium thermophilum (strain DSM 1495 / CBS 144.50 / IMI 039719) OX=759272 GN=CTHT_0034580 PE=3 SV=1	1	1	1	1	0	1	0	1	0	1	3.5	3.5	3.5	72.823	693	693	0.0037083	2.754	None	By MS/MS	0	3.5	7413100	0	7413100	35	211800	0	211800	0	0	0	1	1		VDPSLVGYVAAEDVHAAEDVPAFR				385	8558	TRUE	9543	30090
G0S6F0|G0S6F0_CHATD	G0S6F0|G0S6F0_CHATD	5	5	5	G0S6F0|G0S6F0_CHATD U2 small nuclear ribonucleoprotein A OS=Chaetomium thermophilum (strain DSM 1495 / CBS 144.50 / IMI 039719) OX=759272 GN=CTHT_0034680 PE=3 SV=1	1	5	5	5	2	5	2	5	2	5	42.1	42.1	42.1	27.209	242	242	0	25.548	By MS/MS	By MS/MS	12	42.1	107350000	15528000	91826000	8	4870700	1941000	2929700	0	0	2	6	8		ELFGTAEAPTELAAK;IPAIENLGVAGPHDAIDLTDNDIQVLGNFPLSPR;NLVLASNNLTELSDLDVLGKFPR;TFDVTAVPNGETQK;VAMIHPTLPNAIPNLR				386	1926;3878;6231;7956;8486	True;True;True;True;True	2125;4286;6971;8882;9466	6273;6274;6275;13275;22318;27965;27966;29835
G0S6F9|G0S6F9_CHATD	G0S6F9|G0S6F9_CHATD	8	8	8	G0S6F9|G0S6F9_CHATD 26S proteasome regulatory subunit-like protein OS=Chaetomium thermophilum (strain DSM 1495 / CBS 144.50 / IMI 039719) OX=759272 GN=CTHT_0034780 PE=3 SV=1	1	8	8	8	7	7	7	7	7	7	26.3	26.3	26.3	50.95	456	456	0	40.172	By MS/MS	By MS/MS	23.7	22.8	382730000	278950000	103770000	24	9964600	7345000	2619600	32179000	30188000	10	5	15		ACAAQTDATFLK;DSYLILDTLPAEYDSR;EKAPSIIFIDELDAVGTK;IDVLDPALLR;ISHEHYVDAIAEVQAK;QTIFLPLIGLVDPNK;STLEELDALDRQER;TMLELLNQLDGFASDDRIK				387	127;1519;1867;3567;3961;6767;7735;8153	True;True;True;True;True;True;True;True	134;1675;2065;3946;4380;7582;8640;9094	359;4985;6111;6112;12145;12146;13639;13640;13641;13642;24128;24129;27174;27175;28731;28732
G0S6G0|G0S6G0_CHATD	G0S6G0|G0S6G0_CHATD	2	2	2	G0S6G0|G0S6G0_CHATD Ribosomal protein OS=Chaetomium thermophilum (strain DSM 1495 / CBS 144.50 / IMI 039719) OX=759272 GN=CTHT_0034790 PE=3 SV=1	1	2	2	2	2	2	2	2	2	2	12.1	12.1	12.1	36.603	339	339	0	10.34	By MS/MS	By MS/MS	12.1	12.1	147000000	86633000	60366000	18	1315400	749770	565600	30203000	51089000	2	2	4		ALAEVSTPGTDSELIASK;AQVVHLLQSAGLGLTSTLEGAGK				388	524;819	True;True	571;897	1657;1658;2626;2627;2628
G0S6G2|G0S6G2_CHATD	G0S6G2|G0S6G2_CHATD	4	4	4	G0S6G2|G0S6G2_CHATD tRNA ligase OS=Chaetomium thermophilum (strain DSM 1495 / CBS 144.50 / IMI 039719) OX=759272 GN=CTHT_0034810 PE=1 SV=1	1	4	4	4	4	1	4	1	4	1	7.6	7.6	7.6	95.393	846	846	0	30.907	By MS/MS	By MS/MS	7.6	2.7	41452000	31764000	9688000	55	577530	577530	176150	0	0	5	1	6		GTDAANLEDDGAASVTR;HLEAQLER;LHGEATAENPDAQLGELDVQLER;YAVASSPTGAEVDSWR				389	3127;3367;5018;9309	True;True;True;True	3459;3721;5547;10366	10495;11378;17638;17639;32532
G0S6G7|G0S6G7_CHATD	G0S6G7|G0S6G7_CHATD	4	4	4	G0S6G7|G0S6G7_CHATD Coatomer subunit beta OS=Chaetomium thermophilum (strain DSM 1495 / CBS 144.50 / IMI 039719) OX=759272 GN=CTHT_0034860 PE=1 SV=1	1	4	4	4	2	3	2	3	2	3	5.5	5.5	5.5	107.05	959	959	0	8.6748	By MS/MS	By MS/MS	2.6	4.5	72240000	61132000	11108000	43	388850	305350	83499	0	0	2	3	5		APIDEDSVDR;ASLGEIPILASEQR;DSATEGTPTLQELK;LREPELLEPLLSSVR				390	750;861;1503;5474	True;True;True;True	823;941;1657;6053	2425;2725;4943;19211;19212
G0S6I5|G0S6I5_CHATD	G0S6I5|G0S6I5_CHATD	9	9	9	G0S6I5|G0S6I5_CHATD Uncharacterized protein OS=Chaetomium thermophilum (strain DSM 1495 / CBS 144.50 / IMI 039719) OX=759272 GN=CTHT_0026340 PE=4 SV=1	1	9	9	9	8	9	8	9	8	9	12.3	12.3	12.3	103.46	925	925	0	37.451	By MS/MS	By MS/MS	12.3	12.3	1315100000	892500000	422590000	21	12492000	8306200	4186100	60363000	98985000	14	12	26		ALVSKDPSISSEPVIYLMVR;DPSISSEPVIYLMVR;EILDCHR;HYSIDDIDK;IHDYVEAPEAPTKPAK;NPEDHDEIAEAQEHSDDTEKENAGACPDDDDEPAGVHEK;THDESKVPAAPAK;THDESKVPAAPAKETEAHEADYK;VPAAPAKETEAHEADYK				391	664;1471;1840;3455;3674;6264;8008;8009;8920	True;True;True;True;True;True;True;True;True	718;719;1619;1620;2034;3818;4064;7013;8937;8938;9942	2084;2085;2086;2087;4844;4845;4846;6016;6017;11722;11723;12618;12619;12620;22451;22452;22453;22454;28106;28107;28108;28109;28110;31301;31302;31303;31304
G0S6I7|G0S6I7_CHATD	G0S6I7|G0S6I7_CHATD	31	31	31	G0S6I7|G0S6I7_CHATD 40S ribosomal protein S3 OS=Chaetomium thermophilum (strain DSM 1495 / CBS 144.50 / IMI 039719) OX=759272 GN=CTHT_0026360 PE=1 SV=1	1	31	31	31	31	29	31	29	31	29	83.1	83.1	83.1	27.854	254	254	0	248.51	By MS/MS	By MS/MS	83.1	82.3	159170000000	137070000000	22104000000	19	6.2224e+09	5395000000	827430000	6.9317e+09	2856100000	107	71	178		AAAAAAAQEEPVEEEAAPAEQ;ACYGVLR;ATHTQEVLGEQGR;ATHTQEVLGEQGRR;AVPGTQISK;AVPGTQISKK;EETPVVQPMSQDYGAK;EFIDTATR;ELAEEGYSGVEVR;ELTSLIQK;ELTSLIQKR;FIMESGAK;FKFPENSVSLYAAK;FPENSVSLYAAK;FTDGFMIHSGQPAR;FVADGVFYAELNEFFQR;GCEVVVSGK;GCEVVVSGKLR;GLSAVAQCESLR;IRELTSLIQK;IRELTSLIQKR;KFVADGVFYAELNEFFQR;LLNGLAVR;LLNGLAVRR;RACYGVLR;RFKFPENSVSLYAAK;TLPDVVTVIEPK;TLPDVVTVIEPKEETPVVQPMSQDYGAK;VTPTVTDIIIR;VTPTVTDIIIRATHT…				392	0;133;918;919;1014;1015;1741;1752;1895;1982;1983;2398;2415;2487;2545;2569;2658;2659;2962;3926;3927;4248;5247;5248;6806;6901;8128;8129;9065;9066;9413	True;True;True;True;True;True;True;True;True;True;True;True;True;True;True;True;True;True;True;True;True;True;True;True;True;True;True;True;True;True;True	0;140;1007;1008;1110;1111;1112;1925;1926;1939;2094;2186;2187;2651;2652;2669;2748;2811;2812;2842;2937;2938;3269;4338;4339;4685;5795;5796;7628;7733;9065;9066;9067;10106;10107;10479	0;1;2;3;4;370;371;2931;2932;2933;2934;2935;2936;2937;2938;3198;3199;3200;3201;3202;3203;5702;5703;5704;5705;5706;5707;5708;5709;5710;5711;5712;5713;5714;5715;5741;5742;6194;6195;6196;6197;6198;6199;6200;6201;6202;6203;6499;6500;6501;6502;7927;7928;7929;7930;7931;7932;7933;7934;7935;7936;7937;7938;7939;7940;7941;7942;7943;7944;8014;8015;8016;8017;8018;8019;8020;8021;8350;8351;8525;8526;8527;8528;8…
G0S6I9|G0S6I9_CHATD	G0S6I9|G0S6I9_CHATD	1	1	1	G0S6I9|G0S6I9_CHATD Phosphatase PP2A regulatory subunit A/Splicing factor 3B subunit 1-like HEAT repeat domain-containing protein OS=Chaetomium thermophilum (strain DSM 1495 / CBS 144.50 / IMI 039719) OX=759272 GN=CTHT_0026380 PE=4 SV=1	1	1	1	1	1	0	1	0	1	0	2.6	2.6	2.6	67.733	612	612	0	4.3695	By MS/MS	None	2.6	0	12240000	12240000	0	37	330810	330810	0	0	0	1	0	1		AALGTQISGLAPILGK				393	77	TRUE	82	228
G0S6J2|G0S6J2_CHATD	G0S6J2|G0S6J2_CHATD	6	6	6	G0S6J2|G0S6J2_CHATD CCHC-type domain-containing protein OS=Chaetomium thermophilum (strain DSM 1495 / CBS 144.50 / IMI 039719) OX=759272 GN=CTHT_0026410 PE=4 SV=1	1	6	6	6	6	5	6	5	6	5	38.3	38.3	38.3	29.872	277	277	0	43.281	By MS/MS	By MS/MS	38.3	30	269010000	200990000	68021000	13	5937500	4884500	1052900	24107000	23419000	5	5	10		AAAAAATASDASSPATPQSDGGTAK;AAELGDSHWVLEETPALPK;AASSGADDDDDPFVLGDVPAETR;AQQFAIK;AVLEEEEKKR;VAHTPSDAGSPATLLFDQQAIK				394	1;33;101;811;999;8474	True;True;True;True;True;True	1;34;107;888;1091;9450	5;6;7;84;85;301;2603;2604;3134;3135;29792;29793
G0S6J7|G0S6J7_CHATD	G0S6J7|G0S6J7_CHATD	23	23	23	G0S6J7|G0S6J7_CHATD Putative ribosomal protein OS=Chaetomium thermophilum (strain DSM 1495 / CBS 144.50 / IMI 039719) OX=759272 GN=CTHT_0026460 PE=1 SV=1	1	23	23	23	22	23	22	23	22	23	68.6	68.6	68.6	17.788	156	156	0	154.07	By MS/MS	By MS/MS	68.6	68.6	149490000000	112540000000	36956000000	9	14001000000	10819000000	3.182e+09	7.5709e+09	7.2985e+09	49	59	108		ADVDLKK;AGELTSEELER;AGELTSEELERLVTIIQNPLAYK;DIVDGKDSQILANGVDSK;DSQILANGVDSK;IPTWFLNR;KADVDLKK;LLNTNVDGK;LLNTNVDGKQK;LVTIIQNPLAYK;LVTIIQNPLAYKIPTWFLNR;QKVVYALTQIK;QRDIVDGK;QRDIVDGKDSQILANGVDSK;RAGELTSEELER;RYSNLVCK;RYSNLVCKK;SLVSGEK;TNFNHILR;VVYALTQIK;VVYALTQIKGVGR;YSNLVCK;YSNLVCKK				395	183;320;321;1325;1512;3902;4124;5255;5256;5731;5732;6652;6733;6734;6819;7162;7163;7557;8172;9160;9161;9539;9540	True;True;True;True;True;True;True;True;True;True;True;True;True;True;True;True;True;True;True;True;True;True;True	200;349;350;1455;1667;4312;4553;5803;5804;6331;6332;7450;7545;7546;7642;8019;8020;8450;9116;10205;10206;10624;10625	548;988;989;990;991;4253;4254;4255;4256;4257;4258;4259;4260;4261;4262;4970;4971;13342;13343;13344;13345;13346;14210;14211;18401;18402;18403;18404;18405;18406;18407;18408;18409;18410;20249;20250;20251;20252;20253;20254;20255;20256;20257;20258;20259;20260;20261;20262;20263;20264;23718;23719;23720;23721;24005;24006;24007;24008;24009;24010;24011;24012;24315;24316;24317;24318;25413;25414;25415;25416;2…
G0S6K6|G0S6K6_CHATD	G0S6K6|G0S6K6_CHATD	3	3	3	G0S6K6|G0S6K6_CHATD Ran-specific GTPase-activating protein 1-like protein OS=Chaetomium thermophilum (strain DSM 1495 / CBS 144.50 / IMI 039719) OX=759272 GN=CTHT_0026550 PE=4 SV=1	1	3	3	3	3	2	3	2	3	2	19.6	19.6	19.6	27.05	240	240	0	19.963	By MS/MS	By MS/MS	19.6	10	69386000	58806000	10580000	11	3349300	2387500	961860	11146000	10127000	3	1	4		EGAGDEDDQPPESEDVHFEPVIR;FANSDNANEFK;SSESDNKPVDEVK				396	1764;2261;7665	True;True;True	1952;2502;8566	5788;7417;7418;26976;26977
G0S6P4|G0S6P4_CHATD	G0S6P4|G0S6P4_CHATD	1	1	1	G0S6P4|G0S6P4_CHATD RNA polymerase II degradation factor 1 OS=Chaetomium thermophilum (strain DSM 1495 / CBS 144.50 / IMI 039719) OX=759272 GN=CTHT_0035110 PE=3 SV=1	1	1	1	1	1	1	1	1	1	1	3.1	3.1	3.1	98.744	955	955	0	6.5603	By MS/MS	By MS/MS	3.1	3.1	33069000	21097000	11972000	25	1322800	843890	478890	0	0	1	1	2		ESTAAENATPSTTTPATPTPASKPAVEPVK				397	2104	TRUE	2329	6884;6885
G0S6P5|G0S6P5_CHATD	G0S6P5|G0S6P5_CHATD	2	2	2	G0S6P5|G0S6P5_CHATD Glucose-6-phosphate isomerase OS=Chaetomium thermophilum (strain DSM 1495 / CBS 144.50 / IMI 039719) OX=759272 GN=CTHT_0035120 PE=3 SV=1	1	2	2	2	2	1	2	1	2	1	5	5	5	61.584	562	562	0	7.0375	By MS/MS	By MS/MS	5	2.3	30990000	23141000	7848200	26	1191900	890050	301850	0	0	2	1	3		NLVTEETLDLLIK;TFTTAETTTNANTAK				398	6233;7972	True;True	6974;8899	22322;22323;28004
G0S6S5|G0S6S5_CHATD	G0S6S5|G0S6S5_CHATD	1	1	1	G0S6S5|G0S6S5_CHATD Uncharacterized protein OS=Chaetomium thermophilum (strain DSM 1495 / CBS 144.50 / IMI 039719) OX=759272 GN=CTHT_0035430 PE=3 SV=1	1	1	1	1	0	1	0	1	0	1	4	4	4	28.903	253	253	0.0082063	2.1981	None	By MS/MS	0	4	0	0	0	9	0	0	0	0	0	0	1	1		HNLKPYPEIR				399	3396	TRUE	3751	11491
G0S6T0|POM33_CHATD	G0S6T0|POM33_CHATD	6	6	6	G0S6T0|POM33_CHATD Nucleoporin POM33 OS=Chaetomium thermophilum (strain DSM 1495 / CBS 144.50 / IMI 039719) OX=759272 GN=POM33 PE=3 SV=1	1	6	6	6	6	5	6	5	6	5	27.5	27.5	27.5	32.671	287	287	0	23.244	By MS/MS	By MS/MS	27.5	27.5	581740000	497170000	84564000	17	19493000	17017000	2476100	90404000	40485000	6	4	10		ANLIPTLVPPQR;APPPPSADVPLAER;IDNLIGAQGTPPQAR;INAPAGASPNAK;INAPAGASPNAKPQYTQHPASEAIGVFVK;YESGVAAPK				400	713;755;3559;3851;3852;9340	True;True;True;True;True;True	784;832;3938;4258;4259;10399	2316;2317;2457;2458;12130;12131;13202;13203;13204;32599;32600
G0S6T5|G0S6T5_CHATD	G0S6T5|G0S6T5_CHATD	125	125	125	G0S6T5|G0S6T5_CHATD S1 motif domain-containing protein OS=Chaetomium thermophilum (strain DSM 1495 / CBS 144.50 / IMI 039719) OX=759272 GN=CTHT_0026810 PE=1 SV=1	1	125	125	125	117	121	117	121	117	121	70.2	70.2	70.2	197.17	1796	1796	0	323.31	By MS/MS	By MS/MS	68.8	65	110820000000	77115000000	33705000000	85	580880000	395260000	185620000	1.0097e+09	1.0585e+09	210	209	419		ACTYNDDREVHER;AILPVGHLTDK;ATQVLGNTKDTYLYLLPK;AVKETQLNVEIADNIQGR;AYVVSTIDESVAGK;DEEPLFPR;DGKIDTLFENSGPYK;DGQEVLPTDVLAHSAIIQECR;DPSAFGLEK;DTYLYLLPK;DVLFEEAK;DWKEHFQVDQLVK;DYVPPITISDLK;EAEDLFEK;EHFQVDQLVK;EPQGIVDKTAELDVNGPQTASDFER;ETQLNVEIADNIQGR;FAALEFR;FLPITHR;GFLPVSEMSEAYIHDPK;GFLPVSEMSEAYIHDPKEHFR;GGGSVLTPLEQK;GLFVNLGGDVVALVK;GSLVLGTICGISPLEIAVALPNNLIGHVPITAISESLTQR;HFPAEATTIDTFLPGTAAEVLVSEVHTHG…				401	131;439;927;997;1075;1204;1250;1258;1466;1533;1568;1582;1608;1626;1802;2020;2143;2242;2453;2736;2737;2766;2927;3108;3305;3478;3479;3565;3568;3573;3611;3613;3667;3682;3683;3684;3723;3754;3864;3944;4026;4198;4199;4433;4484;4525;4575;4601;4650;4740;4952;4968;5093;5100;5178;5237;5409;5410;5454;5455;5522;5523;5530;5587;5740;5751;6158;6159;6221;6222;6223;6260;6261;6367;6450;6492;6634;6661;6754;6755;683…	True;True;True;True;True;True;True;True;True;True;True;True;True;True;True;True;True;True;True;True;True;True;True;True;True;True;True;True;True;True;True;True;True;True;True;True;True;True;True;True;True;True;True;True;True;True;True;True;True;True;True;True;True;True;True;True;True;True;True;True;True;True;True;True;True;True;True;True;True;True;True;True;True;True;True;True;True;True;True;True…	138;476;1016;1089;1175;1314;1368;1380;1614;1690;1731;1746;1775;1795;1994;2234;2375;2482;2708;3018;3019;3020;3021;3055;3232;3438;3650;3844;3845;3846;3847;3944;3947;3953;3994;3997;4056;4073;4074;4075;4117;4149;4271;4358;4359;4450;4634;4635;4897;4960;4961;5010;5065;5095;5152;5250;5478;5495;5626;5633;5716;5784;5785;5982;5983;6032;6033;6104;6105;6112;6173;6340;6351;6894;6895;6961;6962;6963;7009;7010;7…	363;364;365;366;367;368;1327;1328;1329;1330;2954;2955;2956;3129;3363;3364;3791;3931;3932;3980;3981;3982;3983;3984;3985;4836;4837;5023;5024;5125;5126;5154;5155;5156;5236;5237;5310;5311;5901;5902;5903;5904;6633;6634;7036;7037;7038;7039;7040;7331;7332;8162;8163;9188;9189;9190;9191;9192;9193;9194;9195;9196;9315;9316;9834;9835;9836;9837;9838;10433;11071;11072;11073;11074;11075;11076;11077;11078;11810;…
G0S6U7|G0S6U7_CHATD	G0S6U7|G0S6U7_CHATD	11	11	11	G0S6U7|G0S6U7_CHATD Eukaryotic translation initiation factor 3 subunit L OS=Chaetomium thermophilum (strain DSM 1495 / CBS 144.50 / IMI 039719) OX=759272 GN=CTHT_0026930 PE=3 SV=1	1	11	11	11	8	10	8	10	8	10	23.8	23.8	23.8	54.483	474	474	0	34.604	By MS/MS	By MS/MS	17.1	21.5	379850000	211420000	168430000	21	11042000	5180500	5861600	33264000	48638000	4	10	14		GGPESLPVFEELFR;KLAGFLDVNPEELR;LAGFLDVNPEELR;LDDTIHTALR;LYTTMDLK;MLGYFSIIGLLR;NSQYDSISK;QGGPEEEVQILR;SQITEQLAAMR;TLDDIELNKK;VHCLLGDFSLALK				402	2775;4371;4694;4777;5812;5896;6320;6599;7618;8098;8697	True;True;True;True;True;True;True;True;True;True;True	3065;4824;5201;5290;6419;6565;7080;7384;8518;9032;9698	9353;9354;15183;15184;16562;16563;16858;16859;20576;21056;22702;22703;23534;26833;28440;28441;30551;30552
G0S6U9|G0S6U9_CHATD	G0S6U9|G0S6U9_CHATD	2	2	2	G0S6U9|G0S6U9_CHATD Translation initiation factor 4B-like protein OS=Chaetomium thermophilum (strain DSM 1495 / CBS 144.50 / IMI 039719) OX=759272 GN=CTHT_0026950 PE=4 SV=1	1	2	2	2	2	0	2	0	2	0	2.9	2.9	2.9	57.599	526	526	0	3.3534	By MS/MS	None	2.9	0	35740000	35740000	0	22	1624500	1624500	0	0	0	2	0	2		ATEVSNWR;DFNNWER				403	906;1233	True;True	995;1349	2902;3867
G0S6V3|G0S6V3_CHATD	G0S6V3|G0S6V3_CHATD	2	2	2	G0S6V3|G0S6V3_CHATD Uncharacterized protein OS=Chaetomium thermophilum (strain DSM 1495 / CBS 144.50 / IMI 039719) OX=759272 GN=CTHT_0026990 PE=3 SV=1	1	2	2	2	2	1	2	1	2	1	8.8	8.8	8.8	46.957	422	422	0	12.167	By MS/MS	By matching	8.8	1.9	119900000	114340000	5556800	21	1506700	1242100	264610	0	0	2	0	2		ALELYIPR;IVLQGEADQFPDQTPGDLIFHLVEEPHDR				404	558;4061	True;True	607;4489	1748;1749;14000
G0S6V4|G0S6V4_CHATD	G0S6V4|G0S6V4_CHATD	11	11	11	G0S6V4|G0S6V4_CHATD 60S ribosomal protein L32-like protein OS=Chaetomium thermophilum (strain DSM 1495 / CBS 144.50 / IMI 039719) OX=759272 GN=CTHT_0027000 PE=1 SV=1	1	11	11	11	10	11	10	11	10	11	53.4	53.4	53.4	15.057	131	131	0	69.705	By MS/MS	By MS/MS	53.4	53.4	4619100000	2724800000	1.8943e+09	6	223660000	139760000	83902000	283470000	388000000	24	23	47		AFLVHNVK;AFLVHNVKDVELLLMHNR;CLDSAWR;DVELLLMHNR;FKGNLAMPSIGYGSNKK;GNLAMPSIGYGSNK;GNLAMPSIGYGSNKK;KHVPIVK;KRIDIITR;RIDIITR;TYAAEIAHNVSSR				405	297;298;1105;1549;2416;2991;2992;4314;4544;6944;8411	True;True;True;True;True;True;True;True;True;True;True	321;322;323;1208;1711;1712;2670;2671;3309;3310;3311;3312;4764;5031;7777;9379	881;882;883;884;885;886;887;888;889;890;891;892;3464;3465;3466;5076;5077;5078;5079;5080;5081;5082;5083;8022;8023;8024;8025;10039;10040;10041;10042;10043;10044;10045;10046;10047;10048;10049;10050;10051;10052;10053;14957;14958;15937;15938;15939;24709;24710;29624;29625;29626;29627
G0S6W5|G0S6W5_CHATD	G0S6W5|G0S6W5_CHATD	1	1	1	G0S6W5|G0S6W5_CHATD E3 ubiquitin ligase complex SCF subunit OS=Chaetomium thermophilum (strain DSM 1495 / CBS 144.50 / IMI 039719) OX=759272 GN=CTHT_0027110 PE=3 SV=1	1	1	1	1	1	1	1	1	1	1	8.9	8.9	8.9	19.427	168	168	0	6.8149	By MS/MS	By MS/MS	8.9	8.9	29699000	22413000	7285400	10	2969900	2241300	728540	0	0	1	1	2		VILLSNENSQIEVDR				406	8726	TRUE	9729	30640;30641
G0S6X6|G0S6X6_CHATD	G0S6X6|G0S6X6_CHATD	3	3	3	G0S6X6|G0S6X6_CHATD MAPEG family protein OS=Chaetomium thermophilum (strain DSM 1495 / CBS 144.50 / IMI 039719) OX=759272 GN=CTHT_0027220 PE=4 SV=1	1	3	3	3	2	3	2	3	2	3	37	37	37	16.704	154	154	0	14.318	By MS/MS	By MS/MS	18.2	37	112540000	90323000	22221000	6	5509900	4621500	888410	26861000	12482000	2	2	4		AAAANGFETIGLYAAAVVAANSAQVPTEK;AVYNFVYVALQENR;VATDSSLPKPIQQR				407	2;1045;8500	True;True;True	2;1143;9481	8;3282;3283;29860;29861
G0S6Y2|G0S6Y2_CHATD	G0S6Y2|G0S6Y2_CHATD	13	13	12	G0S6Y2|G0S6Y2_CHATD Putative cell division control protein OS=Chaetomium thermophilum (strain DSM 1495 / CBS 144.50 / IMI 039719) OX=759272 GN=CTHT_0027280 PE=1 SV=1	1	13	13	12	10	13	10	13	9	12	24.5	24.5	23.1	90.315	819	819	0	38.898	By MS/MS	By MS/MS	20.3	24.5	800130000	529570000	270560000	45	12976000	8526300	4449300	81768000	89680000	12	16	28		AAAPCVVFLDELDSIAK;AVANECAANFISVK;ESIAAEIER;EVDIGIPDPTGR;GVLLYGPPGTGK;LADDVDLEQIAAETHGYVGSDLAALCSEAAMQQIR;LDQLIYVPLPDEAGR;LEILQIHTK;NSPAIIFIDEIDSIAPK;SVSDVEIR;THGFSGADLAFITQR;VNLTDPSGAEHREENDTATAILK;WEDIGGLEQVKQELK				408	16;951;2091;2161;3203;4671;4802;4852;6318;7809;8012;8910;9217	True;True;True;True;True;True;True;True;True;True;True;True;True	17;1042;2313;2395;3544;5175;5320;5374;7077;8721;8941;9931;10267	42;43;44;45;3013;3014;6846;6847;7083;10755;10756;16453;16454;16455;16937;16938;17089;17090;22674;22675;22676;22677;27419;28118;28119;31271;31272;32274
G0S6Y4|G0S6Y4_CHATD	G0S6Y4|G0S6Y4_CHATD	2	2	2	G0S6Y4|G0S6Y4_CHATD Clustered mitochondria protein homolog OS=Chaetomium thermophilum (strain DSM 1495 / CBS 144.50 / IMI 039719) OX=759272 GN=CLU1 PE=3 SV=1	1	2	2	2	0	2	0	2	0	2	2.1	2.1	2.1	140.78	1276	1276	0	6.835	None	By MS/MS	0	2.1	6984100	0	6984100	56	36473	0	36473	0	0	0	2	2		DVVIPALLR;EAEHWLEQLTTNAVAVLK				409	1578;1633	True;True	1741;1803	5143;5325
G0S731|G0S731_CHATD	G0S731|G0S731_CHATD	31	31	31	G0S731|G0S731_CHATD ATP-dependent rRNA helicase rrp3-like protein OS=Chaetomium thermophilum (strain DSM 1495 / CBS 144.50 / IMI 039719) OX=759272 GN=CTHT_0035960 PE=3 SV=1	1	31	31	31	29	28	29	28	29	28	59.1	59.1	59.1	54.368	492	492	0	204.53	By MS/MS	By MS/MS	58.3	54.5	24881000000	18933000000	5.948e+09	32	319700000	240450000	79250000	1336800000	1.0307e+09	66	51	117		AGSRNILVATDVAAR;AGSVSARDDMDAEEG;ASLRDPLK;ASLRDPLKVSISTSK;CALILGGLDMVQQAIALGK;DASAPTLK;DASAPTLKNDVK;DEVMVFKPR;DLIGIAETGSGK;GLDIPNVDCVLNFDLPQDSK;GLDIPNVDCVLNFDLPQDSKTYVHR;KPHVIVATPGR;KTSHSEGGLKDASAPTLK;LLDHLEK;LLDMDFGPILEK;LTEYPLEK;LTEYPLEKDEVMVFKPR;NILVATDVAAR;RPTPIQEQAIPLALQNR;RTFLFSATMSSK;TEAALGYK;TFADLGIVESLCEACER;TFLFSATMSSK;TIIIFTR;TLGMGAIPLHGGLSQSAR;TSHSEGGLKDASAPTLK;VSISTSK;YLVMDEADR;YLVMDE…				410	379;380;862;863;1079;1161;1162;1216;1388;2913;2914;4492;4580;5183;5190;5596;5597;6152;7065;7112;7921;7950;7960;8045;8109;8293;9017;9457;9458;9518;9519	True;True;True;True;True;True;True;True;True;True;True;True;True;True;True;True;True;True;True;True;True;True;True;True;True;True;True;True;True;True;True	411;412;413;942;943;1179;1180;1269;1270;1329;1330;1528;3218;3219;4969;5073;5721;5730;5731;6182;6183;6184;6888;7911;7963;8843;8876;8886;8974;9044;9045;9250;10050;10525;10526;10527;10528;10529;10601;10602	1126;1127;1128;1129;1130;2726;2727;2728;2729;2730;2731;3374;3375;3376;3377;3378;3379;3380;3381;3672;3673;3674;3828;3829;3830;3831;4542;4543;9804;9805;9806;9807;9808;9809;9810;15767;15768;15769;15770;16070;16071;16072;16073;16074;16075;18149;18150;18173;18174;18175;18176;18177;19709;19710;19711;19712;19713;19714;22029;22030;25104;25105;25106;25107;25256;25257;27808;27809;27946;27947;27948;27949;27…
G0S732|G0S732_CHATD	G0S732|G0S732_CHATD	2	2	2	G0S732|G0S732_CHATD Brix domain-containing protein OS=Chaetomium thermophilum (strain DSM 1495 / CBS 144.50 / IMI 039719) OX=759272 GN=CTHT_0035970 PE=1 SV=1	1	2	2	2	2	2	2	2	2	2	5	5	5	54.148	478	478	0	3.7043	By MS/MS	By MS/MS	5	5	9593300	6293400	3299900	17	564310	370200	194110	0	0	2	1	3		EQQNDEDEGATHESVER;LVELGPR				411	2054;5667	True;True	2272;6264	6738;6739;20019;20020
G0S749|G0S749_CHATD	G0S749|G0S749_CHATD	3	3	3	G0S749|G0S749_CHATD RNA-binding protein VTS1 OS=Chaetomium thermophilum (strain DSM 1495 / CBS 144.50 / IMI 039719) OX=759272 GN=CTHT_0027430 PE=3 SV=1	1	3	3	3	3	2	3	2	3	2	6.7	6.7	6.7	67.76	631	631	0	5.3534	By MS/MS	By matching	6.7	3.5	33821000	25977000	7843600	25	1352800	1039100	313740	7360300	6317900	3	0	3		AVGSTPHGLR;EEQNPASPWGPNPNDPSRPK;NSLVAPTISAPK				412	983;1735;6316	True;True;True	1074;1919;7074	3082;3083;5689;22666;22667
G0S752|G0S752_CHATD	G0S752|G0S752_CHATD	1	1	1	G0S752|G0S752_CHATD SAM-dependent MTase RsmB/NOP-type domain-containing protein OS=Chaetomium thermophilum (strain DSM 1495 / CBS 144.50 / IMI 039719) OX=759272 GN=CTHT_0027460 PE=3 SV=1	1	1	1	1	1	0	1	0	1	0	2	2	2	72.098	658	658	0.0047562	2.3923	By MS/MS	None	2	0	0	0	0	36	0	0	0	0	0	1	0	1		EVVENSQLLQHER				413	2195	TRUE	2434	7175
G0S755|G0S755_CHATD	G0S755|G0S755_CHATD	17	17	17	G0S755|G0S755_CHATD Uncharacterized protein OS=Chaetomium thermophilum (strain DSM 1495 / CBS 144.50 / IMI 039719) OX=759272 GN=CTHT_0027490 PE=1 SV=1	1	17	17	17	17	16	17	16	17	16	73.4	73.4	73.4	32.432	293	293	0	189.86	By MS/MS	By MS/MS	73.4	73.4	8829500000	6.178e+09	2651500000	14	332220000	221460000	110760000	415680000	410050000	23	16	39		EFSDLVDKK;EVEPSLSER;HGEICQIAK;KLAEDFKR;KPDTSIESGVLTIYTPAER;LAEDFKR;LGGTPVEAVSLLQCTSIALTK;PREVEPSLSER;QFVLQALQEGLR;QLDQYRPLSLTFGDQYGVADVTFGK;RNPGGLLK;RSGALDTESLCLVAGQK;SGALDTESLCLVAGQK;VDVHVMSHDGNLVDAACIAVVAALR;VGSCTISMNK;VKEFSDLVDKK;VLAKASAEVTVPYADRPLDGIFTIATELSPMTSPTFEVNR				414	1759;2165;3313;4368;4483;4683;4959;6487;6592;6662;7030;7098;7314;8565;8680;8755;8784	True;True;True;True;True;True;True;True;True;True;True;True;True;True;True;True;True	1947;2399;3658;4821;4959;5190;5486;7260;7375;7460;7871;7949;8189;9551;9552;9680;9681;9762;9793	5776;7088;7089;11095;11096;15172;15173;15736;15737;15738;15739;16533;16534;17485;17486;17487;17488;23187;23188;23189;23190;23507;23508;23509;23510;23752;23753;24969;24970;25216;25217;25915;25916;25917;30128;30129;30130;30131;30132;30133;30495;30496;30497;30498;30771;30772;30773;30774;30852;30853
G0S761|G0S761_CHATD	G0S761|G0S761_CHATD	3	3	3	G0S761|G0S761_CHATD H/ACA ribonucleoprotein complex subunit NOP10 OS=Chaetomium thermophilum (strain DSM 1495 / CBS 144.50 / IMI 039719) OX=759272 GN=CTHT_0027550 PE=3 SV=1	1	3	3	3	3	3	3	3	3	3	31.5	31.5	31.5	12.235	111	111	0	14.227	By MS/MS	By MS/MS	31.5	31.5	237370000	147930000	89440000	7	6634300	4734200	1900000	39935000	55488000	1	2	3		FSPDDKWSR;TAIEMELATQK;YAPLFALHYAQENEK				415	2533;7870;9303	True;True;True	2798;8785;10360	8489;8490;27581;27582;32516;32517
G0S762|G0S762_CHATD	G0S762|G0S762_CHATD	31	31	31	G0S762|G0S762_CHATD 20S-pre-rRNA D-site endonuclease NOB1 OS=Chaetomium thermophilum (strain DSM 1495 / CBS 144.50 / IMI 039719) OX=759272 GN=CTHT_0027560 PE=3 SV=1	1	31	31	31	31	21	31	21	31	21	60.2	60.2	60.2	52.481	475	475	0	323.31	By MS/MS	By MS/MS	60.2	53.7	50240000000	48518000000	1.7227e+09	24	786990000	762010000	24981000	3.4822e+09	389060000	73	25	98		ADELYTIPAVVAEIR;ADELYTIPAVVAEIRDEATR;ANALTVPEPVQETMK;ASQAMTEPVTEQLEELK;ASQAMTEPVTEQLEELKLDESTAGDNK;EGEEEKQLEQK;ELILAEDQK;ELILAEDQKEYQK;ELILAEDQKEYQKK;ESTEGSDIAIPEEYSVAVTEK;ESTEGSDIAIPEEYSVAVTEKK;FQTTLAPFLK;GNVYSIPKPTHGSASGK;INLNLLDTGFSR;KEGEEEKQLEQK;KNWQWNNR;KTGDLQVLSRPDLQLLALTYELEIEK;LRFQTTLAPFLK;LRTPRPESVQFIITFAR;NDPSVSTLLAR;NLNGKPPGIEEK;NWQWNNR;PDLQLLALTYELEIEK;QFCPSCGQPTLTR;QKESTEGSDIAIPEEYSV…				416	145;146;694;873;874;1770;1947;1948;1949;2105;2106;2508;3010;3865;4213;4476;4571;5481;5500;6045;6211;6385;6424;6580;6645;8090;8222;8480;8997;8998;9509	True;True;True;True;True;True;True;True;True;True;True;True;True;True;True;True;True;True;True;True;True;True;True;True;True;True;True;True;True;True;True	152;153;763;764;954;955;956;957;1958;2147;2148;2149;2330;2331;2769;3331;4272;4650;4951;5061;6060;6080;6774;6949;7151;7192;7360;7440;9023;9172;9456;9457;9458;10027;10028;10029;10030;10591	389;390;391;392;393;2258;2259;2260;2261;2262;2263;2264;2265;2750;2751;2752;2753;5801;5802;6351;6352;6353;6354;6355;6356;6357;6358;6359;6360;6361;6886;6887;6888;6889;8405;8406;10105;10106;10107;10108;10109;10110;13233;13234;13235;14574;14575;15703;15704;16031;16032;16033;16034;16035;16036;19243;19244;19308;19309;21754;21755;22252;22253;22914;23013;23014;23460;23461;23698;23699;23700;28415;28416;28…
G0S763|G0S763_CHATD	G0S763|G0S763_CHATD	3	3	3	G0S763|G0S763_CHATD Bys1 family protein OS=Chaetomium thermophilum (strain DSM 1495 / CBS 144.50 / IMI 039719) OX=759272 GN=CTHT_0027570 PE=4 SV=1	1	3	3	3	3	2	3	2	3	2	25.8	25.8	25.8	16.636	155	155	0	11.142	By MS/MS	By MS/MS	25.8	16.1	150610000	121710000	28899000	7	21516000	17388000	4128400	33031000	18902000	2	2	4		LQQGASYAEQFSR;LVVASAEPTCQK;VCTAEKDVTLTLCAD				417	5447;5741;8525	True;True;True	6025;6341;9508	19129;19130;20288;20289;29970
G0S767|G0S767_CHATD	G0S767|G0S767_CHATD	1	1	1	G0S767|G0S767_CHATD RNA splicing factor PRP9-like protein OS=Chaetomium thermophilum (strain DSM 1495 / CBS 144.50 / IMI 039719) OX=759272 GN=CTHT_0027610 PE=3 SV=1	1	1	1	1	0	1	0	1	0	1	2	2	2	59.07	498	498	0.0037037	2.7535	None	By MS/MS	0	2	9180800	0	9180800	28	327880	0	327880	0	0	0	1	1		DITSIEEALR				418	1321	TRUE	1451	4247
G0S768|G0S768_CHATD	G0S768|G0S768_CHATD	8	7	7	G0S768|G0S768_CHATD RNA helicase OS=Chaetomium thermophilum (strain DSM 1495 / CBS 144.50 / IMI 039719) OX=759272 GN=CTHT_0027620 PE=3 SV=1	1	8	7	7	3	8	2	7	2	7	23.5	21.2	21.2	45.542	400	400	0	16.372	By MS/MS	By MS/MS	8.8	23.5	70446000	10601000	59845000	23	2567100	460910	2106200	0	0	1	7	8		EQIYDVYR;GIYAYGYESPSAIQSR;GRDTIAQAQSGTGK;IQFTTSK;KGVAINFVTSEDVR;MLVLDEADELLNQGFR;RDELTLEGLK;RKVDWLTEK				419	2047;2878;3066;3911;4295;5910;6848;6970	True;True;True;True;True;True;True;False	2264;3179;3392;4321;4742;6589;7673;7805	6714;9683;9684;10288;13378;14870;21117;24403;24404;24785;24786;24787
G0S782|G0S782_CHATD	G0S782|G0S782_CHATD	2	2	2	G0S782|G0S782_CHATD Ankyrin-repeat containing protein OS=Chaetomium thermophilum (strain DSM 1495 / CBS 144.50 / IMI 039719) OX=759272 GN=CTHT_0027760 PE=4 SV=1	1	2	2	2	2	0	2	0	2	0	12.2	12.2	12.2	22.307	205	205	0	9.4791	By MS/MS	None	12.2	0	99947000	99947000	0	12	6835600	6835600	0	0	0	3	0	3		DVVEYFLR;TGENEELTTFLGSLAER				420	1577;7983	True;True	1740;8911	5142;28037;28038
G0S783|G0S783_CHATD	G0S783|G0S783_CHATD	9	9	9	G0S783|G0S783_CHATD Terpene cyclase/mutase family member OS=Chaetomium thermophilum (strain DSM 1495 / CBS 144.50 / IMI 039719) OX=759272 GN=CTHT_0027770 PE=3 SV=1	1	9	9	9	9	3	9	3	9	3	12.9	12.9	12.9	87.732	758	758	0	26.447	By MS/MS	By MS/MS	12.9	4.6	366020000	354420000	11604000	33	8489400	8303300	186150	34769000	6493400	10	1	11		AATSSDAEPLHEK;AVIILQK;IVGVDPDHPVMVK;QQPNGEWLQEAIEGVFNK;RGCEFLISK;TPGFPTLIDDR;TPGFPTLIDDRR;TPIPWYVATEIK;YYLGLPLDLPDLPK				421	113;988;4052;6730;6908;8200;8201;8208;9604	True;True;True;True;True;True;True;True;True	120;1080;4479;7542;7740;9148;9149;9156;10695	334;3101;13980;23998;24583;24584;28905;28906;28907;28921;33498;33499
G0S784|G0S784_CHATD	G0S784|G0S784_CHATD	9	9	9	G0S784|G0S784_CHATD Putative TATA binding protein interacting protein OS=Chaetomium thermophilum (strain DSM 1495 / CBS 144.50 / IMI 039719) OX=759272 GN=CTHT_0027780 PE=3 SV=1	1	9	9	9	8	3	8	3	8	3	9.8	9.8	9.8	146.52	1353	1353	0	39.031	By MS/MS	By MS/MS	9.2	2.7	132630000	117190000	15438000	69	716690	615750	100930	0	0	8	2	10		EIETSAGDQAR;GAGASASGGAGGAGQVWLSYLEWVNDDFAGHLK;ISGEAIQTAEELTK;IVVAVVSVAHDR;LEVLSALSLLVR;LGTKFPILPSLFLK;SSGDLLESGVLYQR;SVEVLSSDNIKDQTR;VGSALVK				422	1821;2624;3959;4078;4871;4999;7673;7774;8679	True;True;True;True;True;True;True;True;True	2015;2902;4376;4506;5396;5527;8574;8686;9679	5971;8836;13593;14033;17165;17589;26992;26993;27314;27315;30494
G0S788|G0S788_CHATD	G0S788|G0S788_CHATD	2	2	2	G0S788|G0S788_CHATD Putative GTP binding protein OS=Chaetomium thermophilum (strain DSM 1495 / CBS 144.50 / IMI 039719) OX=759272 GN=CTHT_0027820 PE=4 SV=1	1	2	2	2	2	0	2	0	2	0	10.3	10.3	10.3	34.434	310	310	0	7.1808	By MS/MS	None	10.3	0	3856900	3856900	0	15	257130	257130	0	0	0	2	0	2		AGSNSASQEQQQQQSQQPPAR;EEQEEISNQAR				423	377;1732	True;True	409;1916	1124;5684
G0S795|G0S795_CHATD	G0S795|G0S795_CHATD	38	38	38	G0S795|G0S795_CHATD NUC153 domain-containing protein OS=Chaetomium thermophilum (strain DSM 1495 / CBS 144.50 / IMI 039719) OX=759272 GN=CTHT_0036060 PE=3 SV=1	1	38	38	38	33	36	33	36	33	36	54.6	54.6	54.6	80.616	711	711	0	323.31	By MS/MS	By MS/MS	53.9	54.1	14309000000	9492000000	4816800000	31	107110000	77088000	30023000	309500000	353780000	50	52	102		AALGLPDDPIESLKPSK;AAPEDIPGVGKEDR;ADLAENDLR;AEEPVEDLGFDDPFFTTEPTLPSK;AKQDDLSELSSLVNAVK;AKQDDLSELSSLVNAVKK;AQLELLMADENGDGAHLDHFDMK;AVFESHEFAIDPSNPK;DGPVGEMQITFTPALSEKPQKEDVEETTIEK;DKEVVEEGEVTR;DKEVVEEGEVTRR;EDLEGPPKEIFKK;EGDDQDFDSDALR;ELLKEGDDQDFDSDALR;FANFETDPR;FAVVNMDWDHIK;FIPDDVTFDDEPRDECDSVPAGYKPIEFVTDALQHSK;KAAPEDIPGVGKEDR;KAEEPVEDLGFDDPFFTTEPTLPSK;KKAEEPVEDLGFDDPFFTTEPTLPSK;KLLEEGR;KLLEEGRK;K…				424	75;86;159;212;506;507;803;980;1257;1336;1337;1703;1768;1955;2260;2274;2400;4117;4130;4350;4413;4414;4521;4522;5199;5646;5783;5784;5785;5939;6558;6607;8769;8821;9019;9020;9514;9611	True;True;True;True;True;True;True;True;True;True;True;True;True;True;True;True;True;True;True;True;True;True;True;True;True;True;True;True;True;True;True;True;True;True;True;True;True;True	80;91;167;232;551;552;880;1071;1378;1379;1466;1467;1883;1956;2155;2501;2517;2518;2654;4546;4560;4803;4873;4874;5006;5007;5741;6242;6385;6386;6387;6640;7338;7394;9776;9777;9833;10052;10053;10596;10702	222;223;224;225;252;253;254;255;444;445;629;630;631;1606;1607;1608;1609;1610;1611;2579;2580;3074;3075;3076;3077;3974;3975;3976;3977;3978;3979;4296;4297;4298;4299;4300;4301;4302;4303;5620;5621;5622;5623;5797;5798;6378;6379;6380;6381;7415;7416;7479;7480;7481;7482;7946;7947;7948;7949;14189;14190;14191;14192;14235;15111;15112;15113;15114;15390;15391;15392;15871;15872;15873;15874;18223;19902;19903;204…
G0S7E0|G0S7E0_CHATD	G0S7E0|G0S7E0_CHATD	3	3	3	G0S7E0|G0S7E0_CHATD Cytochrome b-c1 complex subunit Rieske, mitochondrial OS=Chaetomium thermophilum (strain DSM 1495 / CBS 144.50 / IMI 039719) OX=759272 GN=CTHT_0036520 PE=3 SV=1	1	3	3	3	3	2	3	2	3	2	21.3	21.3	21.3	25.119	235	235	0	33.786	By MS/MS	By MS/MS	21.3	12.3	277180000	239000000	38186000	9	14996000	10754000	4242900	0	0	3	1	4		KGPAPLNLEIPEYDFSEDGTK;TQAEIDEANSVNVASLR;VEVDLAAIPEGK				425	4282;8235;8607	True;True;True	4729;9186;9601	14819;28985;28986;30305;30306
G0S7F6|G0S7F6_CHATD	G0S7F6|G0S7F6_CHATD	1	1	1	G0S7F6|G0S7F6_CHATD Glutamate dehydrogenase OS=Chaetomium thermophilum (strain DSM 1495 / CBS 144.50 / IMI 039719) OX=759272 GN=CTHT_0027970 PE=3 SV=1	1	1	1	1	1	0	1	0	1	0	3.3	3.3	3.3	49.628	451	451	0	3.7316	By MS/MS	None	3.3	0	9531600	9531600	0	28	340420	340420	0	0	0	1	0	1		AIELGATVVSLSDSK				426	422	TRUE	459	1292
G0S7G6|G0S7G6_CHATD	G0S7G6|G0S7G6_CHATD	11	11	11	G0S7G6|G0S7G6_CHATD Putative myosin MYO2 protein OS=Chaetomium thermophilum (strain DSM 1495 / CBS 144.50 / IMI 039719) OX=759272 GN=CTHT_0028070 PE=3 SV=1	1	11	11	11	10	6	10	6	10	6	9.8	9.8	9.8	182.22	1597	1597	0	50.71	By MS/MS	By MS/MS	9	5.2	259350000	194960000	64392000	82	2574600	1886900	687770	21335000	17733000	9	5	14		DSVVAFQTLWR;EKDVAASASNAVKPAAGR;ELQTEANQAGIAAAR;ITSNLTQAQAVVVR;LAEIVSQQAIAQQEK;LLAGLLHLGNIK;NAPANGDNTHNHAAPPGLINLVSTK;SLAAEEVLNR;TESVLSPTEPSLVK;TVEVTLDALR;VVELTQTLGTMK				427	1516;1873;1971;4028;4686;5169;6009;7450;7945;8368;9097	True;True;True;True;True;True;True;True;True;True;True	1672;2071;2175;4452;5193;5707;6736;8333;8870;9332;10140	4980;6132;6133;6457;6458;13851;13852;16545;18105;21632;26344;26345;27934;27935;29491;31896
G0S7G8|G0S7G8_CHATD	G0S7G8|G0S7G8_CHATD	6	6	6	G0S7G8|G0S7G8_CHATD Putative nucleosome assembly protein OS=Chaetomium thermophilum (strain DSM 1495 / CBS 144.50 / IMI 039719) OX=759272 GN=CTHT_0028090 PE=3 SV=1	1	6	6	6	4	4	4	4	4	4	25	25	25	46.402	408	408	0	24.396	By MS/MS	By MS/MS	21.1	15.4	282570000	166140000	116430000	18	8680600	5235000	3445600	39814000	43022000	3	5	8		AEPTDEQVKLGEEGQEGPEATETQTEPAEK;LGEEGQEGPEATETQTEPAEK;LGHLVGK;LVSLIQNR;NQISLAEMITDRDEGALK;RPDPAVAPTPQNTPANAAPISSHAQQPGVASIKEEDLER				428	252;4949;4961;5723;6294;7042	True;True;True;True;True;True	276;5475;5488;6323;7049;7050;7883	761;17455;17490;20236;20237;22607;22608;22609;25000
G0S7H0|G0S7H0_CHATD	G0S7H0|G0S7H0_CHATD	1	1	1	G0S7H0|G0S7H0_CHATD Serine/threonine-protein kinase-like protein OS=Chaetomium thermophilum (strain DSM 1495 / CBS 144.50 / IMI 039719) OX=759272 GN=CTHT_0028110 PE=3 SV=1	1	1	1	1	0	1	0	1	0	1	2.4	2.4	2.4	63.002	549	549	0	4.0447	None	By MS/MS	0	2.4	17895000	0	17895000	30	596490	0	596490	0	0	0	1	1		INAIDALQHPYFR				429	3850	TRUE	4257	13201
G0S7J1|G0S7J1_CHATD	G0S7J1|G0S7J1_CHATD	4	4	4	G0S7J1|G0S7J1_CHATD Protein YOP1 OS=Chaetomium thermophilum (strain DSM 1495 / CBS 144.50 / IMI 039719) OX=759272 GN=CTHT_0028320 PE=3 SV=1	1	4	4	4	4	4	4	4	4	4	26.6	26.6	26.6	19.206	169	169	0	14.574	By MS/MS	By MS/MS	26.6	26.6	1359900000	1165500000	194440000	8	102910000	89953000	12961000	162980000	58669000	4	3	7		SFLAPALGR;VQQYIGQLDKELSK;VQQYIGQLDKELSKYPILNQIEK;YFQTPGSTASGLR				430	7298;8971;8972;9355	True;True;True;True	8170;9996;9997;10415	25879;25880;31434;31435;31436;31437;31438;32641;32642;32643
G0S7J7|G0S7J7_CHATD	G0S7J7|G0S7J7_CHATD	4	4	4	G0S7J7|G0S7J7_CHATD Cytochrome c oxidase subunit 6, mitochondrial OS=Chaetomium thermophilum (strain DSM 1495 / CBS 144.50 / IMI 039719) OX=759272 GN=CTHT_0028390 PE=3 SV=1	1	4	4	4	4	4	4	4	4	4	31.2	31.2	31.2	17.5	154	154	0	12.062	By MS/MS	By MS/MS	31.2	31.2	253100000	210960000	42137000	10	6603900	5542200	1061700	31023000	15580000	4	0	4		FEKEFDSVQDSFELQR;NLNNCFAYDLVPAPSVLAAALR;RVNDFPTAVR;VNDFPTAVR				431	2328;6214;7146;8900	True;True;True;True	2575;6952;8000;9921	7713;7714;22256;22257;25340;25341;31239;31240
G0S7L0|G0S7L0_CHATD	G0S7L0|G0S7L0_CHATD	3	3	3	G0S7L0|G0S7L0_CHATD Calmodulin OS=Chaetomium thermophilum (strain DSM 1495 / CBS 144.50 / IMI 039719) OX=759272 GN=CTHT_0036700 PE=4 SV=1	1	3	3	3	3	3	3	3	3	3	27.3	27.3	27.3	15.598	139	139	0	28.567	By MS/MS	By MS/MS	27.3	27.3	137750000	114480000	23272000	10	13775000	11448000	2327200	23161000	12517000	2	3	5		AVDTSNGQVNYTELVR;EAFSLFDTR;SIGGDFDFETFQR				432	969;1638;7385	True;True;True	1060;1809;8264	3049;3050;5341;5342;26112;26113
G0S7P7|G0S7P7_CHATD	G0S7P7|G0S7P7_CHATD	1	1	1	G0S7P7|G0S7P7_CHATD Sensitive to high expression protein 9, mitochondrial OS=Chaetomium thermophilum (strain DSM 1495 / CBS 144.50 / IMI 039719) OX=759272 GN=CTHT_0037090 PE=3 SV=1	1	1	1	1	1	0	1	0	1	0	2.9	2.9	2.9	59.222	543	543	1	-2	By MS/MS	None	2.9	0	63944000	63944000	0	24	2664300	2664300	0	0	0	1	0	1		MTAHTVGLRVAVRPLR	+			433	5963	TRUE	6677	21468
G0S7P9|G0S7P9_CHATD	G0S7P9|G0S7P9_CHATD	5	5	5	G0S7P9|G0S7P9_CHATD short-chain 2-methylacyl-CoA dehydrogenase OS=Chaetomium thermophilum (strain DSM 1495 / CBS 144.50 / IMI 039719) OX=759272 GN=CTHT_0037110 PE=3 SV=1	1	5	5	5	5	3	5	3	5	3	21.6	21.6	21.6	47.661	436	436	0	35.725	By MS/MS	By MS/MS	21.6	11.7	179880000	150420000	29459000	21	3674300	2611600	1062700	22191000	20846000	5	3	8		ALVYNAAR;ASSTCVLNFDDVEVPKENLLGEK;DISDLIPTPITHLSEVESAMADSVR;IGAIYEGTSNIQLNTIAK;IGIGAQMTGLALGAFENAVK				434	670;880;1314;3641;3645	True;True;True;True;True	725;963;1444;4026;4032	2098;2099;2779;4206;4207;4208;12503;12504;12505;12516
G0S7Q0|G0S7Q0_CHATD	G0S7Q0|G0S7Q0_CHATD	2	2	2	G0S7Q0|G0S7Q0_CHATD 37S ribosomal protein S12-like protein OS=Chaetomium thermophilum (strain DSM 1495 / CBS 144.50 / IMI 039719) OX=759272 GN=CTHT_0037120 PE=3 SV=1	1	2	2	2	1	2	1	2	1	2	19.9	19.9	19.9	17.817	166	166	0	6.318	By matching	By MS/MS	13.3	19.9	79082000	31617000	47465000	7	3706100	4516700	3706100	0	0	0	1	1		GALDLAGVANR;VVTAYIPGEGHNIQQHSVVLVR				435	2633;9153	True;True	2911;10198	8901;32071;32072
G0S7Q2|G0S7Q2_CHATD	G0S7Q2|G0S7Q2_CHATD	6	6	6	G0S7Q2|G0S7Q2_CHATD mRNA decay factor PAT1 domain-containing protein OS=Chaetomium thermophilum (strain DSM 1495 / CBS 144.50 / IMI 039719) OX=759272 GN=CTHT_0037140 PE=3 SV=1	1	6	6	6	3	6	3	6	3	6	12	12	12	93.196	847	847	0	55.203	By MS/MS	By MS/MS	7.1	12	282860000	154540000	128320000	35	2491400	1647900	843500	36817000	66408000	2	6	8		DFDFFGQTAK;HSGAGSEQAWR;IQLQQLVAATGNPNEHGTDEALAEDFYYQVHTQIQGGHR;QHPSQPLNNFAQTYLYQTGAR;TPKPLLNIK;VLSVEEVEAQLR				436	1223;3422;3913;6619;8210;8869	True;True;True;True;True;True	1338;3780;4323;7409;9158;9885	3846;11577;13380;13381;23609;28923;28924;31133;31134
G0S7Q7|G0S7Q7_CHATD	G0S7Q7|G0S7Q7_CHATD	2	2	2	G0S7Q7|G0S7Q7_CHATD Putative asparagine-rich protein OS=Chaetomium thermophilum (strain DSM 1495 / CBS 144.50 / IMI 039719) OX=759272 GN=CTHT_0028470 PE=4 SV=1	1	2	2	2	2	2	2	2	2	2	8.8	8.8	8.8	65.928	615	615	0	7.2082	By MS/MS	By MS/MS	8.8	8.8	108340000	78695000	29646000	18	6018900	4371900	1647000	30814000	19406000	2	2	4		ESILVKPVNTPITPLCTSLTTLTWEHVR;VLHLSGLPHDTTQSELESWFTQYGGR				437	2093;8816	True;True	2315;9828	6850;6851;30935;30936
G0S7R0|G0S7R0_CHATD	G0S7R0|G0S7R0_CHATD	6	6	6	G0S7R0|G0S7R0_CHATD 5-3 exoribonuclease 1 OS=Chaetomium thermophilum (strain DSM 1495 / CBS 144.50 / IMI 039719) OX=759272 GN=CTHT_0028500 PE=3 SV=1	1	6	6	6	3	6	3	6	3	6	4.7	4.7	4.7	163.83	1461	1461	0	12.624	By MS/MS	By MS/MS	2.2	4.7	101840000	41052000	60785000	76	1340000	540160	799800	0	0	2	5	7		ADELGLGNQQTVSK;GLGADLNFK;GQTVPSNVLLNLTNR;LGNQVFSLGDR;LIISPSQK;SQLYQPSYMVAK				438	144;2928;3056;4985;5073;7623	True;True;True;True;True;True	151;3233;3382;5513;5606;8523	388;9839;9840;10265;10266;17566;17805;17806;26854
G0S7R1|G0S7R1_CHATD	G0S7R1|G0S7R1_CHATD	1	1	1	G0S7R1|G0S7R1_CHATD Signal peptidase subunit 3 OS=Chaetomium thermophilum (strain DSM 1495 / CBS 144.50 / IMI 039719) OX=759272 GN=CTHT_0028510 PE=3 SV=1	1	1	1	1	1	1	1	1	1	1	7	7	7	25.642	229	229	0	3.5179	By MS/MS	By MS/MS	7	7	54287000	44886000	9401400	11	4935200	4080500	854670	0	0	1	1	2		TPSVGVIKPTNVQVVK				439	8227	TRUE	9177	28959;28960
G0S7R4|G0S7R4_CHATD	G0S7R4|G0S7R4_CHATD	6	6	6	G0S7R4|G0S7R4_CHATD AMP-dependent synthetase/ligase domain-containing protein OS=Chaetomium thermophilum (strain DSM 1495 / CBS 144.50 / IMI 039719) OX=759272 GN=CTHT_0028540 PE=4 SV=1	1	6	6	6	5	3	5	3	5	3	15	15	15	63.118	574	574	0	29.269	By MS/MS	By MS/MS	12.7	7.5	83440000	71854000	11585000	21	2379900	2112900	267020	11328000	6339500	4	2	6		DPVLSTGLLTDLR;LPGESPEYR;NSDDVYQGEIIVR;RAEVDTVVTAPGVFPFESVVK;SPSAPFGQLTSGLNVK;VAGAVTQTLYYDYR				440	1474;5367;6308;6816;7602;8463	True;True;True;True;True;True	1623;5931;7066;7639;8501;9439	4851;18810;18811;22647;24305;24306;26780;29767
G0S7S7|G0S7S7_CHATD	G0S7S7|G0S7S7_CHATD	2	2	2	G0S7S7|G0S7S7_CHATD Putative pre-mRNA splicing protein OS=Chaetomium thermophilum (strain DSM 1495 / CBS 144.50 / IMI 039719) OX=759272 GN=CTHT_0028670 PE=3 SV=1	1	2	2	2	0	2	0	2	0	2	8.3	8.3	8.3	45.818	408	408	0	6.1777	None	By MS/MS	0	8.3	32289000	0	32289000	23	519440	0	519440	0	0	0	3	3		GVAFITYTNEANAQFAK;SERPPQTGTVFNIWYNK				441	3168;7273	True;True	3505;8142	10642;25773
G0S7T8|G0S7T8_CHATD	G0S7T8|G0S7T8_CHATD	33	33	33	G0S7T8|G0S7T8_CHATD Small ribosomal subunit protein eS1 OS=Chaetomium thermophilum (strain DSM 1495 / CBS 144.50 / IMI 039719) OX=759272 GN=RPS1 PE=1 SV=1	1	33	33	33	32	32	32	32	32	32	78.8	78.8	78.8	29.189	255	255	0	323.31	By MS/MS	By MS/MS	78.8	78.8	300260000000	244060000000	56197000000	16	7.3546e+09	5.8652e+09	1.4894e+09	12629000000	6.1928e+09	125	84	209		APAPFAVR;ATQGIYPLQNVHIR;DEDHAFRK;EAASCTLHQLVSK;EAASCTLHQLVSKLIPEVIGR;EFREQVLESV;EIEKATQGIYPLQNVHIR;EQVLESV;FDLGALMALHGESSEEAGQK;FDLGALMALHGESSEEAGQKVER;IFEVCLADLQK;IFEVCLADLQKDEDHAFR;IFEVCLADLQKDEDHAFRK;KDWYNIK;KMVEIIQR;KTTYAQSSQIR;KVQDPFTR;KVQDPFTRK;KWQTLIEANVTVTTTDHYLLR;LFAIAFTK;LFAIAFTKR;LIPEVIGR;LIPEVIGREIEKATQGIYPLQNVHIR;LRVDEVQGK;MVEIIQR;NCLTNFHGLDFTTDK;NCLTNFHGLDFTTDKLR;TTGLKNANDALK;TTYAQS…				442	727;926;1202;1618;1619;1758;1819;2057;2292;2293;3621;3622;3623;4200;4461;4582;4623;4624;4643;4881;4882;5083;5084;5501;5973;6022;6023;8333;8353;8537;8962;8963;9260	True;True;True;True;True;True;True;True;True;True;True;True;True;True;True;True;True;True;True;True;True;True;True;True;True;True;True;True;True;True;True;True;True	798;1015;1312;1787;1788;1946;2012;2275;2536;2537;2538;2539;4005;4006;4007;4636;4933;4934;5075;5124;5125;5145;5406;5407;5616;5617;6081;6694;6695;6749;6750;9293;9316;9520;9987;9988;10314	2351;2352;2949;2950;2951;2952;2953;3788;5280;5281;5282;5283;5284;5285;5286;5287;5288;5289;5290;5291;5292;5293;5294;5774;5775;5959;5960;6744;6745;6746;6747;7536;7537;7538;7539;7540;7541;7542;7543;7544;7545;7546;7547;7548;7549;7550;7551;7552;7553;7554;7555;7556;7557;7558;7559;7560;7561;7562;7563;7564;7565;7566;7567;7568;7569;7570;7571;7572;7573;7574;7575;7576;12416;12417;12418;12419;12420;12421;124…
G0S7U6|G0S7U6_CHATD	G0S7U6|G0S7U6_CHATD	1	1	1	G0S7U6|G0S7U6_CHATD Single-stranded DNA binding protein 12k chain-like protein OS=Chaetomium thermophilum (strain DSM 1495 / CBS 144.50 / IMI 039719) OX=759272 GN=CTHT_0028860 PE=3 SV=1	1	1	1	1	1	0	1	0	1	0	30.5	30.5	30.5	11.366	105	105	0	39.101	By MS/MS	None	30.5	0	99789000	99789000	0	6	16632000	16632000	0	0	0	1	0	1		ALTTLDLGTEVDFTLANTVVEISHQHPEVFHS				443	655	TRUE	708	2060
G0S7V1|G0S7V1_CHATD	G0S7V1|G0S7V1_CHATD	2	2	2	G0S7V1|G0S7V1_CHATD Large ribosomal subunit protein uL4m OS=Chaetomium thermophilum (strain DSM 1495 / CBS 144.50 / IMI 039719) OX=759272 GN=CTHT_0028910 PE=3 SV=1	1	2	2	2	1	2	1	2	1	2	12.8	12.8	12.8	36.75	329	329	0	8.8376	By MS/MS	By MS/MS	5.2	12.8	46207000	31896000	14310000	22	2100300	1449800	650470	0	0	1	1	2		ALELADVDVKDLLETGR;SVSDVWTPITTVPVTVHAFPSLEPR				444	552;7810	True;True	600;8722	1726;1727;27420
G0S7V2|G0S7V2_CHATD	G0S7V2|G0S7V2_CHATD	5	5	5	G0S7V2|G0S7V2_CHATD Putative ribosomal protein OS=Chaetomium thermophilum (strain DSM 1495 / CBS 144.50 / IMI 039719) OX=759272 GN=CTHT_0028920 PE=4 SV=1	1	5	5	5	4	5	4	5	4	5	12.4	12.4	12.4	56.83	499	499	0	14.009	By MS/MS	By MS/MS	11	12.4	166990000	94343000	72643000	25	3267500	1778100	1489400	12791000	21003000	3	5	8		FLDPSLGSQR;IEQFHIVPDLLPK;LSVFILR;NSLPLSR;TTASPAGTPDPVTEAALLSQKPSSR				445	2429;3608;5576;6315;8320	True;True;True;True;True	2684;3991;6160;7073;9280	8105;8106;12333;12334;19642;19643;22665;29326;29327
G0S7V9|G0S7V9_CHATD	G0S7V9|G0S7V9_CHATD	4	4	4	G0S7V9|G0S7V9_CHATD pyridoxal 5-phosphate synthase (glutamine hydrolyzing) OS=Chaetomium thermophilum (strain DSM 1495 / CBS 144.50 / IMI 039719) OX=759272 GN=CTHT_0037170 PE=3 SV=1	1	4	4	4	2	4	2	4	2	4	13.1	13.1	13.1	32.691	312	312	0	10.138	By MS/MS	By MS/MS	5.1	13.1	80233000	39280000	40953000	14	4536300	2805700	1730700	0	0	1	3	4		AGLAQMLK;ELGCDAALLKK;GGVIMDVTNVEEAR;TVNAEIAR				446	353;1930;2792;8388	True;True;True;True	383;2129;3082;9353	1071;1072;6281;9394;29549;29550
G0S7W7|G0S7W7_CHATD	G0S7W7|G0S7W7_CHATD	1	1	1	G0S7W7|G0S7W7_CHATD Acylglycerone-phosphate reductase-like protein OS=Chaetomium thermophilum (strain DSM 1495 / CBS 144.50 / IMI 039719) OX=759272 GN=CTHT_0037250 PE=3 SV=1	1	1	1	1	1	0	1	0	1	0	3.7	3.7	3.7	33.425	301	301	0.0037129	2.7677	By MS/MS	None	3.7	0	12134000	12134000	0	15	808910	808910	0	0	0	1	0	1		ALSYESPLLLR				447	652	TRUE	705	2047
G0S7X0|G0S7X0_CHATD	G0S7X0|G0S7X0_CHATD	31	31	31	G0S7X0|G0S7X0_CHATD Uncharacterized protein OS=Chaetomium thermophilum (strain DSM 1495 / CBS 144.50 / IMI 039719) OX=759272 GN=CTHT_0037280 PE=1 SV=1	1	31	31	31	30	30	30	30	30	30	60.9	60.9	60.9	43.619	391	391	0	323.31	By MS/MS	By MS/MS	58.3	60.9	76240000000	51997000000	24243000000	19	1.4899e+09	1.051e+09	438970000	2426300000	2511700000	61	81	142		AAAAPRPDGK;AIGAALVHLSPSTNTAIK;ALLAHIKK;DPLENANAR;DPLENANARPIPEIVAEIR;DPLENANARPIPEIVAEIRK;EKRDPLENANAR;ETDAVIPVDPDQTLK;GPETAALPIYQTDELWLDESK;GPETAALPIYQTDELWLDESKVVPDGQEPAR;IILPHPLNTSEEISVCLITADPQR;KAIGAALVHLSPSTNTAIK;KETDAVIPVDPDQTLK;KLFSEHDVFLADTR;KTLPESNDDKLDK;LAANIETVIR;LFSEHDVFLADTR;NAVADEFPEDLR;NAVADEFPEDLRAK;PIPEIVAEIRK;QNLLADEESTVAETPIWLTLTTK;QNLLADEESTVAETPIWLTLTTKK;RDPLENANAR;RDPLENANAR…				448	3;426;596;1460;1461;1462;1892;2121;3016;3017;3709;4140;4224;4396;4574;4666;4909;6018;6019;6447;6709;6710;6851;6852;7046;8130;8348;8693;8694;8712;9137	True;True;True;True;True;True;True;True;True;True;True;True;True;True;True;True;True;True;True;True;True;True;True;True;True;True;True;True;True;True;True	3;463;645;1608;1609;1610;2091;2346;3337;3338;4100;4573;4661;4853;5064;5170;5435;6745;6746;7219;7520;7521;7676;7677;7887;7888;9068;9309;9310;9694;9695;9715;10181	9;1297;1298;1299;1300;1849;1850;4814;4815;4816;4817;4818;4819;4820;4821;4822;4823;6186;6187;6930;6931;6932;6933;10131;10132;10133;10134;10135;10136;10137;10138;10139;10140;10141;12719;12720;12721;12722;12723;12724;12725;12726;12727;12728;12729;12730;12731;12732;12733;14282;14283;14284;14285;14286;14287;14288;14289;14606;14607;14608;14609;15308;15309;15310;15311;15312;15313;16045;16046;16047;16048…
G0S7X8|G0S7X8_CHATD	G0S7X8|G0S7X8_CHATD	10	10	10	G0S7X8|G0S7X8_CHATD Phosphoglycerate kinase OS=Chaetomium thermophilum (strain DSM 1495 / CBS 144.50 / IMI 039719) OX=759272 GN=CTHT_0037370 PE=3 SV=1	1	10	10	10	8	9	8	9	8	9	32.8	32.8	32.8	44.67	418	418	0	28.227	By MS/MS	By MS/MS	25.6	28.5	369820000	202810000	167010000	27	7056600	4550800	2505800	18603000	29501000	4	9	13		ALPGVVALSERN;IVGALPTIK;IVIIGGGDTATVAAK;LGDVYINDAFGTAHR;LSHVSTGGGASLELLEGK;LSIEDVDLQGKR;RPFLAILGGAK;TLYGVSIGNSLFDEEGSK;VDFNVPLDADKK;VVLPVDYITADKFDK				449	622;4046;4057;4942;5540;5542;7044;8150;8539;9125	True;True;True;True;True;True;True;True;True;True	673;4473;4484;5468;6122;6124;7885;9088;9522;10168	1952;1953;13965;13966;13991;13992;17442;17443;19512;19515;25005;25006;28710;30020;30021;31980;31981
G0S7Y9|G0S7Y9_CHATD	G0S7Y9|G0S7Y9_CHATD	2	2	2	G0S7Y9|G0S7Y9_CHATD Coatomer subunit beta OS=Chaetomium thermophilum (strain DSM 1495 / CBS 144.50 / IMI 039719) OX=759272 GN=CTHT_0037490 PE=3 SV=1	1	2	2	2	2	2	2	2	2	2	2.9	2.9	2.9	92.753	833	833	0	4.4002	By MS/MS	By MS/MS	2.9	2.9	19094000	11621000	7472900	44	433950	264110	169840	0	0	2	1	3		DTNTFASACLDR;ITSFEAHPDYIR				450	1530;4023	True;True	1687;4447	5016;5017;13837;13838
G0S7Z2|G0S7Z2_CHATD	G0S7Z2|G0S7Z2_CHATD	29	29	29	G0S7Z2|G0S7Z2_CHATD U3 small nucleolar ribonucleoprotein protein lcp5-like protein OS=Chaetomium thermophilum (strain DSM 1495 / CBS 144.50 / IMI 039719) OX=759272 GN=CTHT_0037520 PE=1 SV=1	1	29	29	29	26	29	26	29	26	29	53.8	53.8	53.8	42.547	381	381	0	228.76	By MS/MS	By MS/MS	49.6	53.8	61450000000	39154000000	22296000000	21	1314700000	885210000	429450000	1.9908e+09	2548500000	57	57	114		AAPTTLPALLDTLTR;DGISLLDVK;DNSGVYRPPR;EKDNSGVYRPPR;ELGEGAER;EYEETNFVR;FQIDKVLR;GSGVAMGER;GTRPLEDK;IAPIAMPTNDR;IAPIAMPTNDRR;KSDEQSLSDLVVR;KSDEQSLSDLVVRK;LKVLESGR;LQSLELPK;LQSLELPKDGISLLDVK;MEEERREYEETNFVR;MNFGGEEFR;MNFGGEEFRELGEGAER;PNLSNFQRPAAATK;REYEETNFVR;SATLDEFIADEVSTAPIAEPSIGTNIVK;SATLDEFIADEVSTAPIAEPSIGTNIVKR;SDEQSLSDLVVR;SDEQSLSDLVVRK;SLTSTLEVAPK;TEDLLHRPNLSNFQR;TEDLLHRPNLSNFQRPAAATK;TIDTVN…				451	93;1248;1450;1872;1931;2216;2503;3100;3146;3515;3516;4549;4550;5149;5449;5450;5839;5916;5917;6476;6882;7197;7198;7219;7220;7548;7928;7929;8034	True;True;True;True;True;True;True;True;True;True;True;True;True;True;True;True;True;True;True;True;True;True;True;True;True;True;True;True;True	98;1365;1598;2070;2130;2455;2764;3429;3430;3482;3887;3888;3889;3890;5037;5038;5686;6027;6028;6461;6462;6602;6603;6604;6605;7249;7713;8057;8058;8079;8080;8441;8850;8851;8963	276;277;3917;3918;3919;3920;4791;4792;4793;4794;6128;6129;6130;6131;6282;7228;7229;7230;7231;8388;10412;10413;10414;10555;11953;11954;11955;11956;11957;11958;11959;11960;11961;11962;11963;11964;11965;11966;15959;15960;15961;15962;15963;15964;15965;18037;18038;19133;19134;19135;19136;20700;20701;20702;20703;20704;21219;21220;21221;21222;21223;21224;21225;21226;21227;21228;21229;21230;21231;21232;2…
G0S802|G0S802_CHATD	G0S802|G0S802_CHATD	46	46	46	G0S802|G0S802_CHATD ATP-dependent RNA helicase OS=Chaetomium thermophilum (strain DSM 1495 / CBS 144.50 / IMI 039719) OX=759272 GN=CTHT_0037620 PE=3 SV=1	1	46	46	46	39	45	39	45	39	45	61.9	61.9	61.9	91.591	812	812	0	317.65	By MS/MS	By MS/MS	60.2	57.4	19008000000	12211000000	6.7972e+09	37	199260000	126480000	72777000	457160000	566500000	62	68	130		AAIPLALK;AFISYVR;AQWTEYDGLGALIISPTR;ASHYEVMTDIQR;AVLFLLPSEEEGFLK;AVLFLLPSEEEGFLKR;DKEVFKFDALDLDTFAESLGLPGTPQIK;DPEYVSVHEAAPTATPATLQQHYIVTPLHEK;EADIEDKEIAK;EGPVDELR;ELAIQIFEVLR;ELAIQIFEVLRK;EREEMGLLAGPAPAGAQLAVDGEGSDGEQEDPLALLR;FADLPLCEPTASGLR;FLETETEK;FVYESFR;FVYESFRR;GIDFPAVDWVIQVDCPEDADTYIHR;HHYFSAGLVIGGK;IGRHHYFSAGLVIGGK;ILVFLSSGK;IMDMGFQQAVDALIEHLPK;KFADLPLCEPTASGLR;KLVEDDNQQDGEEDDFLPVKR;LDTL…				452	61;290;820;854;1002;1003;1335;1457;1625;1787;1900;1901;2062;2246;2438;2598;2599;2825;3344;3660;3834;3839;4232;4444;4814;4969;5435;5436;5437;5551;5665;5673;5674;5901;5918;5938;6712;6713;6774;6902;7503;7937;8093;8753;8805;9532	True;True;True;True;True;True;True;True;True;True;True;True;True;True;True;True;True;True;True;True;True;True;True;True;True;True;True;True;True;True;True;True;True;True;True;True;True;True;True;True;True;True;True;True;True;True	66;314;898;933;934;1094;1095;1465;1605;1794;1976;2099;2100;2280;2486;2693;2875;2876;3119;3695;4049;4236;4242;4243;4669;4909;5334;5496;6008;6009;6010;6134;6262;6271;6272;6573;6574;6606;6607;6638;6639;7523;7524;7590;7734;8394;8861;9027;9760;9815;10615	169;170;855;856;2629;2630;2708;2709;2710;2711;2712;2713;3142;3143;3144;3145;3146;4292;4293;4294;4295;4809;5306;5307;5308;5309;5869;6212;6213;6214;6215;6216;6217;6218;6753;7340;7341;7342;8125;8126;8763;8764;8765;8766;9515;9516;11258;11259;11260;12568;13136;13137;13138;13164;13165;13166;13167;13168;13169;14630;14631;15524;15525;15526;15527;16981;16982;16983;16984;16985;17512;19057;19058;19059;19060…
G0S816|G0S816_CHATD	G0S816|G0S816_CHATD	6	6	6	G0S816|G0S816_CHATD Methyltransferase-like protein OS=Chaetomium thermophilum (strain DSM 1495 / CBS 144.50 / IMI 039719) OX=759272 GN=CTHT_0029030 PE=3 SV=1	1	6	6	6	4	6	4	6	4	6	17.2	17.2	17.2	40.246	355	355	0	13.481	By MS/MS	By MS/MS	12.1	17.2	272450000	190730000	81722000	13	20958000	14671000	6286300	31316000	36423000	2	5	7		AAGFVDIQVK;ELGILSK;FLSGCIADWDK;IPFGAWPEDER;LFLAPVDTSK;TFCVVADDLQEK				453	54;1932;2457;3885;4899;7952	True;True;True;True;True;True	58;2131;2714;4293;5425;8878	151;152;6283;8230;13288;13289;17287;17288;27953;27954
G0S824|G0S824_CHATD	G0S824|G0S824_CHATD	3	3	3	G0S824|G0S824_CHATD 3-hydroxybutyryl-CoA dehydrogenase-like protein OS=Chaetomium thermophilum (strain DSM 1495 / CBS 144.50 / IMI 039719) OX=759272 GN=CTHT_0029120 PE=3 SV=1	1	3	3	3	3	2	3	2	3	2	14.8	14.8	14.8	33.999	318	318	0	16.306	By MS/MS	By MS/MS	14.8	9.1	130040000	89923000	40116000	20	5905000	3899300	2005800	21481000	27712000	3	2	5		ALLQPTTSIEK;IAAATTGGNPNDTSNSSR;LNDVDFVVEAVPEIPELK				454	610;3456;5322	True;True;True	660;3819;5883	1887;1888;11724;11725;18669
G0S830|G0S830_CHATD	G0S830|G0S830_CHATD	2	2	2	G0S830|G0S830_CHATD Glutathione peroxidase OS=Chaetomium thermophilum (strain DSM 1495 / CBS 144.50 / IMI 039719) OX=759272 GN=CTHT_0029180 PE=3 SV=1	1	2	2	2	0	2	0	2	0	2	18.8	18.8	18.8	18.948	165	165	0	3.5108	None	By MS/MS	0	18.8	8652800	0	8652800	7	1236100	0	1236100	0	0	0	2	2		SSFYDFKPLDK;WLSATKPESLEQTILEELEK				455	7672;9251	True;True	8573;10304	26991;32384
G0S832|G0S832_CHATD	G0S832|G0S832_CHATD	1	1	1	G0S832|G0S832_CHATD Nucleolar protein 16 OS=Chaetomium thermophilum (strain DSM 1495 / CBS 144.50 / IMI 039719) OX=759272 GN=CTHT_0029200 PE=1 SV=1	1	1	1	1	1	1	1	1	1	1	3.8	3.8	3.8	26.909	237	237	0	3.7524	By MS/MS	By MS/MS	3.8	3.8	20576000	11669000	8906200	8	2571900	1458700	1113300	0	0	1	1	2		ETLSQNYTR				456	2134	TRUE	2361	6981;6982
G0S862|G0S862_CHATD	G0S862|G0S862_CHATD	9	9	9	G0S862|G0S862_CHATD Acyl-CoA desaturase OS=Chaetomium thermophilum (strain DSM 1495 / CBS 144.50 / IMI 039719) OX=759272 GN=CTHT_0029500 PE=3 SV=1	1	9	9	9	8	7	8	7	8	7	23.6	23.6	23.6	54.169	479	479	0	62.461	By MS/MS	By MS/MS	22.1	20.9	1.0662e+09	923650000	142560000	21	17625000	14376000	3249500	131560000	66464000	8	4	12		AGQQPTRVPQPVQTADAA;ALVCIAGIIHDVGK;ASATTTSADVPHIAQAESFPDGTTDHIPLR;ASATTTSADVPHIAQAESFPDGTTDHIPLRK;DAVPVTDSTGNR;TDISDLNEDPVVVWQHR;TLISSAIGK;VPQPVQTADAA;YTDTDKDPYSVR				457	376;656;836;837;1170;7907;8114;8944;9548	True;True;True;True;True;True;True;True;True	408;709;915;916;1278;8826;9050;9968;10633	1123;2061;2062;2672;2673;2674;3687;3688;27737;27738;28502;28503;31370;31371;33302
G0S866|G0S866_CHATD	G0S866|G0S866_CHATD	91	91	91	G0S866|G0S866_CHATD Fatty acid synthase subunit alpha OS=Chaetomium thermophilum (strain DSM 1495 / CBS 144.50 / IMI 039719) OX=759272 GN=CTHT_0037740 PE=1 SV=1	1	91	91	91	86	86	86	86	86	86	58.7	58.7	58.7	204.83	1865	1865	0	323.31	By MS/MS	By MS/MS	57.6	55.2	23641000000	16947000000	6.6943e+09	98	95684000	69148000	26535000	266210000	243050000	118	110	228		AEGRPQSEIEEYAAHR;AFLDDVSQK;AKTETIPFLHLR;ALQMNENQILGQTNGK;ALYSDIIR;ANDKNESSVICQQLAHLGR;ANIKFDFPPLPDWK;ANIKFDFPPLPDWKK;ANPTLLEFMQYHIDNCPTDRGETYQLAK;APYTDEQLSAVLLNPDAR;ATSNAVDEFAHGR;DIEILVDENGAPTVSLHGAAAEAAK;DIQPLNDK;DIQPLNDKLK;EAEFEYLAAEIEALK;EAEFEYLAAEIEALKAEGRPQSEIEEYAAHR;EFGSTPEKPEDTPLDELGAAMQATFDGNLGK;EKAPYTDEQLSAVLLNPDAR;ELGAQLIENCK;ELGAQLIENCKEVLNANPVYK;ELGAQLIENCKEVLNANPVYKDVAIPTGPK;ETAAENKV…				458	227;291;512;639;675;697;708;709;719;769;934;1286;1309;1310;1630;1631;1750;1868;1927;1928;1929;2115;2184;2190;2284;2285;2492;2609;2622;2632;2642;2650;2887;2896;2985;3128;3240;3536;3765;3844;3955;4039;4280;4357;4389;4438;4471;4513;4710;4972;5054;5131;5635;5649;5650;5924;5946;5991;6046;6230;6419;6557;6564;6622;6673;6728;6985;7294;7797;7806;7947;7984;8221;8230;8303;8363;8685;8686;8747;8859;9134;9185;…	True;True;True;True;True;True;True;True;True;True;True;True;True;True;True;True;True;True;True;True;True;True;True;True;True;True;True;True;True;True;True;True;True;True;True;True;True;True;True;True;True;True;True;True;True;True;True;True;True;True;True;True;True;True;True;True;True;True;True;True;True;True;True;True;True;True;True;True;True;True;True;True;True;True;True;True;True;True;True;True…	250;315;558;690;691;732;767;779;780;790;846;1023;1412;1439;1440;1799;1800;1935;1936;2066;2126;2127;2128;2340;2420;2428;2429;2528;2529;2753;2886;2900;2910;2921;2929;3190;3201;3303;3460;3461;3583;3912;3913;4160;4248;4372;4464;4727;4810;4844;4845;4902;4946;4994;5220;5499;5584;5665;6228;6245;6246;6613;6651;6717;6718;6775;6970;7187;7337;7344;7412;7471;7540;7821;8164;8709;8718;8873;8912;9171;9180;9261;…	684;685;686;687;857;1625;1626;2004;2005;2006;2007;2117;2118;2270;2271;2272;2273;2305;2306;2307;2308;2331;2332;2333;2334;2485;2486;2487;2488;2972;2973;2974;2975;4104;4105;4106;4182;4183;4184;4185;4186;4187;4188;4189;5317;5318;5319;5728;5729;5730;5731;5732;6113;6114;6115;6116;6276;6277;6278;6279;6280;6916;6917;7144;7145;7164;7165;7166;7167;7510;7511;7512;7513;8363;8364;8794;8795;8831;8832;8833;8834…
G0S867|G0S867_CHATD	G0S867|G0S867_CHATD	113	113	113	G0S867|G0S867_CHATD Malonyltransferase-like protein OS=Chaetomium thermophilum (strain DSM 1495 / CBS 144.50 / IMI 039719) OX=759272 GN=CTHT_0037750 PE=1 SV=1	1	113	113	113	103	108	103	108	103	108	71.7	71.7	71.7	235.17	2122	2122	0	323.31	By MS/MS	By MS/MS	67.2	69.9	41072000000	30209000000	10863000000	105	104860000	73654000	31207000	811850000	725420000	151	146	297		AFLQGNDVHALVATLPGIDAK;AHQSALLR;AITKPIFPR;ALDTLTSVTNFIK;ANPTFPVILQWTGGR;ANYMAMTFETVAADGSIK;APASNETYAR;APTGLDQAR;ATVFPEATHILDFGPGGISGLGVLTSR;CAAETEAKPKPLELQR;CWFGQDPLDLDAPVTSK;DGKPVMEVISQFLYR;DIDENTTSYTFR;DLPQAEVQK;DLYDNDESK;DLYDNDESKIPTIEYFGGK;DRISGTTGHSQGIVLAAVTAAADSWESFEDLAK;EIIQVATVEYVAGESHGNPVIDYLQR;EIVVNLIK;ELTIHFGGPLGK;EYFEDVYR;EYSPDKVKEELVEIIK;FDGGEAVITSEAINEFVHAVGNTGEAFVDRPGK;FLPITAPFHSK;F…				459	296;401;465;537;718;723;732;762;944;1077;1120;1251;1283;1410;1424;1425;1494;1836;1862;1981;2218;2227;2288;2452;2562;2565;2675;2712;2830;2868;2926;2969;3048;3049;3060;3061;3197;3229;3348;3355;3498;3548;3706;3707;3741;4113;4114;4267;4422;4608;4967;5078;5113;5116;5309;5424;5460;5583;5584;5675;5676;5684;5873;5913;5975;5976;5979;5985;6118;6235;6304;6380;6541;6576;6782;7072;7186;7261;7265;7297;7443;745…	True;True;True;True;True;True;True;True;True;True;True;True;True;True;True;True;True;True;True;True;True;True;True;True;True;True;True;True;True;True;True;True;True;True;True;True;True;True;True;True;True;True;True;True;True;True;True;True;True;True;True;True;True;True;True;True;True;True;True;True;True;True;True;True;True;True;True;True;True;True;True;True;True;True;True;True;True;True;True;True…	320;436;507;585;789;794;803;839;1035;1177;1225;1369;1370;1409;1551;1565;1566;1647;2030;2060;2185;2457;2467;2532;2707;2833;2836;2837;2954;2992;3124;3167;3231;3277;3278;3371;3372;3386;3387;3537;3538;3570;3699;3706;3868;3926;4097;4098;4135;4542;4543;4708;4709;4884;5107;5108;5494;5611;5647;5650;5870;5997;6038;6169;6170;6273;6274;6282;6525;6595;6697;6698;6702;6709;6710;6849;6976;7062;7146;7319;7356;76…	875;876;877;878;879;880;1204;1205;1448;1449;1450;1451;1688;1689;1690;2330;2340;2341;2342;2343;2360;2471;2472;3000;3001;3002;3003;3368;3369;3370;3371;3514;3515;3933;3934;3935;3936;3937;3938;4099;4100;4614;4615;4663;4664;4665;4666;4922;6008;6009;6092;6495;6496;6497;6498;7233;7234;7253;7254;7519;7520;7521;7522;7523;8158;8159;8160;8161;8606;8607;8608;8617;8618;8619;8620;8621;8622;8623;8624;8625;9015;…
G0S871|G0S871_CHATD	G0S871|G0S871_CHATD	16	16	16	G0S871|G0S871_CHATD 40S ribosomal protein S17-like protein OS=Chaetomium thermophilum (strain DSM 1495 / CBS 144.50 / IMI 039719) OX=759272 GN=CTHT_0037790 PE=1 SV=1	1	16	16	16	16	14	16	14	16	14	78.3	78.3	78.3	16.688	143	143	0	304.28	By MS/MS	By MS/MS	78.3	67.8	181300000000	138830000000	42471000000	5	7.5771e+09	5664700000	1.9125e+09	10359000000	5.9935e+09	85	61	146		DQYVPEVSALDFHQNSETGMLDIDQETK;DQYVPEVSALDFHQNSETGMLDIDQETKDLLK;GISFKLQEEERER;HLGFDSIPVNVIPVTQSQPVER;IAGYTTHLMK;IAGYTTHLMKR;KDQYVPEVSALDFHQNSETGMLDIDQETK;KDQYVPEVSALDFHQNSETGMLDIDQETKDLLK;LTLDFETNK;LTLDFETNKR;NKIAGYTTHLMK;RVCDEIAVISSK;RVCDEIAVISSKR;VCDEIAVISSK;VCDEIAVISSKR;VIIEKYYPR				460	1491;1492;2866;3372;3495;3496;4192;4193;5612;5613;6164;7131;7132;8519;8520;8722	True;True;True;True;True;True;True;True;True;True;True;True;True;True;True;True	1642;1643;1644;1645;3165;3726;3864;3865;3866;4626;4627;4628;4629;6202;6203;6900;7984;7985;9501;9502;9725	4895;4896;4897;4898;4899;4900;4901;4902;4903;4904;4905;4906;4907;4908;4909;4910;4911;4912;4913;4914;4915;4916;4917;9645;11394;11395;11396;11397;11398;11399;11400;11401;11402;11403;11404;11405;11406;11407;11408;11409;11410;11874;11875;11876;11877;11878;11879;11880;11881;11882;11883;11884;11885;11886;11887;11888;11889;11890;11891;11892;11893;11894;11895;11896;14487;14488;14489;14490;14491;14492;144…
G0S872|G0S872_CHATD	G0S872|G0S872_CHATD	79	79	79	G0S872|G0S872_CHATD Putative U3 snoRNP protein OS=Chaetomium thermophilum (strain DSM 1495 / CBS 144.50 / IMI 039719) OX=759272 GN=CTHT_0037800 PE=1 SV=1	1	79	79	79	73	77	73	77	73	77	70.4	70.4	70.4	114.97	1049	1049	0	323.31	By MS/MS	By MS/MS	68.2	70.3	218250000000	152560000000	65694000000	50	1.6427e+09	1099900000	542750000	4368400000	4533300000	200	202	402		AATLEHYTTIFPAASK;AATLEHYTTIFPAASKK;ALPPAAADLELR;ALQTYDLK;ALQTYDLKR;APEITCIASSLNR;APEKAPFFLPPVGQNGISSLIPQEDAK;APFFLPPVGQNGISSLIPQEDAK;CLHFLPSDFDGAEGGNK;CLHFLPSDFDGAEGGNKWLLSGGKDR;DGGMGAIPGK;DGQSAELSQGAIR;DGQSAELSQGAIRK;DGVMATATSVSGDVTFWDLNK;DGWVEIWNVSTGK;DRLSELVGYCGGVVSFLR;DYELTQAWMTVFLR;EPPKAPEKAPFFLPPVGQNGISSLIPQEDAK;GDINDFCFSPDGR;GDNELTGGAINMPTFLNK;GDYTDFIEHLK;GGISKIEFLAGQPVIVTSGLDNSLK;GLNLVFVT…				461	108;109;626;642;643;738;739;742;1106;1107;1245;1259;1260;1266;1268;1497;1589;2019;2673;2677;2682;2767;2949;2950;3432;3445;3590;3975;3976;4009;4180;4181;4260;4365;4455;4456;4489;4590;4778;4865;5015;5294;5521;5624;5860;5861;6099;6437;6441;6442;6486;6646;6699;6850;6854;6919;7539;7558;7559;7656;7657;7904;7905;7951;7975;8042;8043;8328;8384;8407;8459;9086;9167;9181;9238;9246;9247;9261;9380	True;True;True;True;True;True;True;True;True;True;True;True;True;True;True;True;True;True;True;True;True;True;True;True;True;True;True;True;True;True;True;True;True;True;True;True;True;True;True;True;True;True;True;True;True;True;True;True;True;True;True;True;True;True;True;True;True;True;True;True;True;True;True;True;True;True;True;True;True;True;True;True;True;True;True;True;True;True;True	115;116;677;694;695;810;811;814;1209;1210;1361;1362;1381;1382;1389;1390;1392;1651;1753;2233;2952;2956;2957;2962;3056;3256;3257;3793;3808;3971;4394;4395;4431;4613;4614;4700;4701;4818;4923;4924;4925;4966;5083;5291;5388;5389;5543;5845;6103;6216;6499;6500;6501;6502;6830;7208;7212;7213;7214;7259;7441;7505;7506;7675;7679;7680;7752;8432;8451;8452;8557;8558;8823;8824;8877;8902;8903;8971;8972;9288;9349;93…	323;324;325;326;327;1962;1963;1964;1965;2013;2014;2015;2016;2017;2018;2379;2380;2381;2382;2387;2388;2389;2390;2391;3467;3468;3469;3470;3471;3472;3903;3904;3905;3906;3907;3908;3909;3910;3911;3986;3987;3988;3989;3990;3991;3992;3993;3994;3995;4021;4022;4023;4024;4025;4026;4027;4028;4029;4030;4031;4032;4033;4034;4035;4036;4037;4040;4041;4933;5171;5172;5173;5174;5175;6631;6632;9009;9010;9011;9012;9019…
G0S883|G0S883_CHATD	G0S883|G0S883_CHATD	3	3	3	G0S883|G0S883_CHATD Senescence domain-containing protein OS=Chaetomium thermophilum (strain DSM 1495 / CBS 144.50 / IMI 039719) OX=759272 GN=CTHT_0037910 PE=4 SV=1	1	3	3	3	3	0	3	0	3	0	12.8	12.8	12.8	53.86	506	506	0	11.145	By MS/MS	None	12.8	0	140220000	140220000	0	25	1164700	1164700	0	0	0	3	0	3		AAQNFGATLGGHPK;ILQAEAENYTR;PGLLNKSFMAFSTVMDGVEQAGRTLLASTSEAATTVVAHK				462	96;3814;6433	True;True;True	101;4215;7204	282;13095;23039
G0S891|G0S891_CHATD	G0S891|G0S891_CHATD	69	69	69	G0S891|G0S891_CHATD THO complex subunit 2 OS=Chaetomium thermophilum (strain DSM 1495 / CBS 144.50 / IMI 039719) OX=759272 GN=CTHT_0037990 PE=3 SV=1	1	69	69	69	55	68	55	68	55	68	34.5	34.5	34.5	294.94	2651	2651	0	323.31	By MS/MS	By MS/MS	28.1	33.9	5781500000	2.9648e+09	2816700000	132	17432000	8407200	9024400	181400000	388700000	47	82	129		AAAPEFKPDGAAR;ADQTADTLLEECILPR;ALLQEANEGITR;AMIFTCTVR;APASGPPPPSDQPQK;APASGPPPPSDQPQKTDAK;ARSDVSDDDVSPENAIER;DATTKPVTDIDGDVAMEPAPAENATPEAKDESAAASQK;DIAFWDR;DQPYGGPPSR;EAHEPPVSHAHPRPER;EAPKEPAPAPAPSAQNSPQEPPINPDR;EILGPEISEEDRK;ELIGSMGGIVPDVDFTDAQLR;ETLVNLGDQR;FKELEEKEK;FLHEFSAPNFK;FSTLPPGGHGLPNRPELPSRPEPIPR;GNSTDLVILK;GVIDYFPAINFMAEK;HDWLLEGYPDIIPLFHR;HMQQGMPPSGPSGIHPDR;HPPTGPSASRPPR;IIEADRPEIINPA…				463	17;171;609;686;730;731;830;1168;1281;1482;1647;1676;1842;1946;2136;2413;2440;2540;3004;3191;3278;3394;3410;3693;3701;3990;4019;4425;4535;5335;5338;5361;5365;5430;5539;5730;5997;6005;6115;6415;6573;6676;6704;6723;6879;7209;7236;7243;7346;7364;7448;7451;7571;7626;7627;7628;7675;7677;7920;8241;8271;8550;8893;9121;9236;9250;9257;9376;9578	True;True;True;True;True;True;True;True;True;True;True;True;True;True;True;True;True;True;True;True;True;True;True;True;True;True;True;True;True;True;True;True;True;True;True;True;True;True;True;True;True;True;True;True;True;True;True;True;True;True;True;True;True;True;True;True;True;True;True;True;True;True;True;True;True;True;True;True;True	18;184;659;748;801;802;909;1276;1407;1632;1819;1853;2036;2146;2364;2667;2695;2806;3325;3531;3622;3749;3768;4084;4092;4409;4443;4887;5022;5896;5899;5925;5929;6003;6121;6330;6724;6732;6846;7182;7353;7476;7515;7534;7710;8069;8099;8107;8223;8241;8331;8334;8468;8526;8527;8528;8576;8578;8842;9192;9226;9534;9913;10164;10287;10303;10311;10437;10667	46;47;48;49;489;490;1885;1886;2211;2212;2356;2357;2358;2359;2661;3684;4090;4091;4876;4877;5356;5357;5358;5359;5519;5520;6019;6020;6021;6022;6349;6350;7004;7005;8008;8009;8010;8011;8129;8130;8511;8512;8513;10095;10096;10721;10967;10968;10969;10970;11488;11489;11549;11550;12676;12677;12703;12704;13721;13722;13828;13829;15439;15916;18693;18694;18699;18700;18783;18784;18806;18807;19049;19050;19507;19…
G0S898|G0S898_CHATD	G0S898|G0S898_CHATD	4	4	4	G0S898|G0S898_CHATD Uncharacterized protein OS=Chaetomium thermophilum (strain DSM 1495 / CBS 144.50 / IMI 039719) OX=759272 GN=CTHT_0038060 PE=4 SV=1	1	4	4	4	2	4	2	4	2	4	10.9	10.9	10.9	50.849	460	460	0	18.969	By MS/MS	By MS/MS	7	10.9	76653000	24622000	52032000	21	2780200	1172500	1607700	0	0	1	3	4		KFQELHLPITLR;LGVAGFIVNTPLGDTASNQK;TIRPQDVTEEQLTDGLR;TIRPQDVTEEQLTDGLRK				464	4243;5002;8059;8060	True;True;True;True	4680;5530;8991;8992	14661;14662;17594;17595;28299;28300
G0S8A6|G0S8A6_CHATD	G0S8A6|G0S8A6_CHATD	2	2	2	G0S8A6|G0S8A6_CHATD Putative pre-mRNA splicing protein OS=Chaetomium thermophilum (strain DSM 1495 / CBS 144.50 / IMI 039719) OX=759272 GN=CTHT_0038140 PE=3 SV=1	1	2	2	2	1	2	1	2	1	2	3.4	3.4	3.4	86.492	768	768	0.0036452	2.6187	By matching	By MS/MS	1.4	3.4	29047000	10858000	18189000	48	398650	226220	172430	0	0	0	2	2		KPAPGFYDTTEEIAR;TAVVDIDALLR				465	4479;7887	True;True	4955;8804	15726;27673;27674
G0S8C4|G0S8C4_CHATD	G0S8C4|G0S8C4_CHATD	26	26	26	G0S8C4|G0S8C4_CHATD 40S ribosomal protein S7 OS=Chaetomium thermophilum (strain DSM 1495 / CBS 144.50 / IMI 039719) OX=759272 GN=CTHT_0021240 PE=1 SV=1	1	26	26	26	23	25	23	25	23	25	78.8	78.8	78.8	23.042	203	203	0	265.83	By MS/MS	By MS/MS	76.4	78.8	332530000000	265730000000	66806000000	11	12960000000	10558000000	2401900000	17288000000	10907000000	111	75	186		AALRPLQFVSAR;AIAGALYDLETNTADLK;AIAGALYDLETNTADLKAALRPLQFVSAR;AIVIFVPVPALQGFHR;EIEVGHGK;EIEVGHGKK;ERGGVDYR;FSDRHVLILAAR;GGVDYRLDTYSEVYR;HVLILAAR;IAANSPSR;IAANSPSRQNPSDLER;KAIVIFVPVPALQGFHR;KFSDRHVLILAAR;LDTYSEVYR;LDTYSEVYRR;NVTFEFPQTTITDY;PLQFVSAR;QNPSDLER;RILPKPK;SAPSLNK;SAPSLNKIAANSPSR;SRTLTAVHDAILTDLVYPVEIVGK;TLTAVHDAILTDLVYPVEIVGK;TLTAVHDAILTDLVYPVEIVGKR;VILDEKER				466	81;410;411;471;1823;1824;2065;2525;2791;3441;3464;3465;4142;4244;4815;4816;6373;6468;6711;6953;7191;7192;7653;8139;8140;8724	True;True;True;True;True;True;True;True;True;True;True;True;True;True;True;True;True;True;True;True;True;True;True;True;True;True	86;447;448;513;2017;2018;2283;2790;3081;3804;3827;3828;4575;4681;5335;5336;7139;7241;7522;7786;8051;8052;8554;9077;9078;9727	237;238;239;240;241;242;1234;1235;1236;1237;1238;1239;1240;1241;1242;1243;1244;1245;1246;1247;1248;1249;1250;1251;1465;1466;1467;1468;1469;1470;1471;1472;1473;1474;1475;1476;1477;1478;1479;1480;1481;5977;5978;5979;5980;6763;8474;9389;9390;9391;9392;9393;11667;11668;11669;11670;11671;11754;11755;11756;14292;14293;14294;14295;14296;14297;14298;14299;14300;14301;14663;16986;16987;16988;16989;16990;1…
G0S8C8|G0S8C8_CHATD	G0S8C8|G0S8C8_CHATD	1	1	1	G0S8C8|G0S8C8_CHATD Putative heat shock protein OS=Chaetomium thermophilum (strain DSM 1495 / CBS 144.50 / IMI 039719) OX=759272 GN=CTHT_0021290 PE=3 SV=1	1	1	1	1	1	0	1	0	1	0	8.2	8.2	8.2	28.986	257	257	0	7.6655	By MS/MS	None	8.2	0	21664000	21664000	0	14	1547400	1547400	0	0	0	1	0	1		FDVCETETAYELHGELPGLER				467	2304	TRUE	2551	7642
G0S8D1|G0S8D1_CHATD	G0S8D1|G0S8D1_CHATD	1	1	1	G0S8D1|G0S8D1_CHATD Catalase OS=Chaetomium thermophilum (strain DSM 1495 / CBS 144.50 / IMI 039719) OX=759272 GN=CTHT_0021320 PE=3 SV=1	1	1	1	1	1	0	1	0	1	0	1	1	1	86.845	776	776	1	-2	By MS/MS	None	1	0	0	0	0	43	0	0	0	0	0	1	0	1		NFLSMNLK	+			468	6085	TRUE	6816	21853
G0S8E2|G0S8E2_CHATD	G0S8E2|G0S8E2_CHATD	2	2	2	G0S8E2|G0S8E2_CHATD Uncharacterized protein OS=Chaetomium thermophilum (strain DSM 1495 / CBS 144.50 / IMI 039719) OX=759272 GN=CTHT_0029570 PE=4 SV=1	1	2	2	2	0	2	0	2	0	2	3.5	3.5	3.5	104.66	950	950	0	7.1947	None	By MS/MS	0	3.5	8608700	0	8608700	43	200200	0	200200	0	0	0	2	2		AAENAAPSPYIKPEPR;AGAEQLPDLDVADIFEK				469	34;309	True;True	35;336	86;924
G0S8E4|G0S8E4_CHATD	G0S8E4|G0S8E4_CHATD	5	5	5	G0S8E4|G0S8E4_CHATD Spindle pole body component OS=Chaetomium thermophilum (strain DSM 1495 / CBS 144.50 / IMI 039719) OX=759272 GN=CTHT_0029590 PE=3 SV=1	1	5	5	5	4	3	4	3	4	3	5.8	5.8	5.8	114.6	1041	1041	0	10.098	By MS/MS	By MS/MS	4.8	2.7	71150000	57995000	13156000	45	934130	641780	292350	7591200	8762500	3	3	6		LQSLLDLVLR;SSRPSTYTEK;TLLTSLLR;VATHYSALEAFVDVLSR;YLESQLSSTWQTHTR				470	5451;7698;8123;8502;9440	True;True;True;True;True	6029;8600;9059;9483;10507	19137;19138;27087;28527;28528;29863;32892
G0S8E7|RRP8_CHATD	G0S8E7|RRP8_CHATD	28	28	28	G0S8E7|RRP8_CHATD 25S rRNA (adenine-N(1))-methyltransferase OS=Chaetomium thermophilum (strain DSM 1495 / CBS 144.50 / IMI 039719) OX=759272 GN=RPR8 PE=3 SV=2	1	28	28	28	27	24	27	24	27	24	49	49	49	65.663	586	586	0	233.21	By MS/MS	By MS/MS	46.8	44.4	12129000000	10637000000	1.4922e+09	27	106500000	94320000	12185000	447310000	149200000	57	27	84		DFGDNSVDMGNK;GELWVAEIK;GLSVSADKLK;GSALAVAEEEEGDPEQNNLDLAVHVDGDTSK;HGGDKDVNVDASNLVDLWEK;HLNETLYTRPSTEAFK;KGSALAVAEEEEGDPEQNNLDLAVHVDGDTSK;KKGSALAVAEEEEGDPEQNNLDLAVHVDGDTSK;KPHETDITAFVEALK;KPHETDITAFVEALKR;KVEGEEDEDDNNDDADEWEGIDEDEK;LFEESPEMFTEYHEGFR;LFEESPEMFTEYHEGFRR;LKKPHETDITAFVEALK;LKVEPGAIVGTAPAAPAPASAPAVSSSKPSK;LRLEIHSFDLQTGGCELVTR;LTPLQASMR;NGTTSNWQQDKPQPK;NKNQGEHGIQVAQK;NQGEHGIQVAQK;QVDVWP…				471	1228;2701;2965;3080;3314;3382;4287;4359;4490;4491;4604;4887;4888;5130;5146;5489;5628;6121;6172;6290;6785;6911;7081;8526;8593;8594;8595;9263	True;True;True;True;True;True;True;True;True;True;True;True;True;True;True;True;True;True;True;True;True;True;True;True;True;True;True;True	1343;1344;2981;3273;3406;3659;3736;4734;4812;4967;4968;5099;5412;5413;5414;5664;5683;6069;6220;6221;6852;6908;7045;7605;7743;7929;9509;9585;9586;9587;10317	3854;3855;3856;3857;3858;9084;9927;9928;9929;9930;10332;10333;10334;10335;11097;11098;11099;11100;11101;11442;11443;11444;11445;11446;14835;14836;14837;15148;15761;15762;15763;15764;15765;15766;16173;17234;17235;17236;17237;17238;17239;17240;17241;17242;17986;17987;17988;18029;18030;18031;19271;19272;19273;19274;19275;19276;19856;19857;19858;19859;21930;21931;21932;21933;22107;22108;22109;22110;2…
G0S8F1|NOG1_CHATD	G0S8F1|NOG1_CHATD	6	6	6	G0S8F1|NOG1_CHATD Nucleolar GTP-binding protein 1 OS=Chaetomium thermophilum (strain DSM 1495 / CBS 144.50 / IMI 039719) OX=759272 GN=NOG1 PE=1 SV=2	1	6	6	6	5	4	5	4	5	4	12.4	12.4	12.4	75.499	661	661	0	22.662	By MS/MS	By MS/MS	10.9	7	106420000	80649000	25773000	35	1240000	1007100	232910	13806000	14127000	4	4	8		ASCATQEGVQEVK;KPLSQLEDHLDQLGVDTEAIGLR;LQDGVQGTTLR;NHVCERLLVERVSQK;SLFVGHLDYK;VALGQISTAK				472	838;4498;5415;6131;7480;8479	True;True;True;True;True;True	917;4976;5988;6867;8366;9455	2675;15786;15787;18995;18996;21976;21977;26432;26433;29803
G0S8F5|G0S8F5_CHATD	G0S8F5|G0S8F5_CHATD	11	11	11	G0S8F5|G0S8F5_CHATD Zinc finger domain-containing protein OS=Chaetomium thermophilum (strain DSM 1495 / CBS 144.50 / IMI 039719) OX=759272 GN=CTHT_0029700 PE=4 SV=1	1	11	11	11	10	8	10	8	10	8	12.7	12.7	12.7	110.46	1023	1023	0	48.416	By MS/MS	By MS/MS	8.5	11.8	1.5451e+09	1367000000	178110000	34	2541200	2541200	2482600	142650000	56551000	20	7	27		DADGKFPCPHCTK;FPYVFQLLK;GEELGSVGAIDASYGASGDMILDMTQLFRPLSSFEPSSAVVAA;GILPSAPGRPAAPPAGSPAAK;GNPTGASHLSHPQAHVK;GNPTGASHLSHPQAHVKK;HTGDRPYMCVLCHDTFSR;PAAPPAGSPAAK;RGILPSAPGRPAAPPAGSPAAK;RGNPTGASHLSHPQAHVK;TQIPQKDADGKFPCPHCTK				473	1126;2495;2689;2854;2999;3000;3429;6403;6914;6922;8246	True;True;True;True;True;True;True;True;True;True;True	1231;2756;2969;3149;3320;3321;3789;3790;7170;7747;7755;9197	3530;3531;8372;9062;9595;9596;9597;10080;10081;10082;10083;10084;10085;10086;11604;11605;11606;11607;22962;24601;24602;24603;24604;24622;24623;24624;24625;24626;29004;29005
G0SA75|G0SA75_CHATD;G0S8G4|G0S8G4_CHATD	G0SA75|G0SA75_CHATD;G0S8G4|G0S8G4_CHATD	4;4	1;1	1;1	G0SA75|G0SA75_CHATD Ubiquitin-like domain-containing protein OS=Chaetomium thermophilum (strain DSM 1495 / CBS 144.50 / IMI 039719) OX=759272 GN=CTHT_0041260 PE=4 SV=1;G0S8G4|G0S8G4_CHATD Putative ribosomal protein OS=Chaetomium thermophilum (strain DSM 14	2	4	1	1	4	4	1	1	1	1	61.6	21	21	34.293	305	305;720	0	33.249	By MS/MS	By MS/MS	61.6	61.6	278840000	183880000	94964000	19	11738000	7846900	3890900	60040000	77301000	2	3	5		ESTLHLVLR;IQDKEGIPPDQQR;TITLEVESSDTIENVK;TLSDYNIQK				474	2107;3907;8067;8135	False;False;True;False	2332;4317;8999;9073	6890;6891;6892;6893;13360;13361;13362;13363;13364;13365;13366;13367;13368;13369;13370;13371;28339;28340;28341;28342;28586;28587
G0S8G5|G0S8G5_CHATD	G0S8G5|G0S8G5_CHATD	1	1	1	G0S8G5|G0S8G5_CHATD Eukaryotic translation initiation factor 5A OS=Chaetomium thermophilum (strain DSM 1495 / CBS 144.50 / IMI 039719) OX=759272 GN=CTHT_0029800 PE=3 SV=1	1	1	1	1	1	1	1	1	1	1	7.5	7.5	7.5	17.584	160	160	0	5.4251	By MS/MS	By MS/MS	7.5	7.5	0	0	0	9	0	0	0	0	0	1	1	2		VHLVALDIFTGK				475	8703	TRUE	9706	30592;30593
G0S8G9|IF2P_CHATD	G0S8G9|IF2P_CHATD	3	3	3	G0S8G9|IF2P_CHATD Eukaryotic translation initiation factor 5B OS=Chaetomium thermophilum (strain DSM 1495 / CBS 144.50 / IMI 039719) OX=759272 GN=CTHT_0029840 PE=1 SV=2	1	3	3	3	3	2	3	2	3	2	2.8	2.8	2.8	125.35	1116	1116	0	3.3416	By MS/MS	By MS/MS	2.8	1.5	1248200000	879680000	368550000	49	25009000	17531000	7478400	293790000	438010000	2	2	4		ALEEAAER;DHKPLQVCK;SPICCILGHVDTGK				476	543;1277;7592	True;True;True	591;1403;8490	1706;1707;4083;4084;26753
G0S8H1|G0S8H1_CHATD	G0S8H1|G0S8H1_CHATD	10	10	10	G0S8H1|G0S8H1_CHATD Putative nonsense-mediated protein OS=Chaetomium thermophilum (strain DSM 1495 / CBS 144.50 / IMI 039719) OX=759272 GN=CTHT_0029860 PE=4 SV=1	1	10	10	10	5	10	5	10	5	10	10.7	10.7	10.7	131.45	1158	1158	0	22.09	By MS/MS	By MS/MS	4.5	10.7	143000000	94899000	48104000	69	1167000	785270	381690	10593000	11235000	3	8	11		AFQLAIK;AFSWDVLGVR;GQGDGPGIWEDEEERR;KLIYADLNKR;QVDASAEDQSVAIANK;SDESGETGSGGQTTTPGK;SPGEIEAAVEIVSALHQR;TIGAQVDALLAR;VSLDDFSR;YLGELYNYR				477	301;302;3045;4407;6784;7221;7590;8039;9022;9442	True;True;True;True;True;True;True;True;True;True	326;327;3367;4865;7604;8081;8488;8968;10055;10509	897;898;899;900;10220;10221;15352;15353;24204;25586;26750;28236;31631;32895;32896
G0S8H3|G0S8H3_CHATD	G0S8H3|G0S8H3_CHATD	1	1	1	G0S8H3|G0S8H3_CHATD Uncharacterized protein OS=Chaetomium thermophilum (strain DSM 1495 / CBS 144.50 / IMI 039719) OX=759272 GN=CTHT_0029880 PE=3 SV=1	1	1	1	1	1	1	1	1	1	1	2.1	2.1	2.1	84.498	757	757	0	6.5687	By matching	By MS/MS	2.1	2.1	30251000	19778000	10474000	44	687530	449490	238040	0	0	0	1	1		LINDNTAAALGYGITK				478	5080	TRUE	5613	17827;17828
G0S8I4|G0S8I4_CHATD	G0S8I4|G0S8I4_CHATD	1	1	1	G0S8I4|G0S8I4_CHATD Mitochondrial fission 1 protein OS=Chaetomium thermophilum (strain DSM 1495 / CBS 144.50 / IMI 039719) OX=759272 GN=CTHT_0030000 PE=3 SV=1	1	1	1	1	1	0	1	0	1	0	9.8	9.8	9.8	17.126	153	153	0	3.3819	By MS/MS	None	9.8	0	15451000	15451000	0	9	1716800	1716800	0	0	0	1	0	1		SDQHLGVMLLSEIFR				479	7235	TRUE	8098	25635
G0S8J0|G0S8J0_CHATD	G0S8J0|G0S8J0_CHATD	5	5	5	G0S8J0|G0S8J0_CHATD Small nuclear ribonucleoprotein E OS=Chaetomium thermophilum (strain DSM 1495 / CBS 144.50 / IMI 039719) OX=759272 GN=CTHT_0038260 PE=3 SV=1	1	5	5	5	3	5	3	5	3	5	49	49	49	10.956	98	98	0	17.727	By MS/MS	By MS/MS	34.7	49	263200000	133810000	129400000	6	26798000	17333000	9465000	23267000	39969000	4	6	10		GDNISLIQALSGSA;RPLGQILLK;RPLGQILLKGDNISLIQALSGSA;TPVQIWLYEQLAIR;VLLPPINFLFR				480	2678;7051;7052;8232;8837	True;True;True;True;True	2958;7893;7894;9182;9851	9027;9028;25045;25046;25047;28975;31004;31005
G0S8J5|G0S8J5_CHATD	G0S8J5|G0S8J5_CHATD	1	1	1	G0S8J5|G0S8J5_CHATD DAGKc domain-containing protein OS=Chaetomium thermophilum (strain DSM 1495 / CBS 144.50 / IMI 039719) OX=759272 GN=CTHT_0038310 PE=4 SV=1	1	1	1	1	1	0	1	0	1	0	1.7	1.7	1.7	62.651	578	578	1	-2	By MS/MS	None	1.7	0	55565000	55565000	0	28	1984400	1984400	0	0	0	1	0	1		FGMAAAELLR	+			481	2371	TRUE	2624	7860
G0S8K9|G0S8K9_CHATD	G0S8K9|G0S8K9_CHATD	1	1	1	G0S8K9|G0S8K9_CHATD Acid phosphatase-like protein OS=Chaetomium thermophilum (strain DSM 1495 / CBS 144.50 / IMI 039719) OX=759272 GN=CTHT_0038450 PE=4 SV=1	1	1	1	1	1	0	1	0	1	0	5.6	5.6	5.6	30.582	284	284	0	10.433	By MS/MS	None	5.6	0	8706600	8706600	0	14	621900	621900	0	0	0	1	0	1		TAAGAYEGTAGGYNAR				482	7854	TRUE	8769	27543
G0S8M4|G0S8M4_CHATD	G0S8M4|G0S8M4_CHATD	5	5	5	G0S8M4|G0S8M4_CHATD Reticulon-like protein OS=Chaetomium thermophilum (strain DSM 1495 / CBS 144.50 / IMI 039719) OX=759272 GN=CTHT_0038600 PE=4 SV=1	1	5	5	5	5	3	5	3	5	3	17.9	17.9	17.9	38.549	358	358	0	30.265	By MS/MS	By MS/MS	17.9	11.5	418130000	315330000	102800000	19	13746000	10486000	3260100	55079000	45203000	5	2	7		AGETEPLIAH;AVFDASLASR;NEPFPEAPKEEPK;NGGAPLKAEGFPAAPK;SVAQQHTEHAAQIAK				483	327;978;6067;6100;7761	True;True;True;True;True	356;1069;6798;6831;8669	1004;3070;3071;21816;21885;21886;27246;27247;27248;27249
G0S8P8|G0S8P8_CHATD	G0S8P8|G0S8P8_CHATD	2	2	2	G0S8P8|G0S8P8_CHATD Putative cytoplasm protein OS=Chaetomium thermophilum (strain DSM 1495 / CBS 144.50 / IMI 039719) OX=759272 GN=CTHT_0039900 PE=4 SV=1	1	2	2	2	2	1	2	1	2	1	12.7	12.7	12.7	27.289	252	252	0	3.9604	By MS/MS	By MS/MS	12.7	8.3	63855000	53949000	9905900	12	2243100	2243100	825490	0	0	1	1	2		AHTGAGILFLPDVIGIWQNSK;HEGTPSGELIK				484	404;3288	True;True	440;3632	1219;1220;11007
G0S8U5|G0S8U5_CHATD	G0S8U5|G0S8U5_CHATD	2	2	2	G0S8U5|G0S8U5_CHATD Ribosomal protein L6-like protein OS=Chaetomium thermophilum (strain DSM 1495 / CBS 144.50 / IMI 039719) OX=759272 GN=CTHT_0043460 PE=3 SV=1	1	2	2	2	2	1	2	1	2	1	16.3	16.3	16.3	29.17	257	257	0	12.097	By MS/MS	By MS/MS	16.3	8.9	60658000	53105000	7553000	14	4332700	3793200	539500	0	0	1	1	2		GPLGQLELEIPDFVNVNQDPETR;VLLEGIDKEQIMQFAANLR				485	3021;8833	True;True	3342;9847	10148;10149;30994
G0S8V0|G0S8V0_CHATD	G0S8V0|G0S8V0_CHATD	22	22	22	G0S8V0|G0S8V0_CHATD DUF2433 domain-containing protein OS=Chaetomium thermophilum (strain DSM 1495 / CBS 144.50 / IMI 039719) OX=759272 GN=CTHT_0043510 PE=4 SV=1	1	22	22	22	21	20	21	20	21	20	37.1	37.1	37.1	84.689	803	803	0	87.472	By MS/MS	By MS/MS	35.9	31.9	1.6869e+09	1211000000	475970000	42	13658000	9278300	4379900	79730000	73112000	25	17	42		ADFSISAGLHFR;ADYIIHTGDFGFYDDTSLER;AQGFNFSHR;ASFNDVWETVK;ASFNDVWETVKGEVEPAIEKNEAQQTLLR;DLFSEEDKPK;EEKPASAPANGASTGSTAPAESSSAPSPVPR;GKFPPSELPLSELPLLLSGELK;HVAQYSPLISEQTK;HVAQYSPLISEQTKK;IFITHASPAR;IFQPPAPR;KAIAAAGPGPIK;LDVPVYTVWGACEDVR;LFDNGEGR;LLGLGGAVVMHK;MPSTAAGGNPFGGAPAGASAAALGQVDESAFK;PATPQPVPSSASPAPK;TSAGNWGSSR;TVEDRDAAMER;VLCIADVR;VYDPTETR				486	150;187;784;847;848;1380;1724;2886;3436;3437;3625;3633;4138;4818;4885;5217;5931;6421;8276;8366;8791;9184	True;True;True;True;True;True;True;True;True;True;True;True;True;True;True;True;True;True;True;True;True;True	157;205;861;926;927;1516;1907;3189;3798;3799;4009;4018;4571;5338;5410;5759;5760;6625;6626;7189;9231;9330;9801;10230	403;404;557;558;2535;2536;2537;2696;2697;2698;2699;4479;4480;4481;5668;9712;9713;9714;11632;11633;11634;11635;12454;12455;12456;12477;12478;14277;14278;16994;16995;17227;17228;18269;18270;18271;18272;21311;21312;21313;21314;23004;23005;29126;29488;30872;30873;32176;32177
G0S8V1|G0S8V1_CHATD	G0S8V1|G0S8V1_CHATD	5	5	5	G0S8V1|G0S8V1_CHATD 2-methoxy-6-polyprenyl-1,4-benzoquinol methylase, mitochondrial OS=Chaetomium thermophilum (strain DSM 1495 / CBS 144.50 / IMI 039719) OX=759272 GN=COQ5 PE=3 SV=1	1	5	5	5	5	0	5	0	5	0	20.9	20.9	20.9	40.631	369	369	0	27.079	By MS/MS	None	20.9	0	87972000	87972000	0	23	1154600	1154600	0	0	0	5	0	5		AIPLIGQLVAADRDSYQYLVESIER;GPQQILDIAGGTGDIAFR;VFTSVAEAYDR;VIMSDINR;VLKPGGVFACLEFSK				487	448;3026;8651;8728;8828	True;True;True;True;True	486;3347;9651;9732;9842	1363;10164;30437;30650;30986
G0S8V2|G0S8V2_CHATD	G0S8V2|G0S8V2_CHATD	1	1	1	G0S8V2|G0S8V2_CHATD 2-oxoisovalerate dehydrogenase subunit alpha OS=Chaetomium thermophilum (strain DSM 1495 / CBS 144.50 / IMI 039719) OX=759272 GN=CTHT_0043530 PE=3 SV=1	1	1	1	1	0	1	0	1	0	1	4.7	4.7	4.7	56.802	508	508	0	6.3407	None	By MS/MS	0	4.7	15292000	0	15292000	31	493300	0	493300	0	0	0	1	1		VVDQHGVVVDQSFTPDLSDEEVIK				488	9088	TRUE	10130	31861
G0S8X5|G0S8X5_CHATD	G0S8X5|G0S8X5_CHATD	7	7	7	G0S8X5|G0S8X5_CHATD Splicing factor srp2-like protein OS=Chaetomium thermophilum (strain DSM 1495 / CBS 144.50 / IMI 039719) OX=759272 GN=CTHT_0043780 PE=4 SV=1	1	7	7	7	7	7	7	7	7	7	24.4	24.4	24.4	35.81	307	307	0	25.577	By MS/MS	By MS/MS	24.4	24.4	945030000	575010000	370020000	16	49201000	29972000	19229000	68755000	106580000	4	7	11		HGTGEITEIK;LTVQFAR;LYLGNLPK;RGNSWEGIVEFETPADMR;RGPPPIDDYPPPR;TTEVSSTR;YPPPPLDDYDR				489	3331;5644;5796;6924;6928;8325;9504	True;True;True;True;True;True;True	3679;6240;6400;7757;7761;9285;10585	11190;11191;19898;19899;20519;20520;24630;24631;24646;24647;29335;29336;33120;33121
G0S8Y4|G0S8Y4_CHATD	G0S8Y4|G0S8Y4_CHATD	76	76	76	G0S8Y4|G0S8Y4_CHATD Uncharacterized protein OS=Chaetomium thermophilum (strain DSM 1495 / CBS 144.50 / IMI 039719) OX=759272 GN=CTHT_0043870 PE=1 SV=1	1	76	76	76	72	71	72	71	72	71	60.8	60.8	60.8	104.55	938	938	0	323.31	By MS/MS	By MS/MS	60.8	57.5	277740000000	222910000000	54828000000	38	2606400000	2.0785e+09	527960000	4747800000	2597300000	190	144	334		AAAYSDDDEPHSK;AEHLVFPLAQNAHDR;AEIEADDDEK;AEIEADDDEKEIDNTLPGWGSWVGEGVSNR;AEKDEASAPSTAGAWSQPK;AFAGDDVAAEFEK;AFAGDDVAAEFEKEK;AGLAEMAR;ALDAFALAAEQVPESR;ASTSVAITGAEEDGNDSDDSDAVHLPMAIR;AVWDEDFR;AVWDEDFRAGLAEMAR;DEASAPSTAGAWSQPK;DKTEQQQAQDQLAR;DLDEHPSTSASR;DLGLVGVK;DLGLVGVKDPDMK;DLGLVGVKDPDMKR;DVIINEK;DVIINEKR;EIDNTLPGWGSWVGEGVSNR;EKAEIEADDDEKEIDNTLPGWGSWVGEGVSNR;EKAEKDEASAPSTAGAWSQPK;ELDSDYDGSEPDEVEIGR…				490	22;231;232;233;236;275;276;351;532;885;1039;1040;1201;1352;1365;1383;1384;1385;1561;1562;1817;1865;1866;1914;1915;1956;1957;2002;2123;2124;2325;2590;2591;2910;3074;3075;4185;4221;4395;4409;4465;4545;4771;4872;5117;5118;5164;5404;5466;5549;5550;6034;6056;6462;6534;6601;6603;6615;6616;6812;6813;6869;6962;7073;7111;7535;7943;7959;8169;8290;8291;8434;8435;8568;8569;9430	True;True;True;True;True;True;True;True;True;True;True;True;True;True;True;True;True;True;True;True;True;True;True;True;True;True;True;True;True;True;True;True;True;True;True;True;True;True;True;True;True;True;True;True;True;True;True;True;True;True;True;True;True;True;True;True;True;True;True;True;True;True;True;True;True;True;True;True;True;True;True;True;True;True;True;True	23;254;255;256;259;299;300;380;381;580;968;1137;1138;1311;1483;1500;1519;1520;1521;1522;1523;1724;1725;2010;2063;2064;2113;2114;2156;2157;2213;2349;2350;2572;2867;2868;3215;3400;3401;4618;4658;4852;4867;4939;5032;5283;5284;5397;5651;5652;5702;5975;5976;6045;6131;6132;6133;6762;6787;7235;7309;7386;7387;7389;7390;7402;7403;7404;7635;7636;7700;7797;7920;7962;8428;8868;8885;9113;9245;9246;9247;9248;9…	60;61;62;63;696;697;698;699;700;701;702;703;704;705;706;707;711;712;713;714;715;817;818;819;820;821;822;1065;1066;1067;1068;1677;1678;1679;1680;2787;3270;3271;3272;3273;3785;3786;3787;4357;4358;4359;4360;4361;4362;4432;4433;4434;4435;4489;4490;4491;4492;4493;4494;4495;4496;4497;4498;4499;4500;4501;4502;4503;4504;4505;4506;4507;4508;4509;4510;4511;5107;5108;5109;5110;5956;6101;6102;6103;6104;6105;…
G0S8Z2|G0S8Z2_CHATD	G0S8Z2|G0S8Z2_CHATD	2	2	2	G0S8Z2|G0S8Z2_CHATD PH domain-containing protein OS=Chaetomium thermophilum (strain DSM 1495 / CBS 144.50 / IMI 039719) OX=759272 GN=CTHT_0043960 PE=4 SV=1	1	2	2	2	2	2	2	2	2	2	3.8	3.8	3.8	59.722	550	550	0	4.7073	By MS/MS	By MS/MS	3.8	3.8	41555000	18567000	22988000	25	1662200	742670	919520	0	0	2	2	4		GTALPIVER;LGPTEDPYVVQR				491	3126;4988	True;True	3458;5516	10493;10494;17569;17570
G0S8Z7|G0S8Z7_CHATD	G0S8Z7|G0S8Z7_CHATD	8	8	8	G0S8Z7|G0S8Z7_CHATD 26S proteasome regulatory subunit-like protein OS=Chaetomium thermophilum (strain DSM 1495 / CBS 144.50 / IMI 039719) OX=759272 GN=CTHT_0044010 PE=4 SV=1	1	8	8	8	8	8	8	8	8	8	19.2	19.2	19.2	54.563	495	495	0	58.13	By MS/MS	By MS/MS	19.2	19.2	406180000	303500000	102680000	24	9697400	7168100	2529200	42722000	31565000	8	6	14		AGDTEVLAAR;AIAAYEDVFEK;AYEGLHLLTIR;AYQQLLQSYR;IDIVLAIIR;LFFQALAR;VEEQFLTQDR;YLAHPIEGILNTIGETGSASAPVPGK				492	317;407;1062;1073;3549;4892;8577;9426	True;True;True;True;True;True;True;True	346;443;1161;1173;3927;5418;9568;10492	982;983;1226;1227;3337;3338;3360;3361;12089;12090;17250;17251;30230;30231;32848;32849
G0S8Z8|G0S8Z8_CHATD	G0S8Z8|G0S8Z8_CHATD	5	5	5	G0S8Z8|G0S8Z8_CHATD alanine transaminase OS=Chaetomium thermophilum (strain DSM 1495 / CBS 144.50 / IMI 039719) OX=759272 GN=CTHT_0044020 PE=3 SV=1	1	5	5	5	3	5	3	5	3	5	18.6	18.6	18.6	53.959	488	488	0	24.562	By MS/MS	By MS/MS	11.9	18.6	94036000	47154000	46882000	23	1782900	1136900	645990	8934000	13652000	2	6	8		AEYDAIFNGLR;AVVIINPGNPTGASLPESDIR;LAQGATDLPFDTVISANIGNPQQLDQKPITFFR;QVLSILENPGLLEK;RLNIDNINPHVR				493	271;1035;4730;6790;7003	True;True;True;True;True	295;1133;5240;7611;7840	811;812;3262;16711;16712;16713;24219;24220;24895
G0S902|NOL10_CHATD	G0S902|NOL10_CHATD	50	50	50	G0S902|NOL10_CHATD Ribosome biogenesis protein ENP2 OS=Chaetomium thermophilum (strain DSM 1495 / CBS 144.50 / IMI 039719) OX=759272 GN=ENP2 PE=1 SV=2	1	50	50	50	44	50	44	50	44	50	67.8	67.8	67.8	75.713	668	668	0	323.31	By MS/MS	By MS/MS	60.6	67.8	110320000000	75187000000	35134000000	30	2.0913e+09	1421700000	669570000	2363500000	2210600000	128	130	258		DEVVMQIR;DGLSLALGTSTGQIR;DQGMGLPIK;ELSLSFSR;FLTKPELK;GKPDVAAAMLQDPR;HEASKPKDEVVMQIR;HTNSENVTFLLLSQDYSK;IPGAQGDQDGDVK;IRTGEVVGEQVLTFIPESK;IRTGEVVGEQVLTFIPESKK;IWDEQSGDLWTSVEPLVDLNFVTHVPDSGMILTANEGK;KDQGMGLPIK;KGKPDVAAAMLQDPR;KLLSADKR;KPQPAPETKPR;LFEDEEFAVDETSR;LGDTAFGER;LGDTAFGEREQK;LITNPYIWEEER;LITNPYIWEEERAK;LLSADKR;LTNPGPVPVYTVAGPSTAR;LTNPGPVPVYTVAGPSTARPLPDWLLR;LTNPGPVPVYTVAGPSTARPLPDWLLRR;MKL…				494	1219;1256;1477;1977;2462;2895;3283;3433;3888;3940;3941;4085;4190;4277;4419;4503;4886;4940;4941;5098;5099;5271;5618;5619;5620;5884;5885;6202;6203;6280;6453;6464;6465;6696;6742;6743;7110;7541;7782;7948;7985;7986;8102;8177;8506;8507;9007;9211;9212;9320	True;True;True;True;True;True;True;True;True;True;True;True;True;True;True;True;True;True;True;True;True;True;True;True;True;True;True;True;True;True;True;True;True;True;True;True;True;True;True;True;True;True;True;True;True;True;True;True;True;True	1333;1334;1377;1626;1627;2181;2719;3199;3200;3627;3794;4296;4354;4355;4513;4623;4624;4722;4723;4879;4983;5411;5466;5467;5631;5632;5821;6208;6209;6210;6542;6543;6544;6545;6940;6941;7034;7226;7237;7238;7499;7500;7554;7555;7961;8434;8694;8874;8913;8914;9036;9037;9121;9122;9487;9488;10039;10040;10258;10259;10260;10261;10377	3835;3836;3837;3838;3966;3967;3968;3969;3970;3971;3972;3973;4855;4856;4857;4858;4859;4860;4861;4862;4863;6484;6485;6486;8241;8242;9755;9756;9757;9758;9759;9760;9761;9762;9763;10984;10985;11617;11618;11619;11620;13294;13295;13296;13297;13298;13299;13300;13507;13508;13509;13510;14049;14473;14474;14475;14476;14477;14478;14479;14480;14788;14789;14790;14791;14792;14793;14794;14795;14796;14797;15402;15…
G0S906|G0S906_CHATD	G0S906|G0S906_CHATD	2	2	2	G0S906|G0S906_CHATD Putative SCP160 protein OS=Chaetomium thermophilum (strain DSM 1495 / CBS 144.50 / IMI 039719) OX=759272 GN=CTHT_0044100 PE=4 SV=1	1	2	2	2	2	1	2	1	2	1	3	3	3	139.69	1279	1279	0	23.583	By MS/MS	By MS/MS	3	1.7	69085000	50055000	19030000	66	1046700	758410	288330	0	0	2	1	3		ALQEAQNHVLGLINQQESLASR;GADEARDELLSLLQYLK				495	631;2618	True;True	682;2896	1981;1982;8821
G0S916|G0S916_CHATD	G0S916|G0S916_CHATD	7	6	6	G0S916|G0S916_CHATD Endoplasmic reticulum chaperone BiP OS=Chaetomium thermophilum (strain DSM 1495 / CBS 144.50 / IMI 039719) OX=759272 GN=CTHT_0044200 PE=3 SV=1	1	7	6	6	6	6	6	5	6	5	16	14.3	14.3	72.731	664	664	0	52.721	By MS/MS	By MS/MS	14.3	12.3	291610000	233380000	58232000	34	5279500	4103800	1175800	26703000	18635000	8	4	12		EALDWLDENAATATTEDFEEQKEK;FELTGIPPAPR;GKVEILVNDQGNR;ISAEDKETILDAVK;ITPSYVAFTDEER;LYSGGSAGGADDEPESHDEL;NALENYAFSLK				496	1653;2331;2900;3943;4017;5804;6002	True;False;True;True;True;True;True	1827;2580;3205;4357;4441;6411;6729	5413;7737;9773;9774;9775;13513;13514;13824;13825;20553;20554;21619;21620
G0S935|G0S935_CHATD;G0SCQ2|G0SCQ2_CHATD;G0S2F7|G0S2F7_CHATD	G0S935|G0S935_CHATD	4;1;1	4;1;1	4;1;1	G0S935|G0S935_CHATD Phosphoenolpyruvate carboxykinase (ATP) OS=Chaetomium thermophilum (strain DSM 1495 / CBS 144.50 / IMI 039719) OX=759272 GN=CTHT_0044390 PE=3 SV=1	3	4	4	4	2	4	2	4	2	4	7.6	7.6	7.6	66.09	594	594;166;314	0	8.9686	By MS/MS	By MS/MS	3	7.6	45238000	14412000	30826000	34	679520	423880	679520	0	0	2	3	5		EVDYDDATLTENTR;LFLENFK;TCPGVPSELLNPK;TGLHPGGVPVR				497	2163;4901;7894;7994	True;True;True;True	2397;5427;8813;8923	7086;17291;17292;27696;28074;28075
G0S938|G0S938_CHATD	G0S938|G0S938_CHATD	3	3	3	G0S938|G0S938_CHATD Casein kinase II subunit beta OS=Chaetomium thermophilum (strain DSM 1495 / CBS 144.50 / IMI 039719) OX=759272 GN=CTHT_0044420 PE=3 SV=1	1	3	3	3	3	0	3	0	3	0	12.4	12.4	12.4	39.714	354	354	0	10.6	By MS/MS	None	12.4	0	15070000	15070000	0	15	1004700	1004700	0	0	0	3	0	3		AGIQQMSEK;ASDLSLIESSAEMLYGLIHQR;DKPDDMSVLDETRR				498	340;840;1346	True;True;True	369;919;1477	1035;2680;4337
G0S940|G0S940_CHATD	G0S940|G0S940_CHATD	17	17	17	G0S940|G0S940_CHATD RNA recognition motif-containing protein OS=Chaetomium thermophilum (strain DSM 1495 / CBS 144.50 / IMI 039719) OX=759272 GN=CTHT_0044440 PE=4 SV=1	1	17	17	17	17	13	17	13	17	13	69.5	69.5	69.5	28.274	266	266	0	100.42	By MS/MS	By MS/MS	69.5	53	2.9566e+09	2705000000	251580000	13	141380000	129050000	12327000	235390000	63561000	24	10	34		ALAADAQYNLTGR;ASGLNKVPGLER;ATSLLTGLSSYFEK;ATTVHVK;DFFSFCGK;EIKDFFSFCGK;ILAEILAHGYCVAEAGIQAAIALDEKHNVTQR;ITSIEITAGAETK;IVDFYTAHSK;LADLKKEEAGGDPLK;NIGLNTADKEIK;NIGLNTADKEIKDFFSFCGK;QVQDIHAEAR;RIVDFYTAHSK;SATVTFEK;SATVTFEKETAAR;VLNALTHNNNAQPAAQEAQPAAATA				499	517;850;933;942;1227;1839;3770;4027;4036;4676;6143;6144;6792;6959;7200;7201;8842	True;True;True;True;True;True;True;True;True;True;True;True;True;True;True;True;True	563;929;1022;1033;1342;2033;4166;4451;4461;5181;6879;6880;7614;7794;8060;8061;9856	1634;1635;2702;2969;2970;2971;2993;2994;3853;6015;12924;12925;13848;13849;13850;13919;13920;16491;16492;16493;22006;22007;22008;22009;24232;24233;24755;24756;25536;25537;25538;25539;31015;31016;31017
G0S969|G0S969_CHATD	G0S969|G0S969_CHATD	1	1	1	G0S969|G0S969_CHATD homocitrate synthase OS=Chaetomium thermophilum (strain DSM 1495 / CBS 144.50 / IMI 039719) OX=759272 GN=CTHT_0044760 PE=3 SV=1	1	1	1	1	1	1	1	1	1	1	4.1	4.1	4.1	47.852	437	437	0.0036145	2.5157	By matching	By MS/MS	4.1	4.1	47500000	41454000	6046000	24	1979200	1727200	251910	0	0	0	1	1		ALADIRPIAIDDADSIIR				500	522	TRUE	569	1651;1652
[truncated: 386 more rows]
[truncated: 6 more columns]

## Sheet: iBAQ ribosome biogenesis
Protein IDs	Gene ID	Sc	function	iBAQ Enp1Rrp12wt	iBAQ Enp1Rrp12∆C
G0RYX2	CTHT_0000890	Utp5	UTPA	1381200000	3.1221e+09
[truncated: 865 more rows]
